# Supplementary material for: Linkages between share pledging, stock price risk and profitability: Evidence from the P.R. China
Source: PLoS One. 2021 Nov 18;16(11):e0260040. doi: 10.1371/journal.pone.0260040 (PMC8601517; doi:10.1371/journal.pone.0260040)
Supplement: S1 Appendix — (XLSX) [file pone.0260040.s001.xlsx]

## Sheet: Sheet1
code	id	year	market	board	private	region	industry	indcd	listyear	np	profit	ncskew	duvol	pledge	ple_r	ple_c	eps	ie_n	ret	sigma	size	fixed	lev	roa	ato	ocf	cr5	z_index	dm	bs	indr	mgdp	n_p	n_pc	n_pr	e_p	i_p	e_pc	i_pc	e_pr	i_pr	atp	post	pc	epu
2	2	2008	SZ	main	0	east	K70	K	1991	13.0476	13.357	-0.110505	-0.204041	0	0	0	0.37	0.265866	-0.015508	0.0899335	16.294	11.7483	0.674439	0.042309	0.373789	-8.13599	0.1853	0.120738	0	2.3979	0.363636	1.48841	0	0	0	0	0	0	0	0	0	3.8913	0	0	179.041
2	2	2009	SZ	main	0	east	K70	K	1991	13.3739	13.6667	-0.378867	-0.285368	0	0	0	0.48	0.241093	0.0124874	0.0677517	16.4373	11.8174	0.670015	0.050069	0.380626	13.7379	0.1933	0.0882036	0	2.3979	0.363636	1.75091	0	0	0	0	0	0	0	0	0	4.67267	0	0	127.624
2	2	2010	SZ	main	0	east	K70	K	1991	13.6922	13.9929	-0.307078	0.209101	0	0	0	0.66	0.256608	-0.0039329	0.0501649	16.8865	11.7114	0.746858	0.050048	0.28713	12.3182	0.1885	0.120738	0	2.3979	0.363636	1.76127	0	0	0	0	0	0	0	0	0	4.09928	0	0	98.8882
2	2	2011	SZ	main	0	east	K70	K	1991	13.9639	14.2733	0.414634	0.704621	0	0	0	0.88	0.234216	-0.0009473	0.0375485	17.204	11.9803	0.770999	0.045325	0.280486	12.7336	0.1949	0.119756	0	2.3979	0.363636	1.74528	0	0	0	0	0	0	0	0	0	3.91603	0	0	170.636
2	2	2012	SZ	main	0	east	K70	K	1991	14.2642	14.5608	-0.712989	-0.510346	0	0	0	1.14	0.224134	0.0071616	0.0404992	17.4499	11.9906	0.783161	0.046407	0.305525	12.8282	0.1937	0.115905	0	2.3979	0.363636	1.80874	0	0	0	0	0	0	0	0	0	4.13477	0	1	244.398
2	2	2013	SZ	main	0	east	K70	K	1991	14.4197	14.703	-1.51331	-0.551588	0	0	0	1.37	0.245437	-0.0031916	0.0499543	17.6851	12.2689	0.779971	0.042651	0.315659	12.1673	0.1876	0.121488	0	2.3979	0.363636	1.86609	0	0	0	0	0	0	0	0	0	3.81831	0	0	113.897
2	2	2014	SZ	main	0	east	K70	K	1991	14.4724	14.7418	-0.282942	-0.36091	0	0	0	1.43	0.245658	0.0126432	0.0507285	17.7442	12.3495	0.772046	0.039059	0.296448	15.244	0.3357	0.0125189	0	2.3979	0.363636	1.90871	0	0	0	0	0	0	0	0	0	3.7937	0	0	123.635
2	2	2015	SZ	main	0	east	K70	K	1991	14.7691	15.0335	-1.81544	-0.668583	1	0.0804148	0	1.64	0.215862	0.0142858	0.0711313	17.9285	13.1057	0.777015	0.046351	0.349287	14.2884	0.4281	0.0127983	0	2.3979	0.363636	2.02114	-1.81544	0	-0.145988	1.64	0.215862	0	0	0.13188	0.0173585	4.24499	1	0	181.287
2	2	2017	SZ	main	0	east	K70	K	1991	15.1295	15.4475	-1.00623	-1.1104	1	0.224588	0	2.54	0.196233	0.0098308	0.0470353	18.5737	13.4729	0.83981	0.037283	0.243381	15.9236	0.5699	0.0246683	1	2.3979	0.363636	2.03145	-1.00623	0	-0.225988	2.54	0.196233	0	0	0.570454	0.0440715	3.19289	1	1	363.874
2	2	2018	SZ	main	0	east	K70	K	1991	15.4103	15.7245	0.48892	0.863862	1	0.0620668	0	3.06	0.210411	-0.0025361	0.061872	18.845	13.9582	0.845857	0.03658	0.221	15.028	0.6016	0.0246683	0	2.3979	0.363636	1.98714	0.48892	0	0.0303457	3.06	0.210411	0	0	0.189924	0.0130595	3.2234	1	0	460.47
5	5	2008	SZ	main	0	east	N77	N	1990	6.95652	7.43456	0.288653	0.569228	1	0.0054685	1	0.01	0.249066	-0.0159433	0.0914986	11.8415	9.00459	0.458645	0.007299	0.075576	-9.44188	0.2558	0.0553571	0	2.70805	0.333333	1.48841	0.288653	0.288653	0.0015785	0.01	0.249066	0.01	0.249066	5.47e-05	0.001362	0.755902	0	0	179.041
5	5	2009	SZ	main	0	east	N77	N	1990	-8.49535	-8.34369	-1.47334	-1.24332	0	0	0	-0.054	0.27091	0.0202903	0.076176	11.79	9.06517	0.467575	-0.036127	0.031897	6.70093	0.2553	0.0553571	0	2.70805	0.333333	1.75091	0	0	0	0	0	0	0	0	0	-3.70826	0	0	127.624
5	5	2010	SZ	main	0	east	N77	N	1990	-6.09275	-6.46492	-0.842749	-0.618573	1	0.109369	1	-0.0048	0.27656	-0.008404	0.0505372	11.7704	8.95939	0.47796	-0.003388	0.105047	6.41775	0.2649	0.0553571	0	2.70805	0.333333	1.76127	-0.842749	-0.842749	-0.0921708	-0.0048	0.27656	-0.0048	0.27656	-0.000525	0.0302472	-0.342174	0	0	98.8882
5	5	2012	SZ	main	0	east	N77	N	1990	7.69719	7.88208	-1.22937	-0.658906	1	0.308421	1	0.0241	0.263288	-0.0058826	0.0532746	11.7903	7.78567	0.483142	0.017069	0.077062	9.79521	0.2772	0.0553571	0	2.70805	0.333333	1.80874	-1.22937	-1.22937	-0.379165	0.0241	0.263288	0.0241	0.263288	0.007433	0.0812037	1.66868	0	1	244.398
5	5	2013	SZ	main	0	east	N77	N	1990	-8.35101	-8.35101	-0.982097	-0.71415	1	0.0218739	1	-0.0463	0.241228	-0.0023587	0.0447541	11.6857	7.81526	0.474831	-0.033763	0.041511	-9.32115	0.2801	0.0553571	0	2.70805	0.333333	1.86609	-0.982097	-0.982097	-0.0214822	-0.0463	0.241228	-0.0463	0.241228	-0.0010128	0.0052766	-3.56241	0	0	113.897
5	5	2014	SZ	main	0	east	N77	N	1990	8.37018	8.60104	-2.19353	-0.866775	1	0.199052	1	0.0472	0.270289	0.0113096	0.0623182	11.8253	7.86025	0.509964	0.033784	0.041308	-6.82195	0.2545	0.0553571	0	2.70805	0.333333	1.90871	-2.19353	-2.19353	-0.436626	0.0472	0.270289	0.0472	0.270289	0.0093953	0.0538016	3.15834	0	0	123.635
5	5	2015	SZ	main	0	east	N77	N	1990	-8.59474	-8.57881	0.449691	0.405661	1	0.153041	1	-0.0596	0.270453	0.0537678	0.252325	12.2987	8.22286	0.44704	-0.030349	0.047253	7.36485	0.2648	0.0604514	0	2.70805	0.333333	2.02114	0.449691	0.449691	0.0688213	-0.0596	0.270453	-0.0596	0.270453	-0.0091213	0.0413905	-2.46269	1	0	181.287
5	5	2016	SZ	main	0	east	N77	N	1990	9.36702	9.4475	-1.6062	-0.83244	0	0	0	0.1026	0.189558	-0.0066553	0.0491743	12.4401	8.23183	0.463709	0.049547	0.204126	-9.83018	0.2691	0.0604514	0	2.70805	0.333333	2.07674	0	0	0	0	0	0	0	0	0	4.62808	1	0	364.833
5	5	2017	SZ	main	0	east	N77	N	1990	7.73788	8.6649	-1.29716	-0.352677	1	0.0642396	1	0.0145	0.198223	-0.0090775	0.0316128	12.5818	8.09825	0.517747	0.008433	0.195216	-10.0995	0.2691	0.0465508	0	2.70805	0.333333	2.03145	-1.29716	-1.29716	-0.083329	0.0145	0.198223	0.0145	0.198223	0.0009315	0.0127338	0.78761	1	1	363.874
5	5	2018	SZ	main	0	east	N77	N	1990	9.65981	9.75512	-0.424582	-0.566086	0	0	0	0.1406	0.229537	-0.0074413	0.0459216	12.6512	7.94195	0.49404	0.051959	0.16116	-9.15688	0.2681	0.0384327	0	2.63906	0.357143	1.98714	0	0	0	0	0	0	0	0	0	5.0217	1	0	460.47
6	6	2008	SZ	main	1	east	K70	K	1992	9.61721	9.69011	-0.517832	-0.523966	0	0	0	0.2962	0.263964	-0.0133538	0.102702	13.2915	7.94152	0.716675	0.026147	0.177851	-11.8234	0.2499	0.0566767	0	2.19722	0.333333	1.48841	0	0	0	0	0	0	0	0	0	2.53673	0	0	179.041
6	6	2009	SZ	main	1	east	K70	K	1992	10.42	10.6073	-0.230176	-0.0719383	0	0	0	0.64	0.213467	0.0200017	0.0856343	13.497	6.92792	0.698577	0.050816	0.280326	10.516	0.2921	0.0566767	0	2.19722	0.333333	1.75091	0	0	0	0	0	0	0	0	0	4.60976	0	0	127.624
6	6	2010	SZ	main	1	east	K70	K	1992	10.8127	11.0584	-1.85572	-1.07422	0	0	0	0.633	0.26826	0.0010624	0.0721594	13.661	6.61069	0.701421	0.062684	0.295289	11.5962	0.4065	0.0298353	0	2.19722	0.333333	1.76127	0	0	0	0	0	0	0	0	0	5.79421	0	0	98.8882
6	6	2011	SZ	main	1	east	K70	K	1992	10.6785	10.9407	-0.806643	-0.88118	1	0.130032	0	0.4388	0.290065	-0.0042101	0.0424799	13.6318	6.54581	0.652855	0.051404	0.3066	11.6941	0.4074	0.0298353	0	2.19722	0.333333	1.74528	-0.806643	0	-0.104889	0.4388	0.290065	0	0	0.057058	0.0377177	5.21652	0	0	170.636
6	6	2012	SZ	main	1	east	K70	K	1992	11.0502	11.3447	-0.787138	-0.513539	1	0.157399	0	0.48	0.229091	0.0107863	0.0611175	13.7476	6.28989	0.620165	0.071277	0.348279	12.293	0.4334	0.0295259	0	2.19722	0.333333	1.80874	-0.787138	0	-0.123895	0.48	0.229091	0	0	0.0755515	0.0360587	6.73805	0	1	244.398
6	6	2013	SZ	main	1	east	K70	K	1992	11.1534	11.4363	-0.417651	-0.246046	0	0	0	0.5156	0.248004	0.0024895	0.0493582	13.8123	6.29102	0.579972	0.072289	0.477522	-11.3967	0.4718	0.0201688	0	2.19722	0.333333	1.86609	0	0	0	0	0	0	0	0	0	7.00239	0	0	113.897
6	6	2014	SZ	main	1	east	K70	K	1992	10.8444	11.1348	-1.472	-0.635422	0	0	0	0.3763	0.27958	0.0088253	0.0548764	13.9771	6.03699	0.64142	0.046967	0.213432	-11.6064	0.3991	0.018169	0	2.19722	0.333333	1.90871	0	0	0	0	0	0	0	0	0	4.36011	0	0	123.635
6	6	2015	SZ	main	1	east	K70	K	1992	10.6892	10.9906	-1.27476	-1.00277	0	0	0	0.3087	0.250048	0.0155092	0.110988	14.0548	5.82141	0.646151	0.035883	0.298839	-10.3211	0.3927	0.018169	0	2.07944	0.375	2.02114	0	0	0	0	0	0	0	0	0	3.45405	1	0	181.287
6	6	2016	SZ	main	1	east	K70	K	1992	11.2946	11.4343	-0.966443	-0.934099	0	0	0	0.5767	0.195184	-0.0019089	0.0582454	14.0909	5.64943	0.610499	0.062138	0.259631	12.0485	0.3912	0.018169	0	2.07944	0.375	2.07674	0	0	0	0	0	0	0	0	0	6.10367	1	0	364.833
6	6	2017	SZ	main	1	east	K70	K	1992	11.3151	11.4723	-0.03318	-0.0457094	0	0	0	0.5968	0.23397	0.0028	0.0478438	14.0886	5.67973	0.565648	0.06237	0.224965	11.166	0.3912	0.018169	0	1.94591	0.428571	2.03145	0	0	0	0	0	0	0	0	0	6.24419	1	1	363.874
6	6	2018	SZ	main	1	east	K70	K	1992	11.4329	11.5796	1.32184	0.802546	0	0	0	0.6476	0.210711	-0.0125618	0.0626117	14.1183	6.50395	0.528236	0.069209	0.188318	11.9871	0.4127	0.0156755	0	1.94591	0.428571	1.98714	0	0	0	0	0	0	0	0	0	6.81943	1	0	460.47
9	9	2008	SZ	main	0	east	S90	S	1991	10.2093	10.4991	-0.96599	-0.722869	1	0.0389869	1	0.19	0.214755	-0.0187908	0.117689	13.3186	11.4033	0.589999	0.045549	0.485149	10.6409	0.1847	0.012	1	2.07944	0.375	1.48841	-0.96599	-0.96599	-0.037661	0.19	0.214755	0.19	0.214755	0.0074075	0.0083726	4.46342	0	0	179.041
9	9	2009	SZ	main	0	east	S90	S	1991	10.6179	10.8405	-0.813279	-0.575417	1	0.115614	1	0.23	0.198244	0.0241441	0.0802162	13.5281	11.4124	0.602092	0.06015	0.481295	11.0592	0.213	0.0123894	1	2.07944	0.375	1.75091	-0.813279	-0.813279	-0.0940266	0.23	0.198244	0.23	0.198244	0.0265913	0.0229199	5.44647	0	0	127.624
9	9	2010	SZ	main	0	east	S90	S	1991	10.6956	10.9287	-0.996707	-0.395393	0	0	0	0.3	0.205551	0.0109692	0.0732707	13.818	11.3623	0.62953	0.050391	0.367073	-10.9791	0.2418	0.0125037	1	2.19722	0.333333	1.76127	0	0	0	0	0	0	0	0	0	4.40508	0	0	98.8882
9	9	2011	SZ	main	0	east	S90	S	1991	10.5465	10.8587	-0.0749627	-0.0287955	1	0.138501	1	0.25	0.208535	-0.0054204	0.0779712	13.9798	11.501	0.650402	0.034886	0.372783	-11.3244	0.2592	0.0191974	1	2.19722	0.333333	1.74528	-0.0749627	-0.0749627	-0.0103824	0.25	0.208535	0.25	0.208535	0.0346252	0.0288824	3.22796	0	0	170.636
9	9	2012	SZ	main	0	east	S90	S	1991	10.333	10.6263	-0.539585	-0.487815	0	0	0	0.15	0.215726	-0.0022476	0.0642753	14.091	11.6712	0.643669	0.024626	0.322522	10.4652	0.2433	0.0198074	1	2.19722	0.333333	1.80874	0	0	0	0	0	0	0	0	0	2.33311	0	1	244.398
9	9	2013	SZ	main	0	east	S90	S	1991	10.7013	10.8283	-0.932217	-0.53926	1	0.129578	1	0.23	0.204064	0.0053286	0.0500135	14.1239	11.9706	0.628798	0.033166	0.310272	8.99243	0.2459	0.0198074	1	2.07944	0.375	1.86609	-0.932217	-0.932217	-0.120795	0.23	0.204064	0.23	0.204064	0.0298029	0.0264422	3.26299	0	0	113.897
9	9	2014	SZ	main	0	east	S90	S	1991	10.7633	10.9827	-2.80679	-1.161	1	0.0383772	1	0.2	0.182252	0.014151	0.0712086	14.2025	12.0165	0.628934	0.033352	0.304297	10.7677	0.2181	0.0198074	1	1.94591	0.428571	1.90871	-2.80679	-2.80679	-0.107717	0.2	0.182252	0.2	0.182252	0.0076754	0.0069943	3.20905	0	0	123.635
9	9	2015	SZ	main	0	east	S90	S	1991	11.4782	11.6839	-0.987076	-0.587708	1	0.112942	1	0.5	0.197481	0.0123697	0.102951	14.4096	12.3249	0.638202	0.058826	0.296312	7.13779	0.2022	0.0213824	1	1.94591	0.428571	2.02114	-0.987076	-0.987076	-0.111482	0.5	0.197481	0.5	0.197481	0.0564708	0.0223038	5.33235	1	0	181.287
9	9	2016	SZ	main	0	east	S90	S	1991	10.6442	10.8999	-0.693039	-0.435533	1	0.130354	1	0.11	0.173805	-0.0032661	0.0566372	14.5867	12.6077	0.623791	0.021113	0.32271	-7.10346	0.1962	0.0213824	1	2.19722	0.333333	2.07674	-0.693039	-0.693039	-0.0903401	0.11	0.173805	0.11	0.173805	0.0143389	0.0226562	1.93999	1	0	364.833
9	9	2017	SZ	main	0	east	S90	S	1991	10.3836	10.544	-0.281334	-0.525058	1	0.152093	1	0.06	0.20064	-0.0062734	0.037964	14.8128	12.8253	0.63312	0.013266	0.288248	10.5736	0.1964	0.0213824	1	2.19722	0.333333	2.03145	-0.281334	-0.281334	-0.0427889	0.06	0.20064	0.06	0.20064	0.0091256	0.0305159	1.19238	1	1	363.874
9	9	2018	SZ	main	0	east	S90	S	1991	11.1051	11.5472	0.0017708	0.100567	1	0.0682999	1	0.1	0.188642	-0.0080509	0.064472	14.9091	12.9442	0.649896	0.023352	0.411366	12.5146	0.2421	0.0213824	1	2.19722	0.333333	1.98714	0.0017708	0.0017708	0.0001209	0.1	0.188642	0.1	0.188642	0.00683	0.0128843	2.22806	1	0	460.47
12	12	2008	SZ	main	0	east	C30	C	1992	10.8202	10.8238	0.0534239	-0.0099984	0	0	0	0.35	0.228442	-0.0114734	0.108774	13.8524	13.2255	0.536142	0.053134	0.453913	11.5427	0.2868	0.01	1	2.19722	0.333333	1.48841	0	0	0	0	0	0	0	0	0	4.82102	0	0	179.041
12	12	2009	SZ	main	0	east	C30	C	1992	11.4237	11.5019	-0.217013	-0.132792	0	0	0	0.68	0.25841	0.0198412	0.0820327	13.9029	13.5992	0.485852	0.085922	0.495937	12.0259	0.2517	0.01	0	2.19722	0.333333	1.75091	0	0	0	0	0	0	0	0	0	8.38065	0	0	127.624
12	12	2010	SZ	main	0	east	C30	C	1992	11.981	12.1364	-0.69921	-0.687829	0	0	0	0.7	0.246747	0.0130676	0.0665869	14.0362	13.6912	0.457945	0.136592	0.662357	12.3743	0.1644	0.0101934	0	2.19722	0.333333	1.76127	0	0	0	0	0	0	0	0	0	12.8068	0	0	98.8882
12	12	2011	SZ	main	0	east	C30	C	1992	11.8037	12.0064	0.489182	0.182379	0	0	0	0.57	0.30895	-0.0132455	0.0546489	14.2396	13.757	0.521906	0.096394	0.596067	12.0368	0.1188	0.0111043	1	2.19722	0.333333	1.74528	0	0	0	0	0	0	0	0	0	8.75258	0	0	170.636
12	12	2012	SZ	main	0	east	C30	C	1992	10.5182	10.7333	-0.377167	-0.156163	0	0	0	0.13	0.296815	-0.0002525	0.0499984	14.1757	13.7556	0.493004	0.024972	0.472317	12.0586	0.1215	0.0111043	1	2.19722	0.333333	1.80874	0	0	0	0	0	0	0	0	0	2.5796	0	1	244.398
12	12	2013	SZ	main	0	east	C30	C	1992	11.9961	12.1448	-0.187908	-0.0408294	0	0	0	0.74	0.315134	0.0015278	0.0559572	14.2262	13.5899	0.442868	0.110232	0.525846	12.0429	0.1168	0.012107	0	2.19722	0.333333	1.86609	0	0	0	0	0	0	0	0	0	10.7516	0	0	113.897
12	12	2014	SZ	main	0	east	C30	C	1992	11.3552	11.4052	-0.0610933	-0.181771	0	0	0	0.42	0.296254	0.0029239	0.0314034	14.2398	13.8005	0.442985	0.056255	0.464015	11.8539	0.1076	0.012107	0	2.19722	0.333333	1.90871	0	0	0	0	0	0	0	0	0	5.58769	0	0	123.635
12	12	2015	SZ	main	0	east	C30	C	1992	10.911	11.0691	-0.606826	-0.697374	0	0	0	0.3	0.258961	0.0128459	0.0865036	14.2639	13.8353	0.511695	0.035597	0.482933	11.6017	0.2344	0.0282653	0	1.60944	0.6	2.02114	0	0	0	0	0	0	0	0	0	3.49828	1	0	181.287
12	12	2016	SZ	main	0	east	C30	C	1992	11.2951	11.468	-1.12673	-0.834654	1	0.0379494	0	0.38	0.205277	-0.0007565	0.0625116	14.3547	13.9516	0.525907	0.049284	0.549943	12.3198	0.2631	0.0394133	1	1.94591	0.428571	2.07674	-1.12673	0	-0.0427588	0.38	0.205277	0	0	0.0144208	0.0077901	4.69024	1	0	364.833
12	12	2017	SZ	main	0	east	C30	C	1992	11.325	11.5092	-0.662997	-0.534127	0	0	0	0.35	0.21769	-0.0022251	0.0350655	14.4851	13.9588	0.55057	0.04518	0.593177	12.4145	0.2527	0.0393634	0	2.19722	0.333333	2.03145	0	0	0	0	0	0	0	0	0	4.2418	1	1	363.874
12	12	2018	SZ	main	0	east	C30	C	1992	10.7626	10.9052	-0.101065	-0.403425	1	0.024203	0	0.16	0.217108	-0.0107405	0.0440419	14.4634	13.8086	0.505634	0.024436	0.549039	12.2692	0.2522	0.0393883	0	2.07944	0.375	1.98714	-0.101065	0	-0.0024461	0.16	0.217108	0	0	0.0038725	0.0052547	2.47045	1	0	460.47
14	14	2008	SZ	main	1	east	K70	K	1992	8.38136	8.58449	0.271383	0.238598	0	0	0	0.216	0.259752	-0.0034851	0.124768	12.0241	8.14704	0.743529	0.031469	0.225028	-9.16361	0.4101	0.0726077	0	2.3979	0.363636	1.48841	0	0	0	0	0	0	0	0	0	2.6181	0	0	179.041
14	14	2009	SZ	main	1	east	K70	K	1992	9.02602	9.25261	-0.919394	-0.566733	0	0	0	0.3977	0.258342	0.0176079	0.0778717	12.0679	8.08577	0.719721	0.04879	0.407079	10.664	0.406	0.133417	0	1.94591	0.285714	1.75091	0	0	0	0	0	0	0	0	0	4.77442	0	0	127.624
14	14	2010	SZ	main	1	east	K70	K	1992	8.95696	9.16724	-0.69093	-0.133541	0	0	0	0.35	0.267645	-0.0087247	0.0531756	11.9765	8.02391	0.647875	0.046593	0.441335	8.81571	0.383	0.143587	0	2.19722	0.444444	1.76127	0	0	0	0	0	0	0	0	0	4.88233	0	0	98.8882
14	14	2011	SZ	main	1	east	K70	K	1992	8.7739	9.01356	0.0137219	-0.115475	0	0	0	0.2692	0.297955	-0.0113035	0.0417207	12.0992	7.95972	0.663812	0.038165	0.236097	-10.1749	0.3773	0.167644	0	2.19722	0.333333	1.74528	0	0	0	0	0	0	0	0	0	3.5961	0	0	170.636
14	14	2012	SZ	main	1	east	K70	K	1992	8.10697	8.35256	-1.2844	-1.43316	0	0	0	0.1386	0.256682	0.0149931	0.0949938	12.2163	7.89382	0.686526	0.017379	0.220707	9.13143	0.3789	0.167644	0	2.19722	0.333333	1.80874	0	0	0	0	0	0	0	0	0	1.64192	0	1	244.398
14	14	2013	SZ	main	1	east	K70	K	1992	8.16644	8.50746	0.252702	0.238976	0	0	0	0.1426	0.268871	0.0061582	0.0717779	12.1509	7.94145	0.649425	0.017994	0.288228	8.91193	0.425	0.0511502	0	2.19722	0.333333	1.86609	0	0	0	0	0	0	0	0	0	1.86017	0	0	113.897
14	14	2014	SZ	main	1	east	K70	K	1992	8.74486	9.04197	0.245857	0.126451	0	0	0	0.3013	0.287438	0.0068983	0.0505764	12.3179	7.72115	0.676601	0.030408	0.247885	-10.3795	0.357	0.271356	0	2.19722	0.333333	1.90871	0	0	0	0	0	0	0	0	0	2.80692	0	0	123.635
14	14	2015	SZ	main	1	east	K70	K	1992	8.58318	8.88173	-0.0848989	0.149287	1	0.115119	0	0.2626	0.266937	0.0177037	0.126839	12.2879	7.62857	0.643892	0.024238	0.187515	8.29141	0.465	0.0278193	0	2.19722	0.333333	2.02114	-0.0848989	0	-0.0097735	0.2626	0.266937	0	0	0.0302303	0.0307295	2.46074	1	0	181.287
14	14	2016	SZ	main	1	east	K70	K	1992	7.97634	8.28423	-0.682677	-0.403883	0	0	0	0.1418	0.119905	0.0007677	0.0716794	12.1409	7.59724	0.575952	0.014397	0.306977	10.7017	0.4954	0.0285578	0	2.19722	0.333333	2.07674	0	0	0	0	0	0	0	0	0	1.55366	1	0	364.833
14	14	2017	SZ	main	1	east	K70	K	1992	7.00199	7.38187	1.38919	0.764528	1	0.115119	0	0.0378	0.232577	-0.0117273	0.0447135	11.9371	7.49136	0.476437	0.00646	0.301662	10.6436	0.4373	0.0482553	0	2.19722	0.333333	2.03145	1.38919	0	0.159922	0.0378	0.232577	0	0	0.0043515	0.0267741	0.718993	1	1	363.874
14	14	2018	SZ	main	1	east	K70	K	1992	9.64551	9.94793	-0.40504	-0.488756	0	0	0	0.7238	0.24555	0.0015086	0.0947834	12.1638	7.3425	0.504366	0.089694	0.207765	-9.37687	0.3721	0.361915	0	2.19722	0.333333	1.98714	0	0	0	0	0	0	0	0	0	8.05957	1	0	460.47
16	16	2008	SZ	main	1	east	C39	C	1992	10.2321	10.294	-1.72756	-0.829548	0	0	0	0.2083	0.247702	-0.0030524	0.0880465	13.8691	11.8087	0.617391	0.026269	1.15416	10.4986	0.2775	0.0345342	1	1.94591	0.428571	1.48841	0	0	0	0	0	0	0	0	0	2.63308	0	0	179.041
16	16	2009	SZ	main	1	east	C39	C	1992	9.59823	9.58808	-0.864799	-0.937489	0	0	0	0.13	0.276971	0.0200651	0.0685818	14.1206	11.8732	0.697358	0.012222	1.0995	10.2891	0.2851	0.0563798	0	1.94591	0.428571	1.75091	0	0	0	0	0	0	0	0	0	1.08627	0	0	127.624
16	16	2010	SZ	main	1	east	C39	C	1992	9.22217	9.07917	0.11469	0.268398	0	0	0	0.0697	0.298917	-0.0078391	0.0547523	14.3143	11.9106	0.743477	0.006738	1.13944	-10.6754	0.2759	0.0430839	0	1.94591	0.428571	1.76127	0	0	0	0	0	0	0	0	0	0.614502	0	0	98.8882
16	16	2011	SZ	main	1	east	C39	C	1992	7.79067	6.86347	-0.467609	-0.451591	0	0	0	0.0207	0.277017	-0.007007	0.0440893	14.3406	12.0891	0.749408	0.001449	0.97189	-11.8281	0.2805	0.04	0	1.94591	0.428571	1.74528	0	0	0	0	0	0	0	0	0	0.143019	0	0	170.636
16	16	2012	SZ	main	1	east	C39	C	1992	8.42153	9.12507	-0.768783	-0.435991	0	0	0	0.0381	0.23677	0.0008552	0.0407741	14.3201	12.1484	0.743593	0.002715	1.0958	-10.4892	0.2751	0.0388548	0	1.94591	0.428571	1.80874	0	0	0	0	0	0	0	0	0	0.274339	0	1	244.398
16	16	2013	SZ	main	1	east	C39	C	1992	8.69691	9.80951	-0.497364	-0.458523	0	0	0	0.0375	0.266968	0.0045908	0.0375086	14.2693	12.1592	0.728132	0.003705	1.23857	12.3385	0.2826	0.0388548	0	1.94591	0.428571	1.86609	0	0	0	0	0	0	0	0	0	0.380124	0	0	113.897
16	16	2014	SZ	main	1	east	C39	C	1992	8.70822	9.13108	0.316603	0.15345	0	0	0	0.0437	0.226355	0.0095873	0.0496792	14.3331	12.0916	0.743884	0.003722	1.19443	-11.0672	0.3109	0.0562016	0	1.94591	0.428571	1.90871	0	0	0	0	0	0	0	0	0	0.360709	0	0	123.635
16	16	2015	SZ	main	1	east	C39	C	1992	-11.7565	-11.9483	1.49946	0.967546	0	0	0	-0.52	0.270316	0.02949	0.123615	14.1697	12.0802	0.784184	-0.082234	1.18565	11.7673	0.3608	0.0290775	1	1.60944	0.6	2.02114	0	0	0	0	0	0	0	0	0	-8.95307	1	0	181.287
16	16	2016	SZ	main	1	east	C39	C	1992	9.12886	7.92786	-0.486137	-0.554417	0	0	0	0.0397	0.204776	-0.0066672	0.0688253	14.3603	11.9665	0.807546	0.005854	1.28911	-11.4847	0.3616	0.0287698	1	1.94591	0.428571	2.07674	0	0	0	0	0	0	0	0	0	0.534563	1	0	364.833
16	16	2017	SZ	main	1	east	C39	C	1992	13.1396	13.4088	-0.564623	-0.547322	0	0	0	2.1001	0.237075	0.0068074	0.046162	14.6724	11.9749	0.652011	0.249343	1.5307	-12.9749	0.361	0.0287698	0	1.94591	0.428571	2.03145	0	0	0	0	0	0	0	0	0	21.5921	1	1	363.874
16	16	2018	SZ	main	1	east	C39	C	1992	11.1104	10.7252	-0.410343	-0.309683	0	0	0	0.1708	0.231011	-0.0096324	0.0628854	15.009	12.3926	0.713465	0.02365	1.63154	-12.6854	0.3608	0.0287698	0	1.94591	0.428571	1.98714	0	0	0	0	0	0	0	0	0	2.02703	1	0	460.47
19	19	2008	SZ	main	1	east	F51	F	1992	7.37861	7.53271	0.267271	0.0557205	0	0	0	0.07	0.24285	-0.0212498	0.106533	10.8817	9.1699	0.279769	0.032027	0.302231	3.94544	0.581	0.0114541	0	2.19722	0.333333	1.48841	0	0	0	0	0	0	0	0	0	3.01039	0	0	179.041
19	19	2009	SZ	main	1	east	F51	F	1992	-6.89418	-6.77155	-0.130593	-0.0023934	0	0	0	-0.07	0.247911	0.0165718	0.0697776	11.0403	9.38125	0.413914	-0.017078	0.318778	5.14482	0.5266	0.0121891	0	2.19722	0.333333	1.75091	0	0	0	0	0	0	0	0	0	-1.58259	0	0	127.624
19	19	2010	SZ	main	1	east	F51	F	1992	6.80077	7.01796	0.251374	0.041394	0	0	0	0.03	0.24061	0.00353	0.0772095	11.0951	9.64615	0.433623	0.01402	0.358547	6.25825	0.5215	0.0119302	0	2.19722	0.333333	1.76127	0	0	0	0	0	0	0	0	0	1.36459	0	0	98.8882
19	19	2011	SZ	main	1	east	F51	F	1992	6.87143	7.22201	0.130649	0.126537	0	0	0	0.0323	0.235361	-0.0054279	0.0513125	11.573	9.62117	0.162047	0.01121	0.369942	-7.53851	0.5498	0.0119312	0	2.19722	0.333333	1.74528	0	0	0	0	0	0	0	0	0	0.908057	0	0	170.636
19	19	2012	SZ	main	1	east	F51	F	1992	8.9101	8.94746	0.280224	0.142478	1	0.0995771	0	0.297	0.279179	0.0035873	0.0591075	11.7142	9.68046	0.177289	0.064827	0.272031	-8.48538	0.5112	0.0119312	0	2.19722	0.333333	1.80874	0.280224	0	0.0279039	0.297	0.279179	0	0	0.0295744	0.0277999	6.05595	0	1	244.398
19	19	2013	SZ	main	1	east	F51	F	1992	8.41658	8.73236	-0.191517	-0.288067	0	0	0	0.174	0.214854	-0.0005352	0.044696	11.8031	10.336	0.243113	0.035329	0.342486	-7.08321	0.4855	0.0119312	0	2.19722	0.333333	1.86609	0	0	0	0	0	0	0	0	0	3.38268	0	0	113.897
19	19	2014	SZ	main	1	east	F51	F	1992	7.2532	7.49854	0.245593	0.111562	1	0.068965	0	0.0443	0.240484	0.0045371	0.0412891	11.6567	10.5903	0.139418	0.012384	0.322709	7.84162	0.4664	0.0119312	0	2.19722	0.333333	1.90871	0.245593	0	0.0169373	0.0443	0.240484	0	0	0.0030551	0.016585	1.22346	0	0	123.635
19	19	2015	SZ	main	1	east	F51	F	1992	-8.36545	-8.30462	-0.400065	-0.593127	0	0	0	-0.1171	0.248131	0.0225705	0.118567	11.5716	10.4869	0.0974302	-0.038789	0.305385	-8.43301	0.4051	0.0119312	0	2.19722	0.333333	2.02114	0	0	0	0	0	0	0	0	0	-4.05113	1	0	181.287
19	19	2016	SZ	main	1	east	F51	F	1992	9.1066	9.34317	-1.25443	-1.15924	0	0	0	0.2139	0.216743	0.0126819	0.112557	11.6772	10.4134	0.109292	0.080523	0.244201	8.72811	0.3666	0.0119312	0	2.19722	0.333333	2.07674	0	0	0	0	0	0	0	0	0	7.64889	1	0	364.833
19	19	2017	SZ	main	1	east	F51	F	1992	-8.72018	-8.7206	-1.24957	-1.1366	0	0	0	-0.1089	0.24262	-0.0035205	0.0666001	11.5809	10.3537	0.100182	-0.054473	0.280812	-9.15815	0.3651	0.0119312	0	2.19722	0.333333	2.03145	0	0	0	0	0	0	0	0	0	-5.72251	1	1	363.874
19	19	2018	SZ	main	1	east	F51	F	1992	10.3762	10.4322	-0.879707	-0.45674	0	0	0	0.2675	0.231268	-0.010917	0.0846987	13.3799	11.506	0.329474	0.051835	1.73809	10.306	0.7273	0.0775091	0	2.19722	0.333333	1.98714	0	0	0	0	0	0	0	0	0	4.95993	1	0	460.47
21	21	2008	SZ	main	1	east	C39	C	1994	10.3624	10.3424	0.925956	0.794568	0	0	0	0.3598	0.226305	-0.0227207	0.0767958	12.9789	11.3115	0.2002	0.066797	2.94374	10.4297	0.5941	0.0595204	1	2.19722	0.333333	1.48841	0	0	0	0	0	0	0	0	0	7.30608	0	0	179.041
21	21	2009	SZ	main	1	east	C39	C	1994	10.1884	10.343	-0.695558	-0.54554	0	0	0	0.29	0.256957	0.0250629	0.0689383	13.2046	11.7807	0.271815	0.051364	2.58917	10.8071	0.6118	0.0612839	1	2.19722	0.333333	1.75091	0	0	0	0	0	0	0	0	0	4.89908	0	0	127.624
21	21	2010	SZ	main	1	east	C39	C	1994	10.4811	10.5959	0.171503	0.253924	0	0	0	0.29	0.284871	0.0079587	0.0567936	13.41	11.8035	0.328237	0.058925	3.43478	9.34517	0.613	0.0612839	0	2.19722	0.333333	1.76127	0	0	0	0	0	0	0	0	0	5.34523	0	0	98.8882
21	21	2011	SZ	main	1	east	C39	C	1994	9.99945	10.1757	-0.166388	-0.102902	0	0	0	0.1908	0.289072	-0.0145646	0.0489302	13.8486	11.9049	0.582013	0.025894	2.19139	9.74141	0.5946	0.0614356	0	2.19722	0.333333	1.74528	0	0	0	0	0	0	0	0	0	2.12971	0	0	170.636
21	21	2012	SZ	main	1	east	C39	C	1994	6.73959	8.67333	-0.066423	0.0603563	0	0	0	0.0709	0.280571	-0.0005347	0.0395562	13.8335	11.7422	0.59178	0.000824	1.59854	10.2676	0.5962	0.0613597	0	2.19722	0.333333	1.80874	0	0	0	0	0	0	0	0	0	0.0830159	0	1	244.398
21	21	2013	SZ	main	1	east	C39	C	1994	9.67328	10.127	-1.06705	-0.888954	0	0	0	0.171	0.242825	0.0038749	0.0579892	14.1323	11.7157	0.638573	0.013291	1.25812	10.7119	0.5781	0.0613931	0	2.19722	0.333333	1.86609	0	0	0	0	0	0	0	0	0	1.15742	0	0	113.897
21	21	2014	SZ	main	1	east	C39	C	1994	9.68381	10.2094	-0.441108	-0.0802797	0	0	0	0.1332	0.239138	0.0069912	0.0457787	14.1836	11.8494	0.649905	0.011396	1.16721	-9.20122	0.5556	0.0613931	0	2.19722	0.333333	1.90871	0	0	0	0	0	0	0	0	0	1.11108	0	0	123.635
21	21	2015	SZ	main	1	east	C39	C	1994	9.80179	10.2308	-0.893418	-0.251077	0	0	0	0.1228	0.2262	0.0178245	0.124823	14.1758	12.262	0.636919	0.012551	1.06724	10.8005	0.5532	0.0613931	0	2.19722	0.333333	2.02114	0	0	0	0	0	0	0	0	0	1.26005	1	0	181.287
21	21	2016	SZ	main	1	east	C39	C	1994	10.0157	10.5278	-0.591959	-0.796202	0	0	0	0.1457	0.167537	-0.0026303	0.0656603	13.974	12.4446	0.547908	0.017175	1.15673	10.4816	0.5443	0.0613931	0	2.19722	0.333333	2.07674	0	0	0	0	0	0	0	0	0	1.90948	1	0	364.833
21	21	2017	SZ	main	1	east	C39	C	1994	10.9576	11.2006	0.322372	-0.371349	0	0	0	0.3679	0.201273	0.0013426	0.0352357	14.3223	12.4042	0.642835	0.040534	1.00363	11.184	0.5433	0.0613931	0	2.19722	0.333333	2.03145	0	0	0	0	0	0	0	0	0	3.45731	1	1	363.874
21	21	2018	SZ	main	1	east	C39	C	1994	11.0184	11.2269	-0.659535	-0.425911	0	0	0	0.3603	0.226833	-0.0081478	0.0626462	14.2853	12.4558	0.576803	0.037418	0.985449	10.6473	0.5463	0.0613931	0	2.19722	0.333333	1.98714	0	0	0	0	0	0	0	0	0	3.81224	1	0	460.47
23	23	2008	SZ	main	0	east	C30	C	1993	7.67848	7.38184	-0.0864838	-0.004525	0	0	0	0.1536	0.247818	-0.0157163	0.0984552	11.4871	9.43168	0.690112	0.024371	0.604884	-8.94402	0.5605	0.0163888	0	2.19722	0.333333	1.48841	0	0	0	0	0	0	0	0	0	2.21798	0	0	179.041
23	23	2009	SZ	main	0	east	C30	C	1993	7.8011	7.75091	-0.31073	-0.336332	0	0	0	0.1773	0.245704	0.0234232	0.081856	11.5855	9.58626	0.708031	0.023841	0.761224	9.0718	0.5133	0.0215488	0	2.19722	0.333333	1.75091	0	0	0	0	0	0	0	0	0	2.27237	0	0	127.624
23	23	2010	SZ	main	0	east	C30	C	1993	7.17417	7.9119	0.483805	0.425965	1	0.288275	1	0.0948	0.242781	-0.0009266	0.0614077	11.4495	9.41643	0.661815	0.012985	0.914866	9.44735	0.4783	0.0215337	0	2.19722	0.333333	1.76127	0.483805	0.483805	0.139469	0.0948	0.242781	0.0948	0.242781	0.0273285	0.0699877	1.39078	0	0	98.8882
23	23	2011	SZ	main	0	east	C30	C	1993	6.81347	7.68435	-0.962527	-0.466243	1	0.288275	1	0.0668	0.245485	-0.0069007	0.0392183	11.6024	9.39986	0.684301	0.008956	0.787512	8.26356	0.4769	0.0216231	0	2.19722	0.333333	1.74528	-0.962527	-0.962527	-0.277473	0.0668	0.245485	0.0668	0.245485	0.0192568	0.0707672	0.832155	0	0	170.636
23	23	2012	SZ	main	0	east	C30	C	1993	6.24049	8.30922	-1.25361	-0.516199	0	0	0	0.0373	0.212305	0.0041261	0.0552989	11.711	9.41069	0.665814	0.004437	0.759269	-8.99658	0.4652	0.0206259	0	2.19722	0.333333	1.80874	0	0	0	0	0	0	0	0	0	0.420911	0	1	244.398
23	23	2013	SZ	main	0	east	C30	C	1993	7.07518	7.67796	-0.316003	-0.0679432	1	0.288275	1	0.1083	0.238626	0.0045406	0.0350732	11.8093	9.41471	0.691395	0.009222	0.834287	7.98269	0.473	0.0252981	0	2.19722	0.333333	1.86609	-0.316003	-0.316003	-0.091096	0.1083	0.238626	0.1083	0.238626	0.0312202	0.0687901	0.879055	0	0	113.897
23	23	2014	SZ	main	0	east	C30	C	1993	7.31764	7.78003	-0.358788	-0.67471	1	0.288275	1	0.1243	0.203684	0.0213319	0.0595984	11.9009	9.41796	0.711966	0.010689	0.775018	-7.82445	0.4904	0.0252981	0	2.19722	0.333333	1.90871	-0.358788	-0.358788	-0.10343	0.1243	0.203684	0.1243	0.203684	0.0358326	0.058717	1.02214	0	0	123.635
23	23	2015	SZ	main	0	east	C30	C	1993	7.88736	8.36491	0.341661	0.480295	1	0.499221	1	0.1926	0.230914	0.0283733	0.120893	11.9614	9.37911	0.714821	0.017523	0.682796	7.9886	0.4264	0.0100934	0	2.19722	0.333333	2.02114	0.341661	0.341661	0.170564	0.1926	0.230914	0.1926	0.230914	0.0961499	0.115277	1.70091	1	0	181.287
23	23	2016	SZ	main	0	east	C30	C	1993	7.36698	7.68475	-0.0734192	0.0833078	1	0.202297	0	0.0717	0.143343	0.0035999	0.0703561	11.9277	9.1056	0.699066	0.010279	0.655854	8.86773	0.4592	0.0100934	0	2.19722	0.333333	2.07674	-0.0734192	0	-0.0148525	0.0717	0.143343	0	0	0.0145047	0.0289979	1.0455	1	0	364.833
23	23	2017	SZ	main	0	east	C30	C	1993	7.96168	8.34862	-0.028323	0.0059619	1	0.299806	0	0.2198	0.215513	-0.007448	0.0536525	12.1816	9.53376	0.754666	0.016556	0.709368	10.1225	0.4239	0.0169809	0	2.07944	0.375	2.03145	-0.028323	0	-0.0084914	0.2198	0.215513	0	0	0.0658974	0.0646123	1.47	1	1	363.874
23	23	2018	SZ	main	0	east	C30	C	1993	8.16441	8.70138	-0.158552	-0.18891	0	0	0	0.1897	0.242441	-0.0059069	0.0821347	12.3547	9.56214	0.781529	0.016449	0.754347	9.39784	0.4239	0.0169809	0	2.07944	0.375	1.98714	0	0	0	0	0	0	0	0	0	1.51418	1	0	460.47
25	25	2008	SZ	main	1	east	F51	F	1993	5.21759	5.38858	-0.214295	-0.072151	0	0	0	0.02	0.223491	-0.0213568	0.0997195	11.0261	9.85531	0.695731	0.002542	0.878866	8.17409	0.6734	1.61512	0	2.19722	0.333333	1.48841	0	0	0	0	0	0	0	0	0	0.300206	0	0	179.041
25	25	2009	SZ	main	1	east	F51	F	1993	6.69993	6.76193	-2.50144	-0.669292	0	0	0	0.0286	0.256304	0.0254171	0.0937792	11.0211	9.80959	0.680975	0.013252	0.705816	7.88138	0.6756	1.14172	0	2.19722	0.333333	1.75091	0	0	0	0	0	0	0	0	0	1.32848	0	0	127.624
25	25	2010	SZ	main	1	east	F51	F	1993	5.97185	5.7919	0.346485	0.274988	0	0	0	0.0163	0.306019	-0.0014765	0.0659598	11.0014	9.76078	0.666757	0.006478	0.638042	6.57144	0.6703	3.15333	0	2.07944	0.375	1.76127	0	0	0	0	0	0	0	0	0	0.654202	0	0	98.8882
25	25	2011	SZ	main	1	east	F51	F	1993	4.82847	6.49293	-0.0958985	-0.160943	0	0	0	0.0098	0.254788	-0.008232	0.0572433	10.952	9.70874	0.647128	0.002137	0.689224	-7.29564	0.6807	1.1825	0	2.19722	0.333333	1.74528	0	0	0	0	0	0	0	0	0	0.219066	0	0	170.636
25	25	2012	SZ	main	1	east	F51	F	1993	4.57669	6.82834	-1.23838	-0.565374	0	0	0	0.0324	0.192793	0.0033276	0.058802	11.0743	9.65542	0.688234	0.001599	0.690426	-6.65369	0.6719	2.20733	0	2.19722	0.333333	1.80874	0	0	0	0	0	0	0	0	0	0.150706	0	1	244.398
25	25	2013	SZ	main	1	east	F51	F	1993	5.70976	7.25695	-2.09188	-1.1848	0	0	0	0.03	0.194539	0.0082986	0.055218	11.1577	9.6156	0.709393	0.004485	0.723272	-5.57202	0.6918	0.649216	0	2.19722	0.333333	1.86609	0	0	0	0	0	0	0	0	0	0.430526	0	0	113.897
25	25	2014	SZ	main	1	east	F51	F	1993	6.753	6.91029	-1.22976	-0.464887	0	0	0	0.047	0.249763	0.0042165	0.0567259	11.2977	9.56696	0.749071	0.011357	0.616488	6.43209	0.6825	0.919722	0	2.19722	0.333333	1.90871	0	0	0	0	0	0	0	0	0	1.06238	0	0	123.635
25	25	2015	SZ	main	1	east	F51	F	1993	8.36026	8.46153	-0.965212	-0.881141	0	0	0	0.1538	0.235991	0.061536	0.205191	11.6688	9.52211	0.248214	0.043279	0.307573	8.99569	0.7582	0.0213945	0	2.19722	0.333333	2.02114	0	0	0	0	0	0	0	0	0	3.65699	1	0	181.287
25	25	2016	SZ	main	1	east	F51	F	1993	7.92364	8.02242	-1.45633	-0.813762	0	0	0	0.0915	0.225341	-0.0063811	0.0637326	11.686	9.46673	0.235883	0.023428	0.275052	8.66345	0.7487	0.020557	0	2.19722	0.333333	2.07674	0	0	0	0	0	0	0	0	0	2.32278	1	0	364.833
25	25	2017	SZ	main	1	east	F51	F	1993	8.79151	8.83819	-2.23488	-1.53988	0	0	0	0.2249	0.240692	-0.0053693	0.0613462	11.8518	9.39513	0.28881	0.050751	0.267897	-5.3438	0.7382	0.020557	0	2.19722	0.333333	2.03145	0	0	0	0	0	0	0	0	0	4.68759	1	1	363.874
25	25	2018	SZ	main	1	east	F51	F	1993	9.06114	9.11109	-0.355858	-0.615085	0	0	0	0.2924	0.237251	-0.0055458	0.0597829	12.0187	9.32967	0.337101	0.056271	0.270602	-6.48844	0.7188	0.0224463	0	2.07944	0.375	1.98714	0	0	0	0	0	0	0	0	0	5.19449	1	0	460.47
26	26	2008	SZ	main	1	east	F52	F	1993	8.77985	8.91227	1.57934	0.860577	0	0	0	0.259	0.268817	-0.0190646	0.0816963	11.8784	10.1767	0.528519	0.052294	0.873778	-8.95835	0.49	0.28465	0	2.19722	0.333333	1.48841	0	0	0	0	0	0	0	0	0	4.51147	0	0	179.041
26	26	2009	SZ	main	1	east	F52	F	1993	8.86433	9.05177	-0.446601	-0.884308	0	0	0	0.281	0.270658	0.0220217	0.0675159	11.9342	10.1649	0.517553	0.047722	0.834635	9.02426	0.5129	0.185436	0	2.19722	0.333333	1.75091	0	0	0	0	0	0	0	0	0	4.64262	0	0	127.624
26	26	2010	SZ	main	1	east	F52	F	1993	9.14866	9.33691	-0.322668	-0.163887	0	0	0	0.377	0.229526	0.0075186	0.0533683	12.4035	10.1336	0.47156	0.047478	0.899263	-9.19508	0.5	0.160814	0	2.19722	0.333333	1.76127	0	0	0	0	0	0	0	0	0	3.85869	0	0	98.8882
26	26	2011	SZ	main	1	east	F52	F	1993	9.6757	9.86047	0.0422579	0.245719	0	0	0	0.406	0.198617	0.0022369	0.0540984	12.5762	9.69675	0.518694	0.059734	0.960579	-10.6201	0.5213	0.109184	0	2.19722	0.333333	1.74528	0	0	0	0	0	0	0	0	0	5.49971	0	0	170.636
26	26	2012	SZ	main	1	east	F52	F	1993	9.35582	9.5214	1.17992	0.650039	0	0	0	0.295	0.31547	-0.0080127	0.052769	12.7149	10.3666	0.564416	0.03621	0.94671	8.43047	0.4864	0.149245	0	2.19722	0.333333	1.80874	0	0	0	0	0	0	0	0	0	3.47665	0	1	244.398
26	26	2013	SZ	main	1	east	F52	F	1993	9.47367	9.6256	-0.455299	-0.38035	0	0	0	0.331	0.290307	2.33e-05	0.0466989	12.7823	10.3317	0.56759	0.037797	0.901463	8.97522	0.4752	0.203382	0	2.07944	0.375	1.86609	0	0	0	0	0	0	0	0	0	3.65653	0	0	113.897
26	26	2014	SZ	main	1	east	F52	F	1993	9.58948	9.74329	0.0683454	0.310048	0	0	0	0.371	0.241758	0.0071766	0.039479	12.8098	10.3851	0.552603	0.040492	0.908515	10.2723	0.4509	0.334597	0	2.19722	0.333333	1.90871	0	0	0	0	0	0	0	0	0	3.99431	0	0	123.635
26	26	2015	SZ	main	1	east	F52	F	1993	9.40955	9.51436	-0.476178	0.0009661	0	0	0	0.3099	0.258793	0.0157768	0.114287	12.9591	10.4968	0.457733	0.03088	0.800105	10.5872	0.4411	0.391415	0	2.19722	0.333333	2.02114	0	0	0	0	0	0	0	0	0	2.87387	1	0	181.287
26	26	2016	SZ	main	1	east	F52	F	1993	9.30905	9.58212	-0.612316	-0.667999	0	0	0	0.2522	0.132279	-0.0009835	0.0695255	12.9004	11.0206	0.406989	0.026752	0.725647	10.7271	0.4334	0.179469	0	2.19722	0.333333	2.07674	0	0	0	0	0	0	0	0	0	2.756	1	0	364.833
26	26	2017	SZ	main	1	east	F52	F	1993	9.56533	9.85069	-0.467426	-0.431933	0	0	0	0.3196	0.229736	-0.0026513	0.039135	12.7882	10.8661	0.310582	0.037606	0.882254	10.9419	0.4461	0.172791	0	2.19722	0.333333	2.03145	0	0	0	0	0	0	0	0	0	3.98393	1	1	363.874
26	26	2018	SZ	main	1	east	F52	F	1993	9.81921	10.0484	0.14328	-0.0760012	0	0	0	0.419	0.224485	-0.0075444	0.0391559	12.7938	10.6588	0.286011	0.051211	0.947269	10.4092	0.4896	0.0886635	0	2.19722	0.333333	1.98714	0	0	0	0	0	0	0	0	0	5.10697	1	0	460.47
27	27	2008	SZ	main	1	east	D44	D	1993	11.6647	11.796	-0.177065	0.207153	0	0	0	0.47	0.224442	-0.0173805	0.0729124	14.8934	14.0189	0.534477	0.043185	0.394891	12.0564	0.7475	0.0701982	0	2.19722	0.333333	1.48841	0	0	0	0	0	0	0	0	0	3.96085	0	0	179.041
27	27	2009	SZ	main	1	east	D44	D	1993	12.3535	12.5537	-1.04775	-0.607491	0	0	0	0.91	0.280447	0.0119362	0.0604071	14.9224	14.1173	0.481501	0.077726	0.381948	12.6277	0.7392	0.0701982	0	2.19722	0.333333	1.75091	0	0	0	0	0	0	0	0	0	7.66147	0	0	127.624
27	27	2010	SZ	main	1	east	D44	D	1993	11.9928	12.1948	0.182639	0.241909	0	0	0	0.64	0.274929	-0.0045684	0.0352554	14.8826	14.1445	0.435322	0.054482	0.420255	12.4495	0.7383	0.0701982	0	2.19722	0.333333	1.76127	0	0	0	0	0	0	0	0	0	5.55879	0	0	98.8882
27	27	2011	SZ	main	1	east	D44	D	1993	11.6809	11.9594	-0.254196	-0.0694437	0	0	0	0.43	0.285117	-0.0056436	0.0291939	14.9632	14.171	0.462982	0.039051	0.474983	12.6688	0.7416	0.0701982	0	2.19722	0.333333	1.74528	0	0	0	0	0	0	0	0	0	3.75399	0	0	170.636
27	27	2012	SZ	main	1	east	D44	D	1993	11.6409	11.9915	0.722437	0.778527	0	0	0	0.37	0.275817	0.0001878	0.025088	14.9898	14.1158	0.457686	0.035588	0.401717	12.4832	0.7421	0.0701982	0	2.19722	0.333333	1.80874	0	0	0	0	0	0	0	0	0	3.51206	0	1	244.398
27	27	2013	SZ	main	1	east	D44	D	1993	12.0649	12.3093	1.35822	0.181431	0	0	0	0.55	0.240124	-0.0008026	0.030889	15.0213	14.1347	0.435835	0.052823	0.375674	12.3434	0.7363	0.0191127	0	2.19722	0.333333	1.86609	0	0	0	0	0	0	0	0	0	5.2005	0	0	113.897
27	27	2014	SZ	main	1	east	D44	D	1993	12.3614	12.5836	-0.976696	-0.909948	0	0	0	0.77	0.220841	0.0152255	0.0454122	15.1621	14.1921	0.470503	0.065041	0.348189	12.673	0.7386	0.0191127	0	2.19722	0.333333	1.90871	0	0	0	0	0	0	0	0	0	6.07705	0	0	123.635
27	27	2015	SZ	main	1	east	D44	D	1993	12.2345	12.4736	0.812056	0.313104	0	0	0	0.45	0.250185	0.0106276	0.100547	15.5745	14.4207	0.571742	0.042643	0.230652	12.8572	0.7609	0.0191127	0	2.19722	0.333333	2.02114	0	0	0	0	0	0	0	0	0	3.54363	1	0	181.287
27	27	2016	SZ	main	1	east	D44	D	1993	11.8541	12.2268	-0.451384	-0.281345	0	0	0	0.34	0.129999	-0.0055244	0.0431874	15.6215	14.5273	0.592068	0.023655	0.190333	12.5256	0.7609	0.0191127	0	2.19722	0.333333	2.07674	0	0	0	0	0	0	0	0	0	2.31118	1	0	364.833
27	27	2017	SZ	main	1	east	D44	D	1993	11.3446	11.781	-0.623266	-0.39461	0	0	0	0.19	0.201934	-0.001665	0.0273347	15.8597	14.9283	0.679887	0.012239	0.22515	12.5521	0.7626	0.0191127	0	2.19722	0.333333	2.03145	0	0	0	0	0	0	0	0	0	1.0942	1	1	363.874
27	27	2018	SZ	main	1	east	D44	D	1993	11.1794	11.708	-0.405463	-0.178238	0	0	0	0.17	0.204833	-0.0020122	0.0314569	15.9564	15.058	0.676944	0.008828	0.228304	12.943	0.7696	0.0191127	0	2.19722	0.333333	1.98714	0	0	0	0	0	0	0	0	0	0.842076	1	0	460.47
28	28	2008	SZ	main	1	east	F51	F	1993	9.69557	9.92083	-0.383767	0.0557831	0	0	0	0.54	0.203762	-0.002796	0.0817168	12.8169	10.5318	0.823731	0.049265	2.53534	10.1129	0.4958	0.122696	0	2.19722	0.333333	1.48841	0	0	0	0	0	0	0	0	0	4.40975	0	0	179.041
28	28	2009	SZ	main	1	east	F51	F	1993	9.89475	10.1689	-0.375862	-0.123622	0	0	0	0.67	0.280817	0.0112302	0.0414062	13.168	10.6425	0.832209	0.043201	2.38601	10.2067	0.4731	0.147423	0	2.19722	0.333333	1.75091	0	0	0	0	0	0	0	0	0	3.78829	0	0	127.624
28	28	2010	SZ	main	1	east	F51	F	1993	10.182	10.4336	-0.389035	-0.111004	0	0	0	0.91	0.285263	0.0055965	0.0649885	13.3546	10.8048	0.820599	0.045654	2.25733	10.6647	0.4814	0.12207	0	2.19722	0.333333	1.76127	0	0	0	0	0	0	0	0	0	4.18952	0	0	98.8882
28	28	2011	SZ	main	1	east	F51	F	1993	10.3976	10.6196	0.742537	0.678467	0	0	0	1.15	0.293059	-0.0073708	0.0457858	13.5497	11.0016	0.813874	0.046923	2.16572	10.0315	0.5115	0.090401	0	2.19722	0.333333	1.74528	0	0	0	0	0	0	0	0	0	4.27636	0	0	170.636
28	28	2012	SZ	main	1	east	F51	F	1993	10.7866	11.0076	0.230265	0.0538197	0	0	0	1.65	0.258737	0.0115155	0.0554196	13.7425	11.1426	0.802164	0.056987	2.12213	10.3858	0.481	0.13263	0	2.07944	0.375	1.80874	0	0	0	0	0	0	0	0	0	5.20321	0	1	244.398
28	28	2013	SZ	main	1	east	F51	F	1993	10.886	11.096	-0.51098	-0.192123	0	0	0	1.81	0.264679	0.0067473	0.0523856	13.9161	11.2473	0.790499	0.052493	2.0831	10.7473	0.4897	0.122853	0	2.07944	0.375	1.86609	0	0	0	0	0	0	0	0	0	4.83111	0	0	113.897
28	28	2014	SZ	main	1	east	F51	F	1993	11.1122	11.3257	-0.235028	-0.326111	0	0	0	1.9	0.238095	0.0017172	0.0462312	14.0646	11.2193	0.621854	0.056085	2.00565	-11.2856	0.5841	0.238318	0	2.19722	0.333333	1.90871	0	0	0	0	0	0	0	0	0	5.22133	0	0	123.635
28	28	2015	SZ	main	1	east	F51	F	1993	11.2738	11.4735	0.0374213	0.0981341	0	0	0	2.1	0.257562	0.0112166	0.0832625	14.0945	11.5893	0.578883	0.060455	1.99584	11.5598	0.5936	0.222707	0	2.19722	0.333333	2.02114	0	0	0	0	0	0	0	0	0	5.95648	1	0	181.287
28	28	2016	SZ	main	1	east	F51	F	1993	11.7613	11.9831	0.0659476	-0.151903	0	0	0	2.8	0.0767832	0.0011088	0.0382635	14.5722	10.7935	0.581754	0.06159	1.98186	11.8999	0.5709	0.223684	0	2.07944	0.375	2.07674	0	0	0	0	0	0	0	0	0	6.01462	1	0	364.833
28	28	2017	SZ	main	1	east	F51	F	1993	11.6585	11.8955	0.143368	0.242101	0	0	0	2.47	0.222617	-0.0013627	0.0349795	14.6195	10.9182	0.55569	0.052988	1.89022	11.7639	0.6228	0.243739	0	1.94591	0.428571	2.03145	0	0	0	0	0	0	0	0	0	5.17704	1	1	363.874
28	28	2018	SZ	main	1	east	F51	F	1993	11.8119	12.0311	-0.0479264	-0.0252455	0	0	0	2.83	0.267249	-0.006414	0.0398937	14.8778	11.0152	0.519335	0.052597	1.68204	11.7925	0.6288	0.209179	0	2.19722	0.333333	1.98714	0	0	0	0	0	0	0	0	0	4.66097	1	0	460.47
29	29	2008	SZ	main	1	east	K70	K	1993	7.55777	8.31958	-0.825353	-0.624735	0	0	0	0.0189	0.259606	-0.0170945	0.0920268	12.3308	8.86636	0.47162	0.008386	0.309083	-9.01833	0.6512	8.1025	0	2.19722	0.333333	1.48841	0	0	0	0	0	0	0	0	0	0.845484	0	0	179.041
29	29	2009	SZ	main	1	east	K70	K	1993	7.61171	8.19368	-1.17032	-0.852692	0	0	0	0.02	0.270478	0.0245358	0.0946393	12.7252	8.79911	0.638325	0.007186	0.266648	-10.6265	0.6429	2.44423	0	2.19722	0.333333	1.75091	0	0	0	0	0	0	0	0	0	0.601509	0	0	127.624
29	29	2010	SZ	main	1	east	K70	K	1993	9.04513	9.32293	0.0213697	-0.0306272	0	0	0	0.0838	0.292218	-0.0066945	0.0564723	12.7305	8.77225	0.615344	0.025154	0.302975	-9.79284	0.642	1.92576	0	2.19722	0.333333	1.76127	0	0	0	0	0	0	0	0	0	2.5087	0	0	98.8882
29	29	2011	SZ	main	1	east	K70	K	1993	9.22226	9.49761	-2.30504	-1.08838	0	0	0	0.1	0.281087	-0.0059202	0.0502924	12.6873	8.71471	0.567289	0.030596	0.310314	9.35145	0.6409	3.97187	0	2.19722	0.333333	1.74528	0	0	0	0	0	0	0	0	0	3.12717	0	0	170.636
29	29	2012	SZ	main	1	east	K70	K	1993	9.27664	9.52703	-0.548818	-0.609327	0	0	0	0.1056	0.216513	0.0060303	0.0560277	12.8247	8.75155	0.594074	0.030691	0.295877	7.91607	0.646	1.71757	0	2.19722	0.333333	1.80874	0	0	0	0	0	0	0	0	0	2.87804	0	1	244.398
29	29	2013	SZ	main	1	east	K70	K	1993	10.0359	10.3218	-1.22622	-0.602291	0	0	0	0.2256	0.251222	-0.0007086	0.0467581	12.9516	8.71137	0.588383	0.057599	0.533935	9.87793	0.6414	3.53056	0	2.19722	0.333333	1.86609	0	0	0	0	0	0	0	0	0	5.41666	0	0	113.897
29	29	2014	SZ	main	1	east	K70	K	1993	10.3025	10.5983	-0.373947	-0.157388	0	0	0	0.2946	0.279989	0.0127384	0.051544	12.9889	8.60009	0.535301	0.069395	0.496452	10.3802	0.6724	0.232784	0	2.19722	0.333333	1.90871	0	0	0	0	0	0	0	0	0	6.8126	0	0	123.635
29	29	2015	SZ	main	1	east	K70	K	1993	10.3125	10.6211	-0.553244	-0.487303	0	0	0	0.2977	0.267718	0.0183681	0.111103	12.9432	8.56052	0.472851	0.070384	0.505753	11.6056	0.6527	1.00873	0	2.19722	0.333333	2.02114	0	0	0	0	0	0	0	0	0	7.20272	1	0	181.287
29	29	2016	SZ	main	1	east	K70	K	1993	10.3466	10.6579	-0.835017	-0.616036	0	0	0	0.308	0.162861	-0.0002172	0.0909652	12.8441	8.42358	0.335385	0.078211	0.59055	10.8718	0.6515	0.623039	0	2.19722	0.333333	2.07674	0	0	0	0	0	0	0	0	0	8.22844	1	0	364.833
31	31	2008	SZ	main	1	east	K70	K	1993	9.53373	9.91074	-0.199743	-0.666428	0	0	0	0.08	0.235949	-0.0142521	0.113163	13.7154	10.4082	0.63784	0.018355	0.144368	-12.757	0.5706	0.12954	0	2.19722	0.333333	1.48841	0	0	0	0	0	0	0	0	0	1.52726	0	0	179.041
31	31	2009	SZ	main	1	east	K70	K	1993	10.5345	10.7141	-0.859265	-0.418793	0	0	0	0.21	0.248992	0.0201099	0.0824985	14.0997	10.2073	0.513593	0.03366	0.180305	8.97137	0.5285	0.75597	0	2.19722	0.333333	1.75091	0	0	0	0	0	0	0	0	0	2.829	0	0	127.624
31	31	2010	SZ	main	1	east	K70	K	1993	10.9234	11.2185	-0.418976	-0.347576	0	0	0	0.26	0.276309	-0.0104818	0.0436383	14.5173	10.1249	0.696077	0.032175	0.122619	-12.7919	0.5579	0.150297	0	2.19722	0.333333	1.76127	0	0	0	0	0	0	0	0	0	2.74912	0	0	98.8882
31	31	2011	SZ	main	1	east	K70	K	1993	11.2017	11.583	-0.99445	-1.1514	0	0	0	0.23	0.292677	-0.0088929	0.0373812	14.9973	9.74517	0.781679	0.027431	0.207488	-12.3939	0.5767	0.122343	0	2.19722	0.333333	1.74528	0	0	0	0	0	0	0	0	0	2.24694	0	0	170.636
31	31	2012	SZ	main	1	east	K70	K	1993	11.128	11.5167	-0.467798	0.0093334	0	0	0	0.28	0.231537	0.0037359	0.0435689	15.0637	10.6852	0.782565	0.02018	0.23561	12.485	0.5409	0.224115	0	2.19722	0.333333	1.80874	0	0	0	0	0	0	0	0	0	1.95323	0	1	244.398
31	31	2013	SZ	main	1	east	K70	K	1993	11.4287	11.717	-0.47895	-0.330221	0	0	0	0.29	0.189697	-0.0019756	0.04441	15.2168	10.9875	0.779069	0.024317	0.26927	-12.7013	0.5337	0.380827	0	2.07944	0.375	1.86609	0	0	0	0	0	0	0	0	0	2.26385	0	0	113.897
31	31	2014	SZ	main	1	east	K70	K	1993	11.4107	11.8538	-4.19615	-1.61355	0	0	0	0.33	0.262044	0.0187239	0.0832554	15.3483	10.9808	0.769711	0.020775	0.20804	-12.2365	0.5352	0.436638	0	2.19722	0.333333	1.90871	0	0	0	0	0	0	0	0	0	1.94943	0	0	123.635
31	31	2015	SZ	main	1	east	K70	K	1993	11.5141	11.8498	0.210575	0.21688	0	0	0	0.4	0.27671	0.0166625	0.118111	15.5261	10.9453	0.79961	0.019703	0.265652	-12.1097	0.5051	0.125813	0	2.19722	0.333333	2.02114	0	0	0	0	0	0	0	0	0	1.80982	1	0	181.287
31	31	2016	SZ	main	1	east	K70	K	1993	11.8007	12.3168	-0.674031	-0.664663	0	0	0	0.4	0.222879	-0.0073199	0.056829	15.6283	11.0485	0.815795	0.022544	0.304738	13.4354	0.5048	0.125813	0	1.94591	0.428571	2.07674	0	0	0	0	0	0	0	0	0	2.17612	1	0	364.833
31	31	2018	SZ	main	1	east	K70	K	1993	12.2083	12.5628	0.466258	0.034504	0	0	0	0.77	0.212347	-0.0116236	0.0596128	16.0257	10.9125	0.849079	0.024015	0.169174	-12.1356	0.5344	0.13022	0	2.19722	0.333333	1.98714	0	0	0	0	0	0	0	0	0	2.19844	1	0	460.47
32	32	2008	SZ	main	1	east	F51	F	1993	9.01053	9.27766	-0.323829	-0.331974	0	0	0	0.31	0.242255	-0.0093071	0.104533	11.8206	9.92149	0.413141	0.051261	1.06611	-8.93255	0.4763	0.10453	0	2.19722	0.333333	1.48841	0	0	0	0	0	0	0	0	0	6.02014	0	0	179.041
32	32	2009	SZ	main	1	east	F51	F	1993	8.48351	8.84888	-0.942063	-0.679872	0	0	0	0.17	0.293896	0.0127809	0.0650333	11.8764	9.59495	0.448143	0.03455	0.890963	9.9277	0.5206	0.10453	0	2.07944	0.375	1.75091	0	0	0	0	0	0	0	0	0	3.36127	0	0	127.624
32	32	2010	SZ	main	1	east	F51	F	1993	8.47991	8.80645	-0.115567	-0.102163	0	0	0	0.12	0.300094	0.0049535	0.0682663	11.9113	9.49941	0.461773	0.032906	1.02117	6.78338	0.4841	0.10401	0	2.19722	0.333333	1.76127	0	0	0	0	0	0	0	0	0	3.23408	0	0	98.8882
32	32	2011	SZ	main	1	east	F51	F	1993	8.40922	8.79937	0.274084	0.274368	0	0	0	0.12	0.292494	-0.0093044	0.0417734	11.9667	9.42427	0.447662	0.026702	1.02449	8.16613	0.4922	0.10401	0	2.19722	0.333333	1.74528	0	0	0	0	0	0	0	0	0	2.85109	0	0	170.636
32	32	2012	SZ	main	1	east	F51	F	1993	9.79246	10.0552	-1.47368	-0.613039	0	0	0	0.77	0.291724	0.0075857	0.079317	12.0388	9.24385	0.380335	0.109596	0.928824	7.84201	0.4866	0.10401	0	2.19722	0.333333	1.80874	0	0	0	0	0	0	0	0	0	10.5781	0	1	244.398
32	32	2013	SZ	main	1	east	F51	F	1993	7.31394	8.29647	-0.896488	-0.228156	0	0	0	0.04	0.26151	0.0053761	0.0586798	11.9193	8.79682	0.32395	0.009401	1.01799	-8.60516	0.4984	0.10401	0	2.19722	0.333333	1.86609	0	0	0	0	0	0	0	0	0	0.99978	0	0	113.897
32	32	2015	SZ	main	1	east	F51	F	1993	8.50636	9.02154	-0.930013	-0.444785	0	0	0	0.16	0.2492	0.0232182	0.117054	12.267	9.09388	0.290364	0.020219	0.805312	10.4188	0.6307	0.0541034	0	2.30259	0.3	2.02114	0	0	0	0	0	0	0	0	0	2.32679	1	0	181.287
32	32	2016	SZ	main	1	east	F51	F	1993	8.42851	8.8685	-1.32653	-0.888184	0	0	0	0.14	0.126624	-0.0046411	0.0694553	12.1835	9.2477	0.20752	0.022424	0.973894	8.96947	0.6343	0.0541034	0	2.19722	0.333333	2.07674	0	0	0	0	0	0	0	0	0	2.34001	1	0	364.833
32	32	2018	SZ	main	1	east	F51	F	1993	9.32163	9.58353	-0.253617	0.0592072	0	0	0	0.26	0.230874	-0.0050095	0.0628211	12.28	8.94844	0.295935	0.051415	0.736309	9.93351	0.6385	0.0527879	0	2.19722	0.333333	1.98714	0	0	0	0	0	0	0	0	0	5.19051	1	0	460.47
37	37	2008	SZ	main	0	east	D44	D	1994	7.30208	8.77586	-0.228469	0.246308	0	0	0	0.02	0.29761	-0.0149952	0.0884162	13.1195	12.4298	0.611732	0.002815	0.599031	10.4088	0.6797	0.0141885	0	2.70805	0.333333	1.48841	0	0	0	0	0	0	0	0	0	0.297512	0	0	179.041
37	37	2009	SZ	main	0	east	D44	D	1994	9.39275	9.48779	-0.611649	-0.834798	0	0	0	0.12	0.252656	0.0186536	0.0708125	13.1076	12.3398	0.582695	0.024214	0.376862	10.4584	0.6142	0.0121793	0	2.56495	0.384615	1.75091	0	0	0	0	0	0	0	0	0	2.43596	0	0	127.624
37	37	2011	SZ	main	0	east	D44	D	1994	6.8059	7.70777	-0.29551	0.150785	0	0	0	0.03	0.259628	-0.0059559	0.044815	13.209	12.3136	0.653787	0.001683	0.450221	10.212	0.5697	0.0109424	0	2.70805	0.4	1.74528	0	0	0	0	0	0	0	0	0	0.165634	0	0	170.636
37	37	2012	SZ	main	0	east	D44	D	1994	-10.0648	-10.0525	0.444719	0.323378	0	0	0	-0.34	0.227313	0.0040272	0.0414773	13.2242	12.2259	0.688802	-0.040805	0.219724	9.26906	0.5658	0.0109424	0	2.63906	0.357143	1.80874	0	0	0	0	0	0	0	0	0	-4.24496	0	1	244.398
37	37	2013	SZ	main	0	east	D44	D	1994	8.90081	9.16017	-0.801092	-0.797962	0	0	0	0.09	0.201092	0.0004005	0.0397853	13.2068	12.1507	0.669176	0.01337	0.202331	10.7837	0.5642	0.0109424	0	2.70805	0.4	1.86609	0	0	0	0	0	0	0	0	0	1.34881	0	0	113.897
37	37	2015	SZ	main	0	east	D44	D	1994	-11.3258	-11.3244	-0.181085	-0.421159	0	0	0	-1.05	0.248959	0.0175582	0.120187	13.0346	12.0242	0.880147	-0.172126	0.279157	10.5622	0.4105	0.0127121	0	2.70805	0.4	2.02114	0	0	0	0	0	0	0	0	0	-18.1081	1	0	181.287
37	37	2017	SZ	main	0	east	D44	D	1994	3.62986	6.79848	-0.556545	-0.307053	0	0	0	0.03	0.21121	-0.0078487	0.0441666	12.572	11.864	0.298029	0.000104	0.564544	9.88736	0.4085	0.0125041	0	2.19722	0.333333	2.03145	0	0	0	0	0	0	0	0	0	0.0130757	1	1	363.874
37	37	2018	SZ	main	0	east	D44	D	1994	7.12712	7.95329	-1.30377	-0.962391	0	0	0	0.03	0.213085	-0.0058442	0.0661501	12.709	11.8534	0.384122	0.004023	0.608933	10.0714	0.4097	0.0125041	0	2.19722	0.333333	1.98714	0	0	0	0	0	0	0	0	0	0.376543	1	0	460.47
38	38	2013	SZ	main	0	east	L72	L	1994	5.67242	7.07334	-1.2555	-0.936307	1	0.400091	1	0.021	0.254738	0.0101061	0.0968592	11.1286	2.5327	0.703714	0.004504	0.260924	8.41082	0.6813	0.0555019	1	1.94591	0.428571	1.86609	-1.2555	-1.2555	-0.502316	0.021	0.254738	0.021	0.254738	0.0084019	0.101919	0.426979	0	0	113.897
38	38	2014	SZ	main	0	east	L72	L	1994	-8.61177	-8.66088	-0.986784	-0.424101	0	0	0	-0.51	0.282459	0.0074695	0.0566937	11.1321	2.09587	0.785173	-0.080574	0.312552	7.39915	0.6813	0.0555019	1	1.94591	0.428571	1.90871	0	0	0	0	0	0	0	0	0	-8.04334	0	0	123.635
38	38	2015	SZ	main	0	east	L72	L	1994	6.69238	7.46307	0.0344632	-0.0055318	1	0.0010392	1	0.062	0.250805	0.0463213	0.119588	11.2183	1.86664	0.792083	0.011291	0.427753	8.8553	0.6515	0.0555019	0	1.94591	0.428571	2.02114	0.0344632	0.0344632	3.58e-05	0.062	0.250805	0.062	0.250805	6.44e-05	0.0002606	1.08252	1	0	181.287
39	39	2008	SZ	main	0	east	C33	C	1994	12.0348	12.1689	-0.731936	-0.420854	0	0	0	0.53	0.278723	-0.0236921	0.0726473	15.0556	13.4806	0.567842	0.044578	1.25194	12.7268	0.4888	0.0134319	0	2.07944	0.375	1.48841	0	0	0	0	0	0	0	0	0	4.87647	0	0	179.041
39	39	2009	SZ	main	0	east	C33	C	1994	11.5905	11.895	-1.26229	-0.674506	0	0	0	0.36	0.248534	0.0168293	0.0600023	15.1335	13.5535	0.576357	0.030055	0.569426	11.4821	0.5157	0.0113853	0	2.07944	0.375	1.75091	0	0	0	0	0	0	0	0	0	2.89282	0	0	127.624
39	39	2010	SZ	main	0	east	C33	C	1994	12.5605	12.8144	-0.104543	-0.303784	0	0	0	1.13	0.267568	0.0128606	0.0571457	15.5043	13.8162	0.645179	0.062321	1.13168	11.9069	0.5098	0.0154036	0	2.07944	0.5	1.76127	0	0	0	0	0	0	0	0	0	5.26663	0	0	98.8882
39	39	2011	SZ	main	0	east	C33	C	1994	12.8101	13.1269	-0.636794	-0.679264	0	0	0	1.39	0.27885	-0.0095032	0.0559562	15.6774	13.9004	0.664184	0.061758	1.08235	12.3258	0.5171	0.0157363	0	2.07944	0.375	1.74528	0	0	0	0	0	0	0	0	0	5.68496	0	0	170.636
39	39	2012	SZ	main	0	east	C33	C	1994	12.1707	12.5802	0.456975	0.333961	0	0	0	0.73	0.275503	-0.0003706	0.0500051	15.6559	13.9647	0.648892	0.030316	0.853275	12.3207	0.7174	0.0331054	0	2.07944	0.375	1.80874	0	0	0	0	0	0	0	0	0	3.06454	0	1	244.398
39	39	2013	SZ	main	0	east	C33	C	1994	12.4816	12.7834	-0.272318	-0.146222	0	0	0	0.82	0.239675	0.0070012	0.0598396	15.798	14.1162	0.662616	0.038857	0.853615	12.5245	0.7254	0.0331054	0	1.94591	0.428571	1.86609	0	0	0	0	0	0	0	0	0	3.62849	0	0	113.897
39	39	2014	SZ	main	0	east	C33	C	1994	12.6228	12.7856	-0.407329	-0.539779	0	0	0	0.93	0.247459	0.0087077	0.0466679	15.9877	14.4601	0.689185	0.037834	0.873799	13.3746	0.7126	0.0330983	0	2.07944	0.375	1.90871	0	0	0	0	0	0	0	0	0	3.45644	0	0	123.635
39	39	2015	SZ	main	0	east	C33	C	1994	12.3336	12.6781	-0.413263	-0.4497	0	0	0	0.72	0.252101	0.0026018	0.0795654	16.1835	14.597	0.667537	0.023357	0.603331	-12.7967	0.7485	0.0287605	0	1.94591	0.428571	2.02114	0	0	0	0	0	0	0	0	0	2.12804	1	0	181.287
39	39	2016	SZ	main	0	east	C33	C	1994	11.205	12.0448	-0.836061	-0.33865	0	0	0	0.14	0.149504	-0.0054244	0.0542443	16.3382	14.6057	0.685952	0.006345	0.441242	12.3638	0.7664	0.0332175	0	2.07944	0.375	2.07674	0	0	0	0	0	0	0	0	0	0.589803	1	0	364.833
39	39	2017	SZ	main	0	east	C33	C	1994	12.663	12.9966	0.0423046	0.0232009	0	0	0	0.81	0.188679	0.0095563	0.0379512	16.3851	14.6459	0.668945	0.024751	0.597917	12.9658	0.7673	0.0400414	0	2.07944	0.375	2.03145	0	0	0	0	0	0	0	0	0	2.41831	1	1	363.874
39	39	2018	SZ	main	0	east	C33	C	1994	12.9162	13.4126	0.475213	0.571503	0	0	0	1.11	0.211608	-0.0131218	0.0532043	16.5811	14.6566	0.670181	0.028108	0.645951	9.55203	0.7644	0.0400553	0	2.07944	0.375	1.98714	0	0	0	0	0	0	0	0	0	2.56065	1	0	460.47
40	40	2008	SZ	main	0	east	D44	D	1994	-9.4689	-9.65409	0.171293	0.238226	0	0	0	-0.24	0.247645	-0.0146378	0.0813718	12.3708	10.0593	0.594995	-0.056487	0.139073	-10.0907	0.3434	0.0118959	1	2.48491	0.333333	1.48841	0	0	0	0	0	0	0	0	0	-5.49202	0	0	179.041
40	40	2009	SZ	main	0	east	D44	D	1994	8.5216	8.80757	-0.557621	-0.279213	1	0.149065	1	0.14	0.245454	0.0163684	0.0658779	12.5538	9.91973	0.641099	0.019353	0.268491	9.99391	0.4001	0.0117787	0	2.48491	0.333333	1.75091	-0.557621	-0.557621	-0.0831218	0.14	0.245454	0.14	0.245454	0.0208691	0.0365887	1.77346	0	0	127.624
40	40	2010	SZ	main	0	east	D44	D	1994	9.13115	9.45981	-0.665839	-0.304736	0	0	0	0.21	0.271576	-0.0049767	0.0618825	12.3386	9.25828	0.613091	0.035769	0.300907	10.8916	0.3619	0.0132975	0	2.48491	0.333333	1.76127	0	0	0	0	0	0	0	0	0	4.04599	0	0	98.8882
40	40	2011	SZ	main	0	east	D44	D	1994	9.55022	10.0289	-0.268195	-0.0654832	0	0	0	0.3	0.213807	-0.0089153	0.0417716	12.1485	8.92858	0.477982	0.067351	0.391877	-10.657	0.3633	0.0132975	0	2.3979	0.363636	1.74528	0	0	0	0	0	0	0	0	0	7.44004	0	0	170.636
40	40	2012	SZ	main	0	east	D44	D	1994	9.87354	10.2117	-0.898436	-0.609411	1	0.191655	1	0.41	0.224061	0.0096379	0.0634242	12.5667	9.10569	0.593918	0.081615	0.361984	-10.3693	0.3644	0.0132975	0	2.3979	0.363636	1.80874	-0.898436	-0.898436	-0.17219	0.41	0.224061	0.41	0.224061	0.0785786	0.0429424	6.76693	0	1	244.398
40	40	2013	SZ	main	0	east	D44	D	1994	9.23859	9.72821	-0.148396	-0.218824	1	0.148873	0	0.22	0.184296	-0.0031091	0.0318162	12.8893	8.8902	0.683762	0.030126	0.238723	-10.7614	0.3944	0.0132975	0	2.3979	0.363636	1.86609	-0.148396	0	-0.0220921	0.22	0.184296	0	0	0.032752	0.0274366	2.59722	0	0	113.897
40	40	2014	SZ	main	0	east	D44	D	1994	8.57873	9.15043	-1.29656	-0.533702	1	0.346836	1	0.11	0.210419	0.0092928	0.0350796	12.9645	8.86725	0.702902	0.012886	0.251191	-8.82652	0.4202	0.0132975	0	2.3979	0.363636	1.90871	-1.29656	-1.29656	-0.449695	0.11	0.210419	0.11	0.210419	0.038152	0.0729808	1.24534	0	0	123.635
40	40	2015	SZ	main	0	east	D44	D	1994	8.73302	9.22903	-1.0336	-0.446539	1	0.511313	0	0.13	0.232654	0.0310423	0.138237	13.4253	8.80926	0.804167	0.011241	0.301797	9.85751	0.3761	0.0621206	1	2.3979	0.363636	2.02114	-1.0336	0	-0.528495	0.13	0.232654	0	0	0.0664707	0.118959	0.916611	1	0	181.287
40	40	2016	SZ	main	0	east	D44	D	1994	9.77189	10.0448	-0.52339	-0.339209	1	0.204889	1	0.19	0.135239	-0.0014964	0.0716155	14.3629	9.91037	0.365806	0.014577	0.313715	-10.2519	0.5107	0.0605078	1	2.3979	0.363636	2.07674	-0.52339	-0.52339	-0.107237	0.19	0.135239	0.19	0.135239	0.038929	0.027709	1.01423	1	0	364.833
40	40	2017	SZ	main	0	east	D44	D	1994	10.8966	10.9595	0.400107	0.867773	0	0	0	0.41	0.197467	0.0037948	0.0473023	14.8769	12.5196	0.600067	0.023378	0.352057	9.63396	0.5086	0.0620842	1	2.3979	0.363636	2.03145	0	0	0	0	0	0	0	0	0	1.86808	1	1	363.874
42	42	2008	SZ	main	0	east	K70	K	1994	6.52035	7.23833	-0.128057	-0.0239465	0	0	0	0.0283	0.253415	-0.0209827	0.0964634	13.2265	9.76206	0.686198	0.001247	0.209364	-10.3696	0.6573	0.0159006	0	2.19722	0.333333	1.48841	0	0	0	0	0	0	0	0	0	0.122335	0	0	179.041
42	42	2009	SZ	main	0	east	K70	K	1994	10.1937	10.4676	-0.713936	-0.663329	1	0.0705082	0	1.1135	0.261695	0.0309946	0.0976699	13.3818	9.56085	0.680323	0.044449	0.339286	11.4586	0.658	0.0159006	0	2.19722	0.333333	1.75091	-0.713936	0	-0.0503384	1.1135	0.261695	0	0	0.0785108	0.0184517	4.12536	0	0	127.624
42	42	2010	SZ	main	0	east	K70	K	1994	10.4969	10.741	0.151565	-0.0171998	0	0	0	1.5114	0.2633	-0.0029222	0.0600669	13.4284	9.34526	0.648746	0.05456	0.218127	-9.82202	0.6598	0.0159006	0	2.07944	0.25	1.76127	0	0	0	0	0	0	0	0	0	5.33178	0	0	98.8882
42	42	2011	SZ	main	0	east	K70	K	1994	10.3707	10.6823	-0.124741	-0.3041	1	0.224022	0	1.3325	0.245491	-0.0029161	0.052659	13.4797	9.17788	0.646232	0.045789	0.275056	-9.37934	0.6938	0.0159006	0	2.19722	0.333333	1.74528	-0.124741	0	-0.0279448	1.3325	0.245491	0	0	0.298509	0.0549953	4.46433	0	0	170.636
42	42	2012	SZ	main	0	east	K70	K	1994	10.6259	10.946	-1.01124	-0.57803	1	0.229869	0	1.72	0.231328	0.0095569	0.0533361	13.5301	8.86471	0.613915	0.056134	0.367737	10.5006	0.7033	0.0159006	0	2.19722	0.333333	1.80874	-1.01124	0	-0.232453	1.72	0.231328	0	0	0.395374	0.0531751	5.47953	0	1	244.398
42	42	2013	SZ	main	0	east	K70	K	1994	10.6103	10.9774	-1.3139	-1.16334	1	0.619574	0	1.6934	0.248233	0.0065841	0.0468759	13.5921	9.05132	0.616542	0.052273	0.285272	9.71568	0.6899	0.0201914	0	2.07944	0.375	1.86609	-1.3139	0	-0.814061	1.6934	0.248233	0	0	1.04919	0.153799	5.06994	0	0	113.897
42	42	2014	SZ	main	0	east	K70	K	1994	10.3275	10.8026	-0.249018	0.150359	1	0.480268	0	0.6381	0.230769	0.0048102	0.0490568	14.2977	9.0093	0.796201	0.025263	0.250702	-11.9985	0.6438	0.0204323	1	2.19722	0.333333	1.90871	-0.249018	0	-0.119595	0.6381	0.230769	0	0	0.306459	0.110831	1.88696	0	0	123.635
42	42	2015	SZ	main	0	east	K70	K	1994	10.5963	11.0302	-0.805474	-0.8318	1	0.0796909	0	0.8377	0.230361	0.0100051	0.0893741	14.7165	11.8899	0.771898	0.019584	0.247238	-11.3467	0.6533	0.0570482	1	2.19722	0.333333	2.02114	-0.805474	0	-0.064189	0.8377	0.230361	0	0	0.0667571	0.0183577	1.624	1	0	181.287
42	42	2016	SZ	main	0	east	K70	K	1994	10.0058	10.8704	-1.16093	-0.408496	1	0.369226	0	0.3959	0.0990957	0.0003125	0.0404161	14.8858	11.8853	0.799012	0.008238	0.301796	12.0716	0.6762	0.0570723	1	2.19722	0.333333	2.07674	-1.16093	0	-0.428645	0.3959	0.0990957	0	0	0.146176	0.0365887	0.759699	1	0	364.833
42	42	2017	SZ	main	0	east	K70	K	1994	11.0168	11.5041	0.495488	0.235728	1	0.469404	0	0.9256	0.181117	-0.0052431	0.0293102	15.2884	11.8437	0.842186	0.016732	0.237814	-13.1585	0.6725	0.0570723	1	2.19722	0.333333	2.03145	0.495488	0	0.232584	0.9256	0.181117	0	0	0.434481	0.0850169	1.39592	1	1	363.874
45	45	2008	SZ	main	1	east	C39	C	1994	8.39419	8.52967	-0.101275	-0.278678	0	0	0	0.19	0.256757	-0.0061937	0.0965452	10.9434	9.035	0.262577	0.070948	0.584353	8.03952	0.6187	1.59658	0	1.94591	0.428571	1.48841	0	0	0	0	0	0	0	0	0	7.81435	0	0	179.041
45	45	2009	SZ	main	1	east	C39	C	1994	8.24316	8.36709	-0.53666	-0.432497	0	0	0	0.16	0.258204	0.0245028	0.0829401	11.293	9.99941	0.385411	0.055564	0.713373	8.46252	0.6094	1.15961	0	1.94591	0.428571	1.75091	0	0	0	0	0	0	0	0	0	4.73676	0	0	127.624
45	45	2010	SZ	main	1	east	C39	C	1994	8.31163	8.47466	0.430212	0.246693	0	0	0	0.14	0.277538	0.0054615	0.0661724	12.017	9.72006	0.186933	0.033124	0.518963	8.64636	0.6889	0.113298	0	2.19722	0.333333	1.76127	0	0	0	0	0	0	0	0	0	2.45915	0	0	98.8882
45	45	2011	SZ	main	1	east	C39	C	1994	8.49527	8.71714	-1.24033	-0.735585	0	0	0	0.15	0.3	-0.0095427	0.0521089	12.1053	10.828	0.242557	0.028245	0.411643	7.92844	0.6245	0.113278	0	2.19722	0.333333	1.74528	0	0	0	0	0	0	0	0	0	2.70517	0	0	170.636
45	45	2012	SZ	main	1	east	C39	C	1994	-8.99948	-9.18666	-0.954856	-0.139141	0	0	0	-0.24	0.291787	-0.0054082	0.0610795	12.1445	11.4608	0.307152	-0.04391	0.458195	-9.64957	0.6002	0.113278	0	2.19722	0.333333	1.80874	0	0	0	0	0	0	0	0	0	-4.30641	0	1	244.398
45	45	2013	SZ	main	1	east	C39	C	1994	8.46004	9.23032	-1.26842	-1.16074	0	0	0	0.1	0.219015	0.0058605	0.0616648	12.5609	11.3831	0.194236	0.019957	0.478021	-9.83481	0.6061	0.110815	0	2.19722	0.333333	1.86609	0	0	0	0	0	0	0	0	0	1.65591	0	0	113.897
45	45	2014	SZ	main	1	east	C39	C	1994	-9.33778	-8.73325	0.885043	0.497183	0	0	0	-0.22	0.269314	0.0072175	0.074451	12.5506	11.3204	0.221956	-0.040035	0.426802	-8.49088	0.5242	0.145315	0	2.07944	0.375	1.90871	0	0	0	0	0	0	0	0	0	-4.02409	0	0	123.635
45	45	2015	SZ	main	1	east	C39	C	1994	6.74491	8.36989	0.848569	0.669976	0	0	0	0.02	0.260799	0.0136548	0.107698	12.6013	11.2772	0.267672	0.002903	0.419119	8.28361	0.5479	0.11495	1	2.07944	0.375	2.02114	0	0	0	0	0	0	0	0	0	0.28616	1	0	181.287
45	45	2016	SZ	main	1	east	C39	C	1994	-9.07418	-8.96171	-0.316385	-0.0075597	0	0	0	-0.17	0.145092	0.0027964	0.0780413	12.9287	11.1895	0.164936	-0.024621	0.338046	-8.6173	0.5189	0.145315	1	1.94591	0.428571	2.07674	0	0	0	0	0	0	0	0	0	-2.11843	1	0	364.833
45	45	2017	SZ	main	1	east	C39	C	1994	8.90465	9.04712	-1.12634	-0.582214	0	0	0	0.1	0.250715	-0.0054242	0.0585639	12.947	11.0915	0.160336	0.017717	0.354898	-7.95573	0.5094	0.145333	0	2.19722	0.333333	2.03145	0	0	0	0	0	0	0	0	0	1.75563	1	1	363.874
45	45	2018	SZ	main	1	east	C39	C	1994	-8.73718	-8.58341	-0.885403	-0.791718	0	0	0	-0.04	0.244006	-0.0082007	0.0625762	13.0431	11.5007	0.251066	-0.014136	0.288682	-10.7375	0.5088	0.145333	0	2.19722	0.333333	1.98714	0	0	0	0	0	0	0	0	0	-1.34878	1	0	460.47
49	49	2008	SZ	main	1	east	C38	C	1995	-5.02296	6.30286	0.138618	0.239574	0	0	0	0.0215	0.215827	-0.0055525	0.0968214	11.0216	9.3897	0.653792	-0.002386	1.24562	9.5006	0.555	0.454273	0	2.19722	0.333333	1.48841	0	0	0	0	0	0	0	0	0	-0.24821	0	0	179.041
49	49	2009	SZ	main	1	east	C38	C	1995	-8.28224	-7.8461	-0.401482	-0.414086	0	0	0	-0.1264	0.26884	0.0119104	0.0680736	11.0893	9.36774	0.734349	-0.062425	1.44699	7.23044	0.5182	1.02959	0	2.19722	0.333333	1.75091	0	0	0	0	0	0	0	0	0	-6.03827	0	0	127.624
49	49	2010	SZ	main	1	east	C38	C	1995	9.07879	9.27352	-0.982554	-1.02685	0	0	0	0.5216	0.249973	0.0214233	0.0885959	11.3508	9.46193	0.672747	0.11651	1.74888	8.95904	0.4971	1.28026	0	2.19722	0.333333	1.76127	0	0	0	0	0	0	0	0	0	10.3106	0	0	98.8882
49	49	2011	SZ	main	1	east	C38	C	1995	9.66162	9.86533	-0.81164	-0.700951	0	0	0	0.872	0.242027	-0.003174	0.0529595	11.8631	9.48379	0.698867	0.138379	1.97948	-6.84187	0.5219	0.35511	0	2.19722	0.333333	1.74528	0	0	0	0	0	0	0	0	0	11.0642	0	0	170.636
49	49	2012	SZ	main	1	east	C38	C	1995	9.74525	9.97456	-0.125929	0.470165	0	0	0	1.0498	0.23322	0.0116309	0.0750468	12.1342	9.32824	0.750595	0.104086	1.94798	10.4404	0.5826	0.110023	0	2.07944	0.375	1.80874	0	0	0	0	0	0	0	0	0	9.1728	0	1	244.398
49	49	2013	SZ	main	1	east	C38	C	1995	10.2221	10.4325	0.383248	0.233478	0	0	0	1.5057	0.206146	0.0180741	0.0620071	12.7282	9.38203	0.806481	0.105129	1.6828	8.6142	0.5689	0.0951667	0	2.19722	0.333333	1.86609	0	0	0	0	0	0	0	0	0	8.15868	0	0	113.897
49	49	2014	SZ	main	1	east	C38	C	1995	10.351	10.5943	-0.07617	-0.0636643	0	0	0	1.1428	0.272536	-0.0072606	0.0439291	13.0553	9.69548	0.803558	0.077766	1.58813	9.60777	0.4815	0.280932	0	2.19722	0.333333	1.90871	0	0	0	0	0	0	0	0	0	6.69178	0	0	123.635
49	49	2015	SZ	main	1	east	C38	C	1995	10.3356	10.5746	-0.41843	-0.299241	1	0.0877006	1	1.1217	0.244175	0.0157228	0.0831662	12.7375	9.78625	0.647972	0.076278	2.08814	11.0664	0.5328	0.132251	0	2.19722	0.333333	2.02114	-0.41843	-0.41843	-0.0366966	1.1217	0.244175	1.1217	0.244175	0.0983738	0.0214143	9.05475	1	0	181.287
49	49	2016	SZ	main	1	east	C38	C	1995	10.4622	10.6936	-0.67936	-0.473189	0	0	0	1.2439	0.144397	-0.0040902	0.0603074	13.1511	10.0298	0.708479	0.081814	2.04119	9.05442	0.5323	0.132251	0	2.19722	0.333333	2.07674	0	0	0	0	0	0	0	0	0	6.79559	1	0	364.833
49	49	2017	SZ	main	1	east	C38	C	1995	10.5017	10.8176	-0.107376	-0.0743664	0	0	0	1.4643	0.234366	-8.33e-05	0.0451266	13.5436	11.0981	0.761753	0.056996	1.9563	-10.6398	0.5168	0.132251	0	2.19722	0.333333	2.03145	0	0	0	0	0	0	0	0	0	4.77447	1	1	363.874
49	49	2018	SZ	main	1	east	C38	C	1995	10.8697	11.1218	-1.27261	-0.671293	0	0	0	1.9556	0.233603	-0.0043828	0.0605122	13.6902	11.1368	0.743297	0.063939	2.09831	9.41057	0.5187	0.132251	0	2.19722	0.333333	1.98714	0	0	0	0	0	0	0	0	0	5.95799	1	0	460.47
50	50	2008	SZ	main	1	east	C39	C	1995	-8.86875	-9.14749	-0.0106876	-0.074742	0	0	0	0.02	0.282609	-0.0154369	0.104917	13.127	12.8331	0.602524	-0.014651	0.283744	10.0146	0.6266	0.0469825	0	2.19722	0.333333	1.48841	0	0	0	0	0	0	0	0	0	-1.41471	0	0	179.041
50	50	2009	SZ	main	1	east	C39	C	1995	-10.3414	-10.4989	-1.11546	-0.902439	0	0	0	-0.3581	0.29458	0.0192707	0.0799578	13.381	12.7415	0.675933	-0.053899	0.380971	10.683	0.62	0.0469825	0	2.19722	0.333333	1.75091	0	0	0	0	0	0	0	0	0	-4.78532	0	0	127.624
50	50	2010	SZ	main	1	east	C39	C	1995	9.55113	9.7833	-0.443801	-0.291109	0	0	0	0.1226	0.285148	0.0194333	0.0850474	13.5888	13.1214	0.687553	0.019464	0.478171	10.4785	0.5934	0.0516063	0	2.07944	0.375	1.76127	0	0	0	0	0	0	0	0	0	1.76385	0	0	98.8882
50	50	2011	SZ	main	1	east	C39	C	1995	10.1559	10.2346	-0.03266	-0.0736609	0	0	0	0.1761	0.310616	-0.0153603	0.0584858	13.5989	13.0333	0.6375	0.032132	0.576018	10.8836	0.5891	0.0543095	0	1.94591	0.428571	1.74528	0	0	0	0	0	0	0	0	0	3.19709	0	0	170.636
50	50	2012	SZ	main	1	east	C39	C	1995	9.52924	9.61396	-0.404356	-0.423029	0	0	0	0.0948	0.25384	0.0074362	0.0755241	13.5675	12.9974	0.608351	0.017065	0.537602	11.3107	0.5879	0.0543095	0	1.94591	0.428571	1.80874	0	0	0	0	0	0	0	0	0	1.76288	0	1	244.398
50	50	2013	SZ	main	1	east	C39	C	1995	10.2595	10.3722	0.0656529	0.0555287	0	0	0	0.25	0.282765	0.0125419	0.0906841	13.5895	12.8959	0.588088	0.03619	0.5728	11.8648	0.5556	0.0543095	0	2.19722	0.333333	1.86609	0	0	0	0	0	0	0	0	0	3.57963	0	0	113.897
50	50	2014	SZ	main	1	east	C39	C	1995	11.1374	11.2578	-0.998262	-0.67441	0	0	0	0.7116	0.259234	0.0125438	0.0730558	14.2661	13.5691	0.454445	0.049973	0.678192	11.8391	0.5578	0.0219795	0	2.19722	0.333333	1.90871	0	0	0	0	0	0	0	0	0	4.37745	0	0	123.635
50	50	2015	SZ	main	1	east	C39	C	1995	10.9252	11.0153	-0.349904	-0.183592	0	0	0	0.4901	0.259471	0.0088844	0.117094	14.5869	13.4365	0.387465	0.029773	0.564291	13.0079	0.5578	0.0219795	0	2.07944	0.375	2.02114	0	0	0	0	0	0	0	0	0	2.56869	1	0	181.287
50	50	2016	SZ	main	1	east	C39	C	1995	10.9494	11.1463	0.0346595	-0.133358	0	0	0	0.4062	0.184891	-0.0010967	0.0660182	14.5893	13.3484	0.365342	0.026285	0.495832	11.4933	0.4576	0.0219747	0	2.19722	0.333333	2.07674	0	0	0	0	0	0	0	0	0	2.62544	1	0	364.833
50	50	2017	SZ	main	1	east	C39	C	1995	11.2987	11.3992	-0.174304	-0.163503	0	0	0	0.5761	0.226393	0.0032286	0.0639247	14.9025	13.4033	0.511848	0.031451	0.54596	12.1659	0.4426	0.0231996	0	2.19722	0.333333	2.03145	0	0	0	0	0	0	0	0	0	2.72223	1	1	363.874
50	50	2018	SZ	main	1	east	C39	C	1995	11.4967	11.5319	0.306497	0.285879	0	0	0	0.4599	0.245216	-0.0117473	0.0586443	15.6079	14.8888	0.566855	0.017143	0.503738	12.7842	0.5631	0.0133567	0	2.19722	0.333333	1.98714	0	0	0	0	0	0	0	0	0	1.63879	1	0	460.47
55	55	2009	SZ	main	0	east	C33	C	1996	8.21438	8.41424	-1.38358	-0.92135	0	0	0	0.1	0.254692	0.0196621	0.0675362	11.9069	10.163	0.518206	0.025665	0.634369	8.44889	0.1928	0.0226637	1	1.94591	0.428571	1.75091	0	0	0	0	0	0	0	0	0	2.491	0	0	127.624
55	55	2010	SZ	main	0	east	C33	C	1996	8.48231	8.8196	-0.803675	-0.622868	0	0	0	0.11	0.25357	0.0038879	0.0659683	12.2016	10.0881	0.450407	0.027799	0.668936	-8.04518	0.1728	0.0385169	1	1.94591	0.428571	1.76127	0	0	0	0	0	0	0	0	0	2.42503	0	0	98.8882
55	55	2011	SZ	main	0	east	C33	C	1996	8.68913	8.97664	-0.219613	-0.227953	0	0	0	0.09	0.282902	-0.0090536	0.0506502	12.2846	10.3634	0.46746	0.028586	0.649311	-8.64902	0.1605	0.0385169	1	1.94591	0.428571	1.74528	0	0	0	0	0	0	0	0	0	2.74485	0	0	170.636
55	55	2012	SZ	main	0	east	C33	C	1996	6.4682	7.57799	-1.4701	-0.894983	0	0	0	0.03	0.290957	0.0036583	0.0514326	12.3579	10.4387	0.502397	0.002869	0.622517	8.68714	0.2055	0.0223892	1	1.94591	0.428571	1.80874	0	0	0	0	0	0	0	0	0	0.276795	0	1	244.398
55	55	2013	SZ	main	0	east	C33	C	1996	9.00456	9.21682	-0.488981	-0.138487	1	0.0180999	1	0.11	0.263995	0.005535	0.0363101	12.4683	10.7427	0.5322	0.03304	0.709354	9.65851	0.2226	0.022725	1	1.94591	0.428571	1.86609	-0.488981	-0.488981	-0.0088505	0.11	0.263995	0.11	0.263995	0.001991	0.0047783	3.13133	0	0	113.897
55	55	2014	SZ	main	0	east	C33	C	1996	9.13442	9.30731	-0.0541475	-0.332232	1	0.0186944	1	0.13	0.246447	0.0123604	0.0480754	12.8111	10.799	0.644926	0.029602	0.619048	-10.9293	0.232	0.01818	1	1.94591	0.428571	1.90871	-0.0541475	-0.0541475	-0.0010123	0.13	0.246447	0.13	0.246447	0.0024303	0.0046072	2.53062	0	0	123.635
55	55	2015	SZ	main	0	east	C33	C	1996	8.82784	9.24402	-0.859218	-0.704275	1	0.0636271	1	0.14	0.277354	0.0127947	0.108428	13.009	10.7421	0.701165	0.016788	0.627663	-10.4916	0.2465	0.0143829	1	1.94591	0.428571	2.02114	-0.859218	-0.859218	-0.0546696	0.14	0.277354	0.14	0.277354	0.0089078	0.0176472	1.52807	1	0	181.287
55	55	2016	SZ	main	0	east	C33	C	1996	11.0913	11.3621	-0.256162	-0.32592	0	0	0	0.91	0.124923	0.0015816	0.0718493	13.4279	10.8333	0.660779	0.116608	0.747274	10.7487	0.2587	0.0119945	1	1.94591	0.428571	2.07674	0	0	0	0	0	0	0	0	0	9.66532	1	0	364.833
55	55	2017	SZ	main	0	east	C33	C	1996	11.6536	11.867	-0.0447218	-0.233134	1	0.0214338	1	0.97	0.282685	-0.0065193	0.0404935	13.5444	10.7539	0.575245	0.159729	0.409017	10.9292	0.2504	0.0113838	1	1.94591	0.428571	2.03145	-0.0447218	-0.0447218	-0.0009586	0.97	0.282685	0.97	0.282685	0.0207908	0.006059	15.0949	1	1	363.874
55	55	2018	SZ	main	0	east	C33	C	1996	12.3221	12.6014	-1.17722	-0.450233	1	0.027296	1	1.91	0.266924	-0.0055541	0.0664893	13.8793	10.7261	0.512594	0.245694	0.333476	10.5639	0.2567	0.0120574	1	1.94591	0.428571	1.98714	-1.17722	-1.17722	-0.0321334	1.91	0.266924	1.91	0.266924	0.0521353	0.007286	21.0732	1	0	460.47
60	60	2008	SZ	main	1	east	C32	C	1997	10.6102	10.8561	-0.190451	-0.356528	0	0	0	0.39	0.308951	-0.020696	0.106591	13.5823	12.4538	0.498024	0.050887	0.934001	12.0014	0.4104	0.0703548	0	2.3979	0.363636	1.48841	0	0	0	0	0	0	0	0	0	5.11928	0	0	179.041
60	60	2009	SZ	main	1	east	C32	C	1997	10.8589	11.0509	0.683524	0.491078	0	0	0	0.4	0.230094	0.0294304	0.0932063	13.968	12.8638	0.594227	0.053104	0.771239	10.823	0.4167	0.0703548	0	2.3979	0.363636	1.75091	0	0	0	0	0	0	0	0	0	4.46417	0	0	127.624
60	60	2010	SZ	main	1	east	C32	C	1997	11.4616	11.2046	-0.467049	0.0478271	0	0	0	0.45	0.25608	0.0079442	0.0854244	14.192	12.954	0.6138	0.072469	0.733903	12.177	0.4221	0.0487404	0	2.3979	0.363636	1.76127	0	0	0	0	0	0	0	0	0	6.51977	0	0	98.8882
60	60	2011	SZ	main	1	east	C32	C	1997	11.6024	11.834	0.0577101	0.0949883	0	0	0	0.46	0.281257	-0.0134598	0.044794	14.155	12.9067	0.525585	0.07644	1.30247	11.5826	0.4098	0.0487404	0	2.3979	0.363636	1.74528	0	0	0	0	0	0	0	0	0	7.78782	0	0	170.636
60	60	2012	SZ	main	1	east	C32	C	1997	10.8856	11.1397	0.299696	0.327867	1	0.0508982	1	0.21	0.237977	0.0030152	0.0451096	14.1572	12.8831	0.495988	0.037986	1.30885	11.9097	0.4134	0.0463212	0	2.3979	0.363636	1.80874	0.299696	0.299696	0.015254	0.21	0.237977	0.21	0.237977	0.0106886	0.0121126	3.7944	0	1	244.398
60	60	2013	SZ	main	1	east	C32	C	1997	10.6479	10.7726	-1.60724	-0.662866	0	0	0	0.2	0.242151	-0.005795	0.0476492	14.1836	12.9052	0.561427	0.029525	1.48076	11.4835	0.4375	0.0463212	0	2.3979	0.363636	1.86609	0	0	0	0	0	0	0	0	0	2.91399	0	0	113.897
60	60	2014	SZ	main	1	east	C32	C	1997	10.9164	11.0229	-1.15594	-1.1055	1	0.0145423	1	0.23	0.269921	0.0095145	0.0556575	14.1673	13.0185	0.540798	0.038464	1.71628	11.3614	0.4317	0.0463212	0	2.3979	0.363636	1.90871	-1.15594	-1.15594	-0.0168101	0.23	0.269921	0.23	0.269921	0.0033447	0.0039253	3.87407	0	0	123.635
60	60	2015	SZ	main	1	east	C32	C	1997	10.1686	10.4024	-0.273108	-0.16597	1	0.005578	1	0.09	0.290184	0.0146086	0.120205	14.2782	13.1123	0.503239	0.017324	1.12549	10.4193	0.4105	0.0533935	0	2.30259	0.4	2.02114	-0.273108	-0.273108	-0.0015234	0.09	0.290184	0.09	0.290184	0.000502	0.0016187	1.64152	1	0	181.287
60	60	2016	SZ	main	1	east	C32	C	1997	10.4397	10.6806	0.0910274	0.2489	0	0	0	0.15	0.192327	-0.001918	0.0729134	14.3443	13.1391	0.515829	0.020815	0.916787	11.8539	0.4123	0.061625	0	2.30259	0.4	2.07674	0	0	0	0	0	0	0	0	0	2.0149	1	0	364.833
60	60	2017	SZ	main	1	east	C32	C	1997	11.6024	11.912	-0.705855	-0.853441	0	0	0	0.46	0.221304	0.0007955	0.0364878	14.4504	13.2031	0.448533	0.061028	1.05846	12.4168	0.3753	0.0703581	1	2.19722	0.444444	2.03145	0	0	0	0	0	0	0	0	0	5.79555	1	1	363.874
60	60	2018	SZ	main	1	east	C32	C	1997	11.4182	11.7308	0.312854	0.005028	1	0.010225	0	0.26	0.236881	-0.0105479	0.0486934	14.4837	13.3007	0.450591	0.047405	1.04043	12.1919	0.3721	0.0703581	1	2.19722	0.333333	1.98714	0.312854	0	0.0031989	0.26	0.236881	0	0	0.0026585	0.0024221	4.66299	1	0	460.47
61	61	2008	SZ	main	1	east	L72	L	1997	9.43882	9.52977	0.527131	0.368414	0	0	0	0.13	0.175303	-0.0081182	0.0808824	13.3301	11.9761	0.446161	0.021936	0.223427	10.2358	0.3683	0.0412261	0	2.56495	0.384615	1.48841	0	0	0	0	0	0	0	0	0	2.04186	0	0	179.041
61	61	2009	SZ	main	1	east	L72	L	1997	9.65812	9.94103	1.49724	0.54446	0	0	0	0.11	0.297109	0.0103411	0.0697265	13.4604	11.9005	0.50535	0.023772	0.189274	10.8523	0.3558	0.0412261	0	2.56495	0.384615	1.75091	0	0	0	0	0	0	0	0	0	2.23197	0	0	127.624
61	61	2010	SZ	main	1	east	L72	L	1997	10.2379	10.4234	0.496095	0.662669	0	0	0	0.36	0.279882	0.0063636	0.0562585	13.7226	12.0055	0.585435	0.034658	0.170037	11.1024	0.3607	0.0412261	0	2.56495	0.384615	1.76127	0	0	0	0	0	0	0	0	0	3.06615	0	0	98.8882
61	61	2011	SZ	main	1	east	L72	L	1997	10.1714	10.4441	-0.0655722	-0.0506356	0	0	0	0.2691	0.282265	-0.0078369	0.0443057	13.7609	12.5062	0.564772	0.028139	0.193274	-10.2142	0.3628	0.0412261	0	2.56495	0.384615	1.74528	0	0	0	0	0	0	0	0	0	2.76102	0	0	170.636
61	61	2012	SZ	main	1	east	L72	L	1997	9.25888	9.60254	-0.532995	-0.444117	0	0	0	0.0346	0.286066	-0.000237	0.0523928	13.8753	12.5851	0.593047	0.010443	0.167329	10.2563	0.3618	0.0472797	0	2.56495	0.384615	1.80874	0	0	0	0	0	0	0	0	0	0.988765	0	1	244.398
61	61	2013	SZ	main	1	east	L72	L	1997	9.97984	10.2795	-0.304804	-0.381449	0	0	0	0.0666	0.265385	0.009066	0.0539786	14.0163	12.5381	0.499835	0.018903	0.189898	9.85326	0.4609	0.0241171	0	2.56495	0.384615	1.86609	0	0	0	0	0	0	0	0	0	1.76603	0	0	113.897
61	61	2014	SZ	main	1	east	L72	L	1997	9.51341	10.0489	-0.234421	-0.665501	0	0	0	0.0497	0.219225	0.0097201	0.0472114	14.138	12.6374	0.554065	0.010404	0.126649	11.1878	0.5896	0.0190023	0	2.56495	0.384615	1.90871	0	0	0	0	0	0	0	0	0	0.980798	0	0	123.635
61	61	2015	SZ	main	1	east	L72	L	1997	8.3954	9.50489	-0.276163	-0.283171	0	0	0	0.0121	0.246461	0.0098022	0.0876179	14.2937	12.5569	0.622803	0.002957	0.116022	11.6636	0.6195	0.0205372	0	2.56495	0.384615	2.02114	0	0	0	0	0	0	0	0	0	0.274412	1	0	181.287
61	61	2016	SZ	main	1	east	L72	L	1997	9.14071	10.1689	-0.542464	-0.309829	0	0	0	0.0521	0.147924	-0.0060293	0.0440177	14.3607	12.1744	0.637762	0.005589	0.121033	10.8741	0.6395	0.0220721	0	2.56495	0.384615	2.07674	0	0	0	0	0	0	0	0	0	0.540746	1	0	364.833
61	61	2017	SZ	main	1	east	L72	L	1997	8.71887	9.88563	0.487421	0.542662	0	0	0	0.0082	0.231109	-0.0115641	0.031868	14.4491	12.0034	0.659883	0.00339	0.135556	11.2539	0.6395	0.0220721	0	2.56495	0.384615	2.03145	0	0	0	0	0	0	0	0	0	0.324636	1	1	363.874
61	61	2018	SZ	main	1	east	L72	L	1997	9.2126	10.0798	-0.586062	-0.0528639	0	0	0	0.0252	0.188128	-0.0074964	0.0537363	14.4573	12.168	0.653134	0.005297	0.121663	11.734	0.6516	0.0260936	0	2.56495	0.384615	1.98714	0	0	0	0	0	0	0	0	0	0.527513	1	0	460.47
62	62	2008	SZ	main	0	east	F51	F	1997	8.06836	8.41272	-0.39195	0.0570971	0	0	0	0.15	0.202918	-0.0231844	0.0869838	12.2305	9.41756	0.332836	0.013205	0.742468	9.03355	0.4805	0.741129	0	2.19722	0.333333	1.48841	0	0	0	0	0	0	0	0	0	1.55739	0	0	179.041
62	62	2009	SZ	main	0	east	F51	F	1997	9.91869	10.0754	-0.32393	-0.271117	0	0	0	0.3	0.259885	0.0201016	0.0669848	12.5242	10.0667	0.383852	0.06356	0.687645	10.4179	0.7632	1.22885	0	2.19722	0.333333	1.75091	0	0	0	0	0	0	0	0	0	7.38655	0	0	127.624
62	62	2010	SZ	main	0	east	F51	F	1997	9.78127	9.89972	-0.0593981	0.0353958	0	0	0	0.29	0.227507	-0.0021488	0.0503637	12.8548	10.3827	0.531336	0.053835	0.135899	-11.2421	0.767	0.948861	0	2.19722	0.333333	1.76127	0	0	0	0	0	0	0	0	0	4.6257	0	0	98.8882
62	62	2011	SZ	main	0	east	F51	F	1997	8.50821	9.08914	0.511361	0.865707	0	0	0	0.07	0.207895	-0.0062757	0.046221	13.0528	10.3405	0.620521	0.011673	0.160974	-10.287	0.7685	0.797447	0	2.19722	0.333333	1.74528	0	0	0	0	0	0	0	0	0	1.06251	0	0	170.636
62	62	2012	SZ	main	0	east	F51	F	1997	10.2502	10.5871	-0.16772	-0.236641	0	0	0	0.422	0.268889	0.0020836	0.0517027	13.122	10.158	0.679874	0.05856	0.322709	9.48694	0.7583	2.41806	0	2.19722	0.333333	1.80874	0	0	0	0	0	0	0	0	0	5.66022	0	1	244.398
62	62	2013	SZ	main	0	east	F51	F	1997	10.6116	10.8362	-1.14923	-0.719019	0	0	0	0.618	0.229057	0.0178639	0.100179	13.0967	10.1104	0.588971	0.082264	0.420574	11.5582	0.759	1.56167	0	2.19722	0.333333	1.86609	0	0	0	0	0	0	0	0	0	8.33144	0	0	113.897
62	62	2014	SZ	main	0	east	F51	F	1997	10.761	11.0566	-0.361787	-0.388508	0	0	0	0.72	0.240035	0.0084524	0.0748499	12.9107	10.5867	0.411928	0.105712	0.598297	10.119	0.7747	0.483613	1	2.19722	0.333333	1.90871	0	0	0	0	0	0	0	0	0	11.6519	0	0	123.635
62	62	2015	SZ	main	0	east	F51	F	1997	10.5287	10.7996	-0.288524	-0.14017	0	0	0	0.5556	0.223902	0.0341103	0.168479	13.3346	10.5436	0.404929	0.073072	0.397644	9.69045	0.7772	0.262074	1	2.19722	0.333333	2.02114	0	0	0	0	0	0	0	0	0	6.04479	1	0	181.287
62	62	2016	SZ	main	0	east	F51	F	1997	10.6915	10.9421	-1.56871	-0.914895	0	0	0	0.5904	0.146951	-0.0024736	0.0722658	13.4477	10.4003	0.410328	0.06712	0.84618	-10.5169	0.7772	0.262074	1	2.19722	0.333333	2.07674	0	0	0	0	0	0	0	0	0	6.35312	1	0	364.833
62	62	2017	SZ	main	0	east	F51	F	1997	10.7292	10.9924	-1.88878	-1.10155	0	0	0	0.5716	0.230036	-0.0018431	0.0643168	13.6607	10.3395	0.477586	0.058976	1.07151	10.6704	0.7772	0.262074	1	2.19722	0.333333	2.03145	0	0	0	0	0	0	0	0	0	5.33202	1	1	363.874
62	62	2018	SZ	main	0	east	F51	F	1997	11.251	11.5051	-0.292521	-0.116032	0	0	0	0.9504	0.238629	-0.0048278	0.0558816	13.8453	10.2772	0.500546	0.080865	1.23989	-7.86357	0.7772	0.262074	1	2.07944	0.375	1.98714	0	0	0	0	0	0	0	0	0	7.47017	1	0	460.47
63	63	2008	SZ	main	0	east	C39	C	1997	12.161	12.3294	0.383459	0.124403	0	0	0	1.24	0.233305	-0.0057638	0.0894678	15.4421	12.9247	0.701499	0.042442	0.983255	12.8071	0.5608	0.0213205	0	2.63906	0.357143	1.48841	0	0	0	0	0	0	0	0	0	3.75877	0	0	179.041
63	63	2009	SZ	main	0	east	C39	C	1997	12.5046	12.7143	-0.256304	-0.378226	0	0	0	1.4	0.227527	0.0161373	0.0428109	15.7375	13.0636	0.737368	0.045226	1.01121	12.8291	0.5443	0.0213153	0	2.63906	0.357143	1.75091	0	0	0	0	0	0	0	0	0	3.94435	0	0	127.624
63	63	2010	SZ	main	0	east	C39	C	1997	12.7589	12.9854	0.467119	0.524827	0	0	0	1.17	0.261411	0.0001011	0.059215	15.9456	13.3883	0.703371	0.045595	0.921526	11.4531	0.543	0.0177614	0	2.63906	0.357143	1.76127	0	0	0	0	0	0	0	0	0	4.13118	0	0	98.8882
63	63	2011	SZ	main	0	east	C39	C	1997	12.3208	12.4819	0.520256	0.384479	0	0	0	0.61	0.24617	-0.0044809	0.0477952	16.1704	13.4594	0.750506	0.023671	0.910239	-12.1075	0.5406	0.0168363	0	2.63906	0.357143	1.74528	0	0	0	0	0	0	0	0	0	2.12882	0	0	170.636
63	63	2012	SZ	main	0	east	C39	C	1997	-12.4702	-12.1976	0.964897	0.60699	0	0	0	-0.83	0.28665	-0.0090732	0.0510702	16.1899	13.4725	0.789304	-0.024478	0.791482	11.9512	0.548	0.0168363	0	2.63906	0.357143	1.80874	0	0	0	0	0	0	0	0	0	-2.42412	0	1	244.398
63	63	2013	SZ	main	0	east	C39	C	1997	11.8731	12.1161	-0.642429	-0.681196	0	0	0	0.39	0.252918	0.0070259	0.0512965	16.1189	13.5211	0.763935	0.013816	0.725054	12.4586	0.5277	0.0168381	0	2.63906	0.357143	1.86609	0	0	0	0	0	0	0	0	0	1.4325	0	0	113.897
63	63	2014	SZ	main	0	east	C39	C	1997	12.5164	12.7765	-0.244157	-0.0884433	0	0	0	0.77	0.243892	0.0068567	0.0377611	16.1784	13.5074	0.752459	0.026445	0.789857	12.4343	0.5132	0.0168381	0	2.63906	0.357143	1.90871	0	0	0	0	0	0	0	0	0	2.56815	0	0	123.635
63	63	2015	SZ	main	0	east	C39	C	1997	12.8321	12.9724	-0.4165	-0.274645	0	0	0	0.78	0.227362	0.007434	0.0812402	16.3078	13.5531	0.641432	0.032938	0.882279	13.515	0.5364	0.0168354	0	2.56495	0.384615	2.02114	0	0	0	0	0	0	0	0	0	3.09384	1	0	181.287
63	63	2016	SZ	main	0	east	C39	C	1997	-11.855	-11.2486	-0.279831	-0.206798	0	0	0	-0.57	0.179068	-0.0021456	0.0414225	16.4662	13.53	0.711348	-0.010567	0.759802	13.1731	0.5318	0.0168424	1	2.63906	0.357143	2.07674	0	0	0	0	0	0	0	0	0	-0.99397	1	0	364.833
63	63	2017	SZ	main	0	east	C39	C	1997	13.1968	13.4179	0.468873	-0.178037	0	0	0	1.09	0.197039	0.0173667	0.0471484	16.4825	13.6756	0.684778	0.037719	0.762003	13.4898	0.5166	0.0168649	0	2.63906	0.357143	2.03145	0	0	0	0	0	0	0	0	0	3.7415	1	1	363.874
63	63	2018	SZ	main	0	east	C39	C	1997	-13.4516	-13.5077	1.2879	0.622375	1	0.0235334	1	-1.67	0.253137	-0.0086063	0.0986477	16.3755	13.6988	0.745182	-0.050853	0.625753	-13.7338	0.5115	0.0168649	0	2.19722	0.333333	1.98714	1.2879	1.2879	0.0303087	-1.67	0.253137	-1.67	0.253137	-0.0393008	0.0059572	-5.37247	1	0	460.47
65	65	2008	SZ	main	1	east	E48	E	1998	8.06063	8.4303	-1.06547	-0.70696	0	0	0	0.22	0.234097	-0.0182396	0.0995168	12.3049	9.15905	0.796744	0.017804	0.621171	-8.21317	0.6958	0.0815309	0	2.19722	0.333333	1.48841	0	0	0	0	0	0	0	0	0	1.43461	0	0	179.041
65	65	2009	SZ	main	1	east	E48	E	1998	8.44685	8.6729	-0.423078	-0.399397	0	0	0	0.35	0.247597	0.035518	0.101696	12.3624	7.24205	0.77056	0.020502	0.82445	11.4915	0.6761	0.0780197	0	2.19722	0.333333	1.75091	0	0	0	0	0	0	0	0	0	1.99289	0	0	127.624
65	65	2011	SZ	main	1	east	E48	E	1998	9.05129	9.16769	-0.786655	-0.276075	0	0	0	0.45	0.233368	-0.0064573	0.0623488	12.3589	7.2002	0.723701	0.039827	1.22913	9.34103	0.6472	0.0764185	0	2.19722	0.333333	1.74528	0	0	0	0	0	0	0	0	0	3.66054	0	0	170.636
65	65	2012	SZ	main	1	east	E48	E	1998	9.56916	9.48184	-0.404153	-0.0497187	0	0	0	0.74	0.248357	-0.0039237	0.0472206	12.6728	7.78035	0.756321	0.051874	0.60161	-6.42393	0.6485	0.0764185	0	2.19722	0.333333	1.80874	0	0	0	0	0	0	0	0	0	4.4885	0	1	244.398
65	65	2013	SZ	main	1	east	E48	E	1998	9.88312	10.1889	-0.761373	-0.453354	0	0	0	0.74	0.227346	0.0150341	0.0870233	12.8948	9.55071	0.757927	0.054648	0.824935	11.2358	0.6601	0.0764185	0	2.19722	0.333333	1.86609	0	0	0	0	0	0	0	0	0	4.92072	0	0	113.897
65	65	2014	SZ	main	1	east	E48	E	1998	10.0183	10.1699	-0.540065	-0.13993	0	0	0	0.73	0.235642	0.0113453	0.0561289	13.1058	9.53266	0.75983	0.050407	0.679535	9.74078	0.6411	0.0764185	0	2.19722	0.333333	1.90871	0	0	0	0	0	0	0	0	0	4.56128	0	0	123.635
65	65	2015	SZ	main	1	east	E48	E	1998	10.0452	10.2142	0.259223	0.504264	0	0	0	0.82	0.231185	0.0205941	0.130541	13.4027	9.42389	0.672984	0.039955	0.743021	10.5434	0.632	0.0840317	0	2.07944	0.375	2.02114	0	0	0	0	0	0	0	0	0	3.4824	1	0	181.287
65	65	2016	SZ	main	1	east	E48	E	1998	10.8749	11.0694	0.813472	0.578244	0	0	0	0.95	0.0986407	0.0086956	0.0575714	14.0101	10.5517	0.698646	0.050319	0.834508	9.57541	0.6807	0.0344533	0	2.19722	0.333333	2.07674	0	0	0	0	0	0	0	0	0	4.34897	1	0	364.833
65	65	2017	SZ	main	1	east	E48	E	1998	10.9026	11.116	-0.208536	0.143774	0	0	0	0.97	0.229899	-0.0061215	0.0576192	13.9522	10.7247	0.640241	0.046006	0.824133	11.7927	0.667	0.0344533	0	2.19722	0.333333	2.03145	0	0	0	0	0	0	0	0	0	4.7378	1	1	363.874
65	65	2018	SZ	main	1	east	E48	E	1998	11.0313	11.2836	-0.505231	-0.370305	0	0	0	0.77	0.23501	-0.0072641	0.0548186	13.9507	10.6468	0.597413	0.053927	0.871261	9.81128	0.6763	0.031534	0	2.19722	0.333333	1.98714	0	0	0	0	0	0	0	0	0	5.39663	1	0	460.47
66	66	2008	SZ	main	1	east	C39	C	1997	7.07529	7.018	-0.491299	-0.406667	0	0	0	0.021	0.243698	-0.0183539	0.0768143	12.4494	10.4744	0.539303	0.004084	1.36444	9.75136	0.4922	0.885556	0	2.19722	0.333333	1.48841	0	0	0	0	0	0	0	0	0	0.463492	0	0	179.041
66	66	2009	SZ	main	1	east	C39	C	1997	11.078	11.2039	-1.00469	-0.723269	0	0	0	0.805	0.239161	0.0340553	0.0730323	14.8251	12.7279	0.700102	0.042262	1.48029	11.2695	0.5249	0.291585	0	2.19722	0.333333	1.75091	0	0	0	0	0	0	0	0	0	2.35857	0	0	127.624
66	66	2010	SZ	main	1	east	C39	C	1997	11.3322	11.6392	-1.10166	-0.654763	0	0	0	0.177	0.298455	0.005931	0.068878	15.0072	12.7434	0.674447	0.027651	2.76442	-11.8587	0.5806	0.199704	0	2.19722	0.333333	1.76127	0	0	0	0	0	0	0	0	0	2.53504	0	0	98.8882
66	66	2011	SZ	main	1	east	C39	C	1997	10.7673	11.1005	-0.80004	-0.716248	0	0	0	0.076	0.336806	-0.0117922	0.0447905	15.0034	12.6882	0.68834	0.014337	2.31088	11.062	0.5793	0.199704	0	2.19722	0.333333	1.74528	0	0	0	0	0	0	0	0	0	1.44642	0	0	170.636
66	66	2012	SZ	main	1	east	C39	C	1997	9.16379	10.2918	-0.475901	0.0967481	0	0	0	-0.181	0.294235	-0.0068807	0.0388498	15.1812	12.8939	0.738523	0.002652	2.21582	13.0309	0.5466	1.99704	0	2.19722	0.333333	1.80874	0	0	0	0	0	0	0	0	0	0.243601	0	1	244.398
66	66	2013	SZ	main	1	east	C39	C	1997	-11.2423	-10.678	-1.79826	-1.24866	0	0	0	0.022	0.279226	0.0041798	0.0622064	15.1823	12.8209	0.77851	-0.019459	1.98596	11.0746	0.5757	0.199704	0	2.19722	0.333333	1.86609	0	0	0	0	0	0	0	0	0	-1.94483	0	0	113.897
66	66	2014	SZ	main	1	east	C39	C	1997	-10.4335	-8.96388	-0.0367448	-0.370488	0	0	0	-0.01	0.243044	0.0105658	0.0635841	15.2155	12.7873	0.791154	-0.008519	1.93552	12.4698	0.5668	0.272323	0	2.19722	0.333333	1.90871	0	0	0	0	0	0	0	0	0	-0.837939	0	0	123.635
66	66	2016	SZ	main	1	east	C39	C	1997	9.9741	10.9971	0.154759	0.0281455	0	0	0	0.025	0.230147	-0.0104732	0.0811373	15.2231	10.9385	0.767378	0.005345	1.72138	12.2427	0.5621	0.634353	0	2.19722	0.333333	2.07674	0	0	0	0	0	0	0	0	0	0.525277	1	0	364.833
66	66	2017	SZ	main	1	east	C39	C	1997	11.1506	11.2665	0.324809	-0.220722	0	0	0	0.204	0.263321	-0.008805	0.05679	14.2343	12.1334	0.502777	0.020749	0.283383	-10.6033	0.4336	0.349658	0	2.19722	0.333333	2.03145	0	0	0	0	0	0	0	0	0	4.57903	1	1	363.874
66	66	2018	SZ	main	1	east	C39	C	1997	11.5678	11.791	0.0750412	0.440402	0	0	0	0.336	0.245636	-0.0060065	0.0671036	14.2857	12.165	0.584406	0.067707	0.641555	8.40872	0.4366	0.452778	0	2.19722	0.333333	1.98714	0	0	0	0	0	0	0	0	0	6.60137	1	0	460.47
69	69	2008	SZ	main	1	east	K70	K	1997	11.6692	11.761	-0.436812	-0.436627	0	0	0	0.35	0.234556	-0.0157922	0.10429	14.1482	12.9137	0.504462	0.088518	0.264291	11.631	0.5393	0.236569	0	2.63906	0.357143	1.48841	0	0	0	0	0	0	0	0	0	8.38262	0	0	179.041
69	69	2009	SZ	main	1	east	K70	K	1997	12.1358	12.3804	-0.370897	-0.328667	0	0	0	0.551	0.270274	0.0191272	0.088517	14.9386	13.72	0.627589	0.062049	0.364677	13.4948	0.5992	0.42697	0	2.63906	0.357143	1.75091	0	0	0	0	0	0	0	0	0	6.06383	0	0	127.624
69	69	2010	SZ	main	1	east	K70	K	1997	12.7155	12.9821	-0.419393	-0.233072	0	0	0	0.978	0.321217	-0.0050334	0.0560127	15.3953	13.8966	0.696934	0.083966	0.436857	-13.1922	0.6026	0.298201	0	2.30259	0.5	1.76127	0	0	0	0	0	0	0	0	0	6.85755	0	0	98.8882
69	69	2011	SZ	main	1	east	K70	K	1997	12.7027	12.9769	-1.16997	-0.782386	0	0	0	0.568	0.277673	0.0024098	0.0507501	15.6523	13.9669	0.711699	0.059053	0.311306	-12.0675	0.5958	0.628	0	2.3979	0.545455	1.74528	0	0	0	0	0	0	0	0	0	5.23611	0	0	170.636
69	69	2012	SZ	main	1	east	K70	K	1997	12.9133	13.1882	-0.0054566	-0.373971	0	0	0	0.5294	0.26365	0.0075556	0.0513043	15.8034	14.0466	0.699528	0.059763	0.328291	13.4798	0.6098	0.337024	0	2.30259	0.5	1.80874	0	0	0	0	0	0	0	0	0	5.55725	0	1	244.398
69	69	2013	SZ	main	1	east	K70	K	1997	13.1136	13.4457	-0.412651	-0.456704	0	0	0	0.6062	0.235334	-0.0052612	0.0481208	15.9889	14.1777	0.685297	0.061614	0.350036	13.4867	0.6131	0.264626	0	2.19722	0.555556	1.86609	0	0	0	0	0	0	0	0	0	5.63975	0	0	113.897
69	69	2014	SZ	main	1	east	K70	K	1997	13.2341	13.5679	-1.66191	-1.1861	0	0	0	0.6566	0.24158	0.0096674	0.0459796	16.0655	14.2615	0.660105	0.061184	0.33617	-12.464	0.6111	0.232245	0	2.07944	0.625	1.90871	0	0	0	0	0	0	0	0	0	5.89282	0	0	123.635
69	69	2015	SZ	main	1	east	K70	K	1997	13.1699	13.5051	-0.544851	-0.360504	0	0	0	0.637	0.251364	0.0051543	0.0835278	16.2602	14.2219	0.634099	0.049903	0.306806	-12.1401	0.6464	0.194797	0	2.07944	0.625	2.02114	0	0	0	0	0	0	0	0	0	4.54889	1	0	181.287
69	69	2016	SZ	main	1	east	K70	K	1997	13.5023	13.7597	-0.73859	-1.07738	0	0	0	0.8395	0.135097	-0.0035927	0.0424506	16.4989	14.1942	0.671215	0.055892	0.271251	12.9954	0.6757	0.0632033	0	1.94591	0.571429	2.07674	0	0	0	0	0	0	0	0	0	4.99569	1	0	364.833
69	69	2017	SZ	main	1	east	K70	K	1997	13.7449	14.064	-0.0810529	0.207785	1	0.0143162	0	1.0533	0.200344	0.0047349	0.0348285	16.895	14.1561	0.69891	0.051227	0.232767	-13.5542	0.6735	0.0708212	0	1.94591	0.571429	2.03145	-0.0810529	0	-0.0011604	1.0533	0.200344	0	0	0.0150793	0.0028682	4.28508	1	1	363.874
69	69	2018	SZ	main	1	east	K70	K	1997	13.9372	14.2467	-0.773048	-0.0221581	0	0	0	1.2907	0.207081	-0.0031991	0.0557321	17.1971	14.1907	0.737693	0.044102	0.187984	-13.8139	0.6402	0.0624037	0	2.07944	0.5	1.98714	0	0	0	0	0	0	0	0	0	3.83943	1	0	460.47
70	70	2008	SZ	main	1	east	C38	C	2000	8.16526	8.19645	-0.451919	-0.312825	0	0	0	0.1417	0.224051	-0.0145252	0.0899761	11.6326	9.59065	0.386032	0.033499	0.669651	9.49187	0.6122	0.0775079	0	2.3979	0.363636	1.48841	0	0	0	0	0	0	0	0	0	3.12007	0	0	179.041
70	70	2009	SZ	main	1	east	C38	C	2000	8.30778	8.35773	-0.174899	0.168537	0	0	0	0.1653	0.227135	0.0197227	0.060962	11.7181	9.6473	0.401516	0.034441	0.739831	7.79977	0.5849	0.0775079	0	2.3979	0.363636	1.75091	0	0	0	0	0	0	0	0	0	3.30292	0	0	127.624
70	70	2010	SZ	main	1	east	C38	C	2000	8.74199	8.81194	1.08775	0.422372	1	0.22108	1	0.251	0.228376	0.0043752	0.060937	11.9806	9.92273	0.454388	0.044335	0.753304	8.81094	0.588	0.0775079	0	2.3979	0.363636	1.76127	1.08775	1.08775	0.240479	0.251	0.228376	0.251	0.228376	0.0554911	0.0504893	3.92167	0	0	98.8882
70	70	2011	SZ	main	1	east	C38	C	2000	8.34094	8.40986	0.643816	0.0779062	0	0	0	0.1471	0.238315	-0.0079543	0.0481596	12.1119	10.845	0.495641	0.024539	0.729866	-8.48355	0.5774	0.0913383	0	2.3979	0.363636	1.74528	0	0	0	0	0	0	0	0	0	2.30289	0	0	170.636
70	70	2012	SZ	main	1	east	C38	C	2000	8.60565	8.72702	-0.104571	-0.456248	0	0	0	0.19	0.266764	-0.000343	0.0410786	12.2019	10.4194	0.509238	0.028659	0.844745	9.0054	0.5774	0.0913383	0	2.19722	0.333333	1.80874	0	0	0	0	0	0	0	0	0	2.74263	0	1	244.398
70	70	2013	SZ	main	1	east	C38	C	2000	8.77031	8.88117	-1.91447	-0.963819	0	0	0	0.23	0.287759	0.0102807	0.0645384	12.3254	10.6552	0.482769	0.030341	0.740589	7.27256	0.5513	0.0913911	0	2.19722	0.333333	1.86609	0	0	0	0	0	0	0	0	0	2.8579	0	0	113.897
70	70	2014	SZ	main	1	east	C38	C	2000	8.86518	9.05773	0.183642	0.0611056	0	0	0	0.2051	0.21972	0.0029124	0.0378001	12.4716	10.7766	0.51634	0.029023	0.784168	9.56869	0.5438	0.0913911	0	2.19722	0.333333	1.90871	0	0	0	0	0	0	0	0	0	2.715	0	0	123.635
70	70	2015	SZ	main	1	east	C38	C	2000	9.33803	9.45153	-0.692556	-0.507014	0	0	0	0.3349	0.249729	0.0436198	0.186804	12.9103	10.8813	0.552956	0.034158	0.736495	9.79194	0.5308	0.0842581	0	2.19722	0.333333	2.02114	0	0	0	0	0	0	0	0	0	2.80928	1	0	181.287
70	70	2016	SZ	main	1	east	C38	C	2000	10.0392	10.1812	-0.436005	-0.194967	0	0	0	0.6245	0.133581	-0.0019543	0.0736613	13.1354	10.9773	0.594943	0.050289	1.01261	10.3105	0.5308	0.0842581	0	2.19722	0.333333	2.07674	0	0	0	0	0	0	0	0	0	4.5221	1	0	364.833
70	70	2017	SZ	main	1	east	C38	C	2000	10.3008	10.432	-0.658397	-0.505545	0	0	0	0.4236	0.256514	-0.0048738	0.0451926	13.3191	10.9599	0.610373	0.053362	0.98149	10.1383	0.5308	0.0842581	0	2.07944	0.375	2.03145	0	0	0	0	0	0	0	0	0	4.88843	1	1	363.874
70	70	2018	SZ	main	1	east	C38	C	2000	10.352	10.4723	0.330967	0.360135	0	0	0	0.4396	0.247584	-0.0037438	0.0548312	13.5349	11.1518	0.634459	0.045921	0.836646	-9.00129	0.5308	0.0842581	0	2.19722	0.333333	1.98714	0	0	0	0	0	0	0	0	0	4.14642	1	0	460.47
78	78	2008	SZ	main	0	east	F52	F	1998	7.42892	7.73617	-0.0498854	-0.226412	0	0	0	0.0372	0.279383	-0.0149383	0.0864024	12.5345	10.7147	0.718892	0.005727	0.752251	9.93006	0.3335	0.957059	0	2.19722	0.444444	1.48841	0	0	0	0	0	0	0	0	0	0.606289	0	0	179.041
78	78	2009	SZ	main	0	east	F52	F	1998	4.11307	-5.89011	-1.11956	-1.32079	1	0.325353	0	0.0217	0.269939	0.0409052	0.126705	12.665	10.7034	0.781156	0.000201	0.893053	9.93472	0.3386	0.45831	0	2.19722	0.444444	1.75091	-1.11956	0	-0.364252	0.0217	0.269939	0	0	0.0070602	0.0878257	0.0193172	0	0	127.624
78	78	2010	SZ	main	0	east	F52	F	1998	8.61751	9.28468	-0.821123	-0.38813	1	0.340679	0	0.0715	0.290429	-0.0046803	0.0676913	12.9355	10.6271	0.782385	0.015118	1.09375	8.31769	0.2826	1.53667	0	2.3979	0.363636	1.76127	-0.821123	0	-0.279739	0.0715	0.290429	0	0	0.0243585	0.0989431	1.33267	0	0	98.8882
78	78	2011	SZ	main	0	east	F52	F	1998	8.73056	9.21027	0.466732	0.477094	1	0.17471	0	0.0805	0.291659	-0.0107474	0.0502323	13.0889	10.6275	0.799178	0.01378	1.18111	-9.85395	0.2828	1.25727	0	2.3979	0.363636	1.74528	0.466732	0	0.0815426	0.0805	0.291659	0	0	0.0140641	0.0509556	1.28	0	0	170.636
78	78	2012	SZ	main	0	east	F52	F	1998	9.2211	9.28901	0.189556	-0.0562069	1	0.164672	0	0.0905	0.282434	-0.001302	0.0370464	13.2817	10.6729	0.819736	0.018896	1.19976	-9.00854	0.2857	1.1064	0	2.3979	0.363636	1.80874	0.189556	0	0.0312145	0.0905	0.282434	0	0	0.0149028	0.0465088	1.72391	0	1	244.398
78	78	2013	SZ	main	0	east	F52	F	1998	10.0403	10.4583	-1.96737	-0.791666	1	0.15368	0	0.1644	0.281732	0.0072965	0.0710163	13.5948	10.9778	0.764565	0.033036	1.15156	-9.41794	0.3623	0.0357391	0	2.19722	0.333333	1.86609	-1.96737	0	-0.302346	0.1644	0.281732	0	0	0.025265	0.0432966	2.85954	0	0	113.897
78	78	2014	SZ	main	0	east	F52	F	1998	9.03155	9.65959	-0.403725	-0.252799	1	0.120266	0	0.0325	0.296052	0.0056492	0.0400226	13.778	11.1219	0.814926	0.009476	1.11069	-9.37145	0.2646	0.277079	0	2.3979	0.363636	1.90871	-0.403725	0	-0.0485542	0.0325	0.296052	0	0	0.0039086	0.0356048	0.868256	0	0	123.635
78	78	2015	SZ	main	0	east	F52	F	1998	10.8561	11.0497	-0.420121	-0.621577	1	0.192688	0	0.6488	0.264146	0.027481	0.143573	14.0594	10.7274	0.832078	0.046306	0.992922	9.1106	0.2918	0.0884871	0	2.3979	0.363636	2.02114	-0.420121	0	-0.0809521	0.6488	0.264146	0	0	0.125016	0.0508977	4.06267	1	0	181.287
78	78	2016	SZ	main	0	east	F52	F	1998	10.8175	11.088	-0.731593	-0.719255	1	0.535191	0	0.1884	0.2126	-0.0068765	0.0539234	14.326	10.7933	0.647212	0.033908	0.924827	-11.9164	0.4774	0.675441	0	1.94591	0.428571	2.07674	-0.731593	0	-0.391542	0.1884	0.2126	0	0	0.10083	0.113781	2.99401	1	0	364.833
78	78	2017	SZ	main	0	east	F52	F	1998	11.3155	11.6551	-0.963587	-0.737011	1	0.251642	0	0.2427	0.246202	-0.00082	0.0309216	14.9425	11.2203	0.790469	0.034542	1.04952	-12.402	0.4988	0.316966	0	1.94591	0.428571	2.03145	-0.963587	0	-0.242479	0.2427	0.246202	0	0	0.0610736	0.0619548	2.65947	1	1	363.874
78	78	2018	SZ	main	0	east	F52	F	1998	11.1467	11.5192	1.04959	0.442474	1	0.0240402	1	0.156	0.228886	-0.0120105	0.0457626	15.2296	11.4141	0.82691	0.019262	1.06627	-11.6397	0.4878	0.316966	0	1.94591	0.428571	1.98714	1.04959	1.04959	0.0252324	0.156	0.228886	0.156	0.228886	0.0037503	0.0055025	1.68588	1	0	460.47
88	88	2008	SZ	main	1	east	G54	G	1997	11.0533	11.1343	-0.380541	-0.158825	0	0	0	0.4602	0.229989	-0.0210887	0.0706077	13.0328	10.5312	0.0806655	0.145399	0.098961	10.1427	0.718	0.352723	0	2.19722	0.333333	1.48841	0	0	0	0	0	0	0	0	0	13.8129	0	0	179.041
88	88	2009	SZ	main	1	east	G54	G	1997	10.8529	10.9334	-0.21216	-0.13521	0	0	0	0.3696	0.277095	0.0130928	0.055077	13.0946	10.4415	0.0794906	0.10956	0.085093	9.93684	0.6998	0.352723	0	2.19722	0.333333	1.75091	0	0	0	0	0	0	0	0	0	10.6278	0	0	127.624
88	88	2010	SZ	main	1	east	G54	G	1997	10.7516	10.8473	-1.01823	-1.15905	0	0	0	0.3295	0.295442	-0.0047559	0.0338459	13.1174	10.3661	0.0786573	0.094941	0.084757	10.0062	0.6804	2.6948	0	2.19722	0.333333	1.76127	0	0	0	0	0	0	0	0	0	9.3871	0	0	98.8882
88	88	2011	SZ	main	1	east	G54	G	1997	10.7561	10.9036	0.12596	-0.215691	0	0	0	0.2854	0.311947	0.0004588	0.037166	13.2019	9.86453	0.0770735	0.090314	0.069447	9.4681	0.702	0.680505	0	2.19722	0.333333	1.74528	0	0	0	0	0	0	0	0	0	8.66536	0	0	170.636
88	88	2012	SZ	main	1	east	G54	G	1997	10.7012	10.7699	-1.10462	-0.851272	0	0	0	0.2111	0.251985	0.0033658	0.0327045	13.1792	9.85622	0.0749291	0.082953	0.059115	9.19817	0.7112	0.623796	0	2.19722	0.333333	1.80874	0	0	0	0	0	0	0	0	0	8.39059	0	1	244.398
88	88	2013	SZ	main	1	east	G54	G	1997	10.6567	10.7497	-1.25379	-1.03335	0	0	0	0.2	0.26148	0.0108435	0.0771014	13.2334	9.77896	0.0859551	0.07808	0.056563	9.28076	0.6816	2.40607	0	2.19722	0.333333	1.86609	0	0	0	0	0	0	0	0	0	7.60221	0	0	113.897
88	88	2014	SZ	main	1	east	G54	G	1997	10.7652	10.8778	0.0598241	0.282398	0	0	0	0.2265	0.239478	0.011153	0.060902	13.4337	9.71296	0.188218	0.076284	0.048473	9.37534	0.696	0.518231	0	2.19722	0.333333	1.90871	0	0	0	0	0	0	0	0	0	6.93616	0	0	123.635
88	88	2015	SZ	main	1	east	G54	G	1997	10.8641	11.0199	-0.521072	-0.0008213	0	0	0	0.22	0.278393	-8.89e-05	0.0702012	13.5771	9.67644	0.229364	0.071088	0.033855	7.37367	0.7346	0.209875	0	2.19722	0.333333	2.02114	0	0	0	0	0	0	0	0	0	6.6338	1	0	181.287
88	88	2016	SZ	main	1	east	G54	G	1997	10.5579	10.6587	-1.64077	-0.85774	0	0	0	0.18	0.12209	-0.0024491	0.0504621	13.624	10.3667	0.215342	0.047694	0.035168	8.62283	0.7346	0.209875	0	2.19722	0.333333	2.07674	0	0	0	0	0	0	0	0	0	4.6601	1	0	364.833
88	88	2017	SZ	main	1	east	G54	G	1997	10.6756	10.7585	-0.377828	-0.203031	0	0	0	0.21	0.242128	0.0031571	0.0595392	13.7425	10.8521	0.238875	0.049319	0.03917	9.20046	0.7344	0.209875	0	2.19722	0.333333	2.03145	0	0	0	0	0	0	0	0	0	4.65635	1	1	363.874
88	88	2018	SZ	main	1	east	G54	G	1997	10.7909	10.8925	0.535706	-0.0163107	0	0	0	0.23	0.210354	-0.0066951	0.0556671	13.846	12.1367	0.248857	0.049553	0.041163	9.21756	0.7344	0.209875	0	2.19722	0.333333	1.98714	0	0	0	0	0	0	0	0	0	4.71165	1	0	460.47
89	89	2008	SZ	main	1	east	G56	G	1998	10.1406	10.5942	-0.0226116	0.240242	0	0	0	0.1448	0.284077	-0.0140014	0.0681561	13.205	12.4779	0.139359	0.048853	0.292106	11.1358	0.6618	0.369639	0	2.30259	0.4	1.48841	0	0	0	0	0	0	0	0	0	4.66791	0	0	179.041
89	89	2009	SZ	main	1	east	G56	G	1998	10.9732	11.1896	-1.18179	-0.746954	0	0	0	0.3402	0.275446	0.0078449	0.043035	13.2692	12.4363	0.103256	0.103893	0.296341	10.9681	0.6466	0.311472	0	2.19722	0.333333	1.75091	0	0	0	0	0	0	0	0	0	10.0665	0	0	127.624
89	89	2010	SZ	main	1	east	G56	G	1998	11.1891	11.4028	-0.484474	-0.287763	0	0	0	0.4225	0.271709	-0.005298	0.0340527	13.3903	12.4963	0.104214	0.117361	0.308184	11.4212	0.6404	0.311472	0	2.19722	0.333333	1.76127	0	0	0	0	0	0	0	0	0	11.067	0	0	98.8882
89	89	2011	SZ	main	1	east	G56	G	1998	11.1084	11.3572	-0.525112	-0.100802	0	0	0	0.3889	0.28014	-0.0051827	0.0235741	13.7282	12.4486	0.251293	0.085006	0.297239	11.2254	0.6451	0.311472	0	2.19722	0.333333	1.74528	0	0	0	0	0	0	0	0	0	7.28176	0	0	170.636
89	89	2012	SZ	main	1	east	G56	G	1998	10.9794	11.2511	0.01784	-0.15651	0	0	0	0.34	0.235132	-0.0009834	0.0214623	13.855	12.3487	0.293495	0.059951	0.252809	11.3335	0.6344	0.52	0	2.19722	0.333333	1.80874	0	0	0	0	0	0	0	0	0	5.63826	0	1	244.398
89	89	2013	SZ	main	1	east	G56	G	1998	10.8377	11.1444	-1.23209	-0.694611	0	0	0	0.2971	0.291277	0.0030802	0.0364066	13.9862	13.7304	0.341296	0.045728	0.22875	11.4375	0.6534	0.408667	0	2.19722	0.333333	1.86609	0	0	0	0	0	0	0	0	0	4.29165	0	0	113.897
89	89	2014	SZ	main	1	east	G56	G	1998	10.2263	10.4693	0.479753	0.441237	0	0	0	0.1584	0.346866	0.0063705	0.0376863	14.0543	13.6213	0.376038	0.022466	0.241845	11.4108	0.642	0.688764	0	2.19722	0.333333	1.90871	0	0	0	0	0	0	0	0	0	2.17521	0	0	123.635
89	89	2015	SZ	main	1	east	G56	G	1998	10.8836	11.2112	-0.708594	-0.3073	0	0	0	0.2739	0.278025	0.0119294	0.104773	13.9941	13.5782	0.142207	0.043236	0.239533	11.6809	0.6063	0.513243	0	2.19722	0.333333	2.02114	0	0	0	0	0	0	0	0	0	4.45786	1	0	181.287
89	89	2016	SZ	main	1	east	G56	G	1998	10.9595	11.232	-0.788915	-0.55441	0	0	0	0.2743	0.102205	0.0003265	0.0344639	14.037	13.5477	0.141008	0.04706	0.248522	11.6445	0.6453	0.241398	0	2.19722	0.333333	2.07674	0	0	0	0	0	0	0	0	0	4.60708	1	0	364.833
89	89	2017	SZ	main	1	east	G56	G	1998	11.1199	11.3946	0.306008	0.167781	0	0	0	0.3225	0.188697	0.002117	0.0229407	14.0868	13.5139	0.144604	0.052743	0.259471	11.5929	0.6808	0.147209	0	2.19722	0.333333	2.03145	0	0	0	0	0	0	0	0	0	5.14623	1	1	363.874
89	89	2018	SZ	main	1	east	G56	G	1998	11.1299	11.3809	-0.189593	-0.348301	0	0	0	0.3257	0.202266	-0.0012863	0.0354935	14.1122	13.5381	0.13351	0.051321	0.270922	11.5661	0.653	0.186787	0	2.19722	0.333333	1.98714	0	0	0	0	0	0	0	0	0	5.06792	1	0	460.47
90	90	2008	SZ	main	1	east	E48	E	1999	-9.34825	-9.37234	0.132575	0.0971741	0	0	0	-0.3771	0.242619	-0.0256497	0.0930038	13.1978	10.0049	0.613565	-0.018948	0.469964	-11.4512	0.416	0.24396	0	2.30259	0.4	1.48841	0	0	0	0	0	0	0	0	0	-2.12902	0	0	179.041
90	90	2009	SZ	main	1	east	E48	E	1999	8.66068	9.01894	-1.21873	-0.945603	0	0	0	0.1264	0.26102	0.0334407	0.102979	13.2861	9.89284	0.552343	0.010232	0.472725	-6.77322	0.4584	0.0768499	0	1.94591	0.428571	1.75091	0	0	0	0	0	0	0	0	0	0.979915	0	0	127.624
90	90	2010	SZ	main	1	east	E48	E	1999	9.31264	9.6921	0.14725	0.191833	0	0	0	0.24	0.260696	0.0030666	0.0804488	13.8314	9.73171	0.539683	0.013803	0.441925	-9.45008	0.4273	0.136142	0	1.94591	0.428571	1.76127	0	0	0	0	0	0	0	0	0	1.09024	0	0	98.8882
90	90	2011	SZ	main	1	east	E48	E	1999	9.91946	10.2436	-0.338494	0.163221	0	0	0	0.45	0.276256	-0.0095453	0.0459414	13.5279	9.70897	0.590704	0.023014	0.401712	9.57923	0.413	0.165982	1	1.79176	0.5	1.74528	0	0	0	0	0	0	0	0	0	2.70951	0	0	170.636
90	90	2012	SZ	main	1	east	E48	E	1999	10.1272	10.3201	-1.36828	-0.571796	0	0	0	0.498	0.284155	0.0058249	0.0636356	13.6622	9.59592	0.624482	0.031084	0.382806	11.0832	0.3939	0.279615	0	1.94591	0.428571	1.80874	0	0	0	0	0	0	0	0	0	2.91602	0	1	244.398
90	90	2013	SZ	main	1	east	E48	E	1999	10.5412	10.7565	-0.624097	-0.51032	0	0	0	0.6849	0.256024	0.0002887	0.0376218	13.7944	10.0837	0.655718	0.041201	0.491449	10.9201	0.3853	0.279615	0	1.94591	0.428571	1.86609	0	0	0	0	0	0	0	0	0	3.8648	0	0	113.897
90	90	2014	SZ	main	1	east	E48	E	1999	10.649	10.9403	-2.20628	-0.917371	0	0	0	0.7628	0.203125	0.0176712	0.0532889	13.9133	9.85721	0.664768	0.040492	0.509032	10.4666	0.459	0.0751033	0	1.94591	0.428571	1.90871	0	0	0	0	0	0	0	0	0	3.82236	0	0	123.635
90	90	2015	SZ	main	1	east	E48	E	1999	10.5774	10.8612	-0.346346	-0.672269	0	0	0	0.71	0.23859	0.0099623	0.107672	14.3195	9.76454	0.625577	0.028453	0.458123	-12.2983	0.5084	0.0145776	0	1.94591	0.428571	2.02114	0	0	0	0	0	0	0	0	0	2.37035	1	0	181.287
90	90	2016	SZ	main	1	east	E48	E	1999	10.7058	11.074	-1.38655	-1.14145	0	0	0	0.37	0.139983	-0.0026375	0.0569022	14.4725	10.119	0.671569	0.024893	0.346442	-11.1997	0.5084	0.0145776	0	1.94591	0.428571	2.07674	0	0	0	0	0	0	0	0	0	2.31273	1	0	364.833
90	90	2017	SZ	main	1	east	E48	E	1999	10.9991	11.337	0.0602725	0.244741	0	0	0	0.5	0.224766	0.0017965	0.0374493	14.763	10.3525	0.74455	0.026539	0.299428	-11.9667	0.5084	0.0145776	0	1.94591	0.428571	2.03145	0	0	0	0	0	0	0	0	0	2.31937	1	1	363.874
90	90	2018	SZ	main	1	east	E48	E	1999	11.2585	11.5956	0.243479	0.200478	0	0	0	0.54	0.199489	-0.0099731	0.0484913	14.9705	10.3485	0.724716	0.026954	0.354904	-10.8052	0.5066	0.0145776	0	1.94591	0.428571	1.98714	0	0	0	0	0	0	0	0	0	2.44282	1	0	460.47
96	96	2008	SZ	main	1	east	F51	F	2000	9.47041	9.49018	-0.132695	-0.0833381	0	0	0	0.25	0.213855	-0.0181704	0.0805914	12.0322	9.39257	0.0504604	0.07503	1.04245	9.17492	0.6843	0.0208895	0	2.56495	0.384615	1.48841	0	0	0	0	0	0	0	0	0	7.71636	0	0	179.041
96	96	2009	SZ	main	1	east	F51	F	2000	9.3267	9.51073	-1.2993	-0.706891	0	0	0	0.21	0.280598	0.016897	0.0639928	12.1209	9.68495	0.102706	0.063841	0.5267	7.76175	0.6463	0.152812	0	2.3979	0.363636	1.75091	0	0	0	0	0	0	0	0	0	6.11643	0	0	127.624
96	96	2010	SZ	main	1	east	F51	F	2000	9.07352	9.22236	-0.167196	-0.130566	0	0	0	0.16	0.314087	-0.0017817	0.0540709	12.1409	9.60038	0.0793029	0.046985	0.743632	-7.97259	0.6381	0.208732	0	2.3979	0.363636	1.76127	0	0	0	0	0	0	0	0	0	4.65425	0	0	98.8882
96	96	2011	SZ	main	1	east	F51	F	2000	9.15023	9.23999	-0.312771	-0.139143	0	0	0	0.18	0.265921	-0.0081282	0.0401269	12.201	9.17611	0.0887114	0.048745	0.75659	-8.34598	0.6351	0.208732	0	2.3979	0.363636	1.74528	0	0	0	0	0	0	0	0	0	4.73249	0	0	170.636
96	96	2012	SZ	main	1	east	F51	F	2000	7.65056	7.91647	-0.413137	-0.445116	0	0	0	0.04	0.273091	-0.000854	0.0328239	12.2011	9.04216	0.0931204	0.010554	0.48464	7.78232	0.6245	0.208732	0	2.3979	0.363636	1.80874	0	0	0	0	0	0	0	0	0	1.05614	0	1	244.398
96	96	2013	SZ	main	1	east	F51	F	2000	8.82948	8.94295	-0.852132	-0.706696	0	0	0	0.13	0.27861	0.0094248	0.0823469	12.23	8.9803	0.0857419	0.033838	0.430007	8.22397	0.6158	0.318287	0	2.3979	0.363636	1.86609	0	0	0	0	0	0	0	0	0	3.33572	0	0	113.897
96	96	2014	SZ	main	1	east	F51	F	2000	8.38032	8.61707	-1.05294	-0.58538	0	0	0	0.08	0.259355	0.0091665	0.0560131	12.2225	9.0726	0.0703586	0.021367	0.493887	7.72908	0.6492	0.119523	0	2.3979	0.363636	1.90871	0	0	0	0	0	0	0	0	0	2.14475	0	0	123.635
96	96	2015	SZ	main	1	east	F51	F	2000	9.61155	9.9702	-0.750947	-0.692231	0	0	0	0.28	0.267576	0.0230109	0.1291	12.3091	8.94757	0.0892185	0.070287	0.469558	8.65905	0.5825	0.314829	0	2.3979	0.363636	2.02114	0	0	0	0	0	0	0	0	0	6.73703	1	0	181.287
96	96	2016	SZ	main	1	east	F51	F	2000	10.2983	10.3853	-0.779199	-0.428959	0	0	0	0.55	0.124676	-0.0014048	0.0540405	12.4008	8.89979	0.051592	0.127754	0.389546	-8.42244	0.6179	0.300216	0	2.3979	0.363636	2.07674	0	0	0	0	0	0	0	0	0	12.2159	1	0	364.833
96	96	2017	SZ	main	1	east	F51	F	2000	9.64848	9.81127	0.0985499	0.146266	0	0	0	0.28	0.228479	-0.0014811	0.034836	12.4503	8.84462	0.0592995	0.062204	0.498962	9.00841	0.6334	0.238369	0	2.3979	0.363636	2.03145	0	0	0	0	0	0	0	0	0	6.07019	1	1	363.874
96	96	2018	SZ	main	1	east	F51	F	2000	9.32108	9.49913	0.162604	0.0431013	0	0	0	0.2	0.212832	-0.0063054	0.0358147	12.4863	8.89185	0.0557857	0.042965	0.636216	8.96326	0.6613	0.190859	0	2.48491	0.416667	1.98714	0	0	0	0	0	0	0	0	0	4.22035	1	0	460.47
99	99	2008	SZ	main	1	east	G56	G	2000	9.15447	9.34026	-0.265054	0.0406543	0	0	0	0.1811	0.258352	-0.0179102	0.0859218	12.35	11.8821	0.378659	0.041107	0.295145	9.54893	0.5205	0.103898	0	2.70805	0.333333	1.48841	0	0	0	0	0	0	0	0	0	4.09445	0	0	179.041
99	99	2009	SZ	main	1	east	G56	G	2000	9.33533	9.52775	-1.32866	-1.03072	0	0	0	0.2177	0.259332	0.0186239	0.0653078	12.4309	11.8634	0.391922	0.04708	0.335501	9.55131	0.4813	0.818421	0	2.70805	0.333333	1.75091	0	0	0	0	0	0	0	0	0	4.52513	0	0	127.624
99	99	2010	SZ	main	1	east	G56	G	2000	9.43387	9.69618	-0.288698	-0.292563	0	0	0	0.2396	0.266925	0.0095481	0.0668175	12.4358	11.9981	0.356164	0.049815	0.350214	10.3097	0.4844	0.7775	0	2.70805	0.333333	1.76127	0	0	0	0	0	0	0	0	0	4.96929	0	0	98.8882
99	99	2011	SZ	main	1	east	G56	G	2000	9.55865	9.84068	-0.766431	-0.228704	0	0	0	0.2705	0.275897	-0.0064846	0.0647169	12.5102	12.0309	0.3603	0.054202	0.377497	9.89773	0.5079	0.167806	0	2.70805	0.333333	1.74528	0	0	0	0	0	0	0	0	0	5.22576	0	0	170.636
99	99	2012	SZ	main	1	east	G56	G	2000	9.58241	9.87482	-1.83068	-0.807885	0	0	0	0.2781	0.310597	0.0021169	0.0421598	12.7745	12.1226	0.435512	0.046483	0.349698	9.92709	0.4832	0.818421	0	2.70805	0.333333	1.80874	0	0	0	0	0	0	0	0	0	4.10853	0	1	244.398
99	99	2013	SZ	main	1	east	G56	G	2000	9.87589	10.1983	-2.21423	-0.825745	0	0	0	0.3711	0.285906	0.0044189	0.0743325	12.8584	12.411	0.360138	0.052789	0.322125	10.3211	0.4451	0.394206	0	2.70805	0.333333	1.86609	0	0	0	0	0	0	0	0	0	5.06656	0	0	113.897
99	99	2014	SZ	main	1	east	G56	G	2000	9.9318	10.2295	-0.181194	0.0354402	0	0	0	0.3495	0.273438	0.0104287	0.0471503	13.0068	12.4953	0.388661	0.049385	0.321425	10.1884	0.4648	0.17187	0	2.70805	0.333333	1.90871	0	0	0	0	0	0	0	0	0	4.61886	0	0	123.635
99	99	2015	SZ	main	1	east	G56	G	2000	9.76119	10.0538	-1.29409	-0.664606	0	0	0	0.2795	0.26364	0.0073473	0.109493	13.1147	12.7073	0.432835	0.036846	0.273869	10.3986	0.4298	0.153294	0	2.70805	0.333333	2.02114	0	0	0	0	0	0	0	0	0	3.49619	1	0	181.287
99	99	2016	SZ	main	1	east	G56	G	2000	9.10162	9.34955	-1.64672	-1.212	0	0	0	0.14	0.15426	-0.0028304	0.0589922	13.1008	12.6569	0.412218	0.018204	0.237835	10.277	0.4484	0.153294	0	2.56495	0.384615	2.07674	0	0	0	0	0	0	0	0	0	1.83312	1	0	364.833
99	99	2018	SZ	main	1	east	G56	G	2000	9.67504	9.95797	0.19255	0.0461906	0	0	0	0.25	0.22931	-0.0079681	0.0476788	13.247	12.5283	0.434482	0.028206	0.252704	10.0588	0.4485	0.153294	0	2.70805	0.333333	1.98714	0	0	0	0	0	0	0	0	0	2.81014	1	0	460.47
100	100	2008	SZ	main	0	east	C39	C	2004	10.6931	11.0962	-0.574646	-0.53449	0	0	0	0.194	0.241044	-0.0121376	0.080573	14.6568	12.5173	0.732179	0.020091	1.75196	10.8284	0.2694	0.0201587	0	2.30259	0.4	1.48841	0	0	0	0	0	0	0	0	0	1.8994	0	0	179.041
100	100	2009	SZ	main	0	east	C39	C	2004	11.1613	11.4873	-1.35694	-0.908632	0	0	0	0.1667	0.254995	0.0156886	0.0681435	14.9219	12.6343	0.721231	0.026337	1.65786	11.2087	0.2681	0.0201622	0	2.3979	0.363636	1.75091	0	0	0	0	0	0	0	0	0	2.32696	0	0	127.624
100	100	2010	SZ	main	0	east	C39	C	2004	10.763	11.2552	-0.775076	-0.871447	1	0.0963475	0	0.1243	0.266019	-0.0069281	0.0437563	15.4922	12.5709	0.661685	0.011286	1.23837	11.2842	0.2861	0.0172232	0	2.3979	0.363636	1.76127	-0.775076	0	-0.0746766	0.1243	0.266019	0	0	0.011976	0.0256302	0.88336	0	0	98.8882
100	100	2011	SZ	main	0	east	C39	C	2004	12.0264	12.2272	-0.74671	-0.833976	1	0.0042622	0	0.1195	0.259457	0.0030422	0.0582798	15.8172	13.8699	0.739467	0.026214	0.953022	12.0235	0.2004	0.0180812	0	2.07944	0.375	1.74528	-0.74671	0	-0.0031826	0.1195	0.259457	0	0	0.0005093	0.0011059	2.25774	0	0	170.636
100	100	2012	SZ	main	0	east	C39	C	2004	11.7541	12.0077	-0.258686	-0.303605	1	0.0058989	0	0.0939	0.262989	0.0044505	0.034508	15.8918	14.5733	0.74628	0.016555	0.90334	12.8779	0.2003	0.0167808	0	2.07944	0.375	1.80874	-0.258686	0	-0.001526	0.0939	0.262989	0	0	0.0005539	0.0015513	1.59598	0	1	244.398
100	100	2013	SZ	main	0	east	C39	C	2004	12.5723	12.8017	-0.308182	-0.417348	0	0	0	0.2484	0.263549	0.0021433	0.0372299	15.8707	14.5266	0.744391	0.036555	1.08125	13.158	0.1926	0.0162333	0	2.19722	0.333333	1.86609	0	0	0	0	0	0	0	0	0	3.6945	0	0	113.897
100	100	2014	SZ	main	0	east	C39	C	2004	12.9558	13.1341	-1.02699	-0.88538	1	0.0326566	0	0.348	0.228009	0.0112765	0.040098	16.0442	14.5211	0.710795	0.049518	1.18192	13.2016	0.1901	0.0130222	0	2.19722	0.333333	1.90871	-1.02699	0	-0.0335378	0.348	0.228009	0	0	0.0113645	0.007446	4.55735	0	0	123.635
100	100	2015	SZ	main	0	east	C39	C	2004	12.6854	12.8658	-1.50425	-0.818715	1	0.0017991	0	0.2141	0.248202	0.0046285	0.0671774	16.2292	14.7726	0.663285	0.031569	1.02212	13.5136	0.234	0.0137548	0	2.48491	0.333333	2.02114	-1.50425	0	-0.0027063	0.2141	0.248202	0	0	0.0003852	0.0004465	2.89026	1	0	181.287
100	100	2017	SZ	main	0	east	C39	C	2004	12.7784	13.0794	-0.882568	-0.899286	1	0.0225602	0	0.2178	0.192909	0.0061098	0.0457783	16.5899	14.9972	0.662227	0.02306	0.72587	13.7332	0.2706	0.0120615	0	2.48491	0.333333	2.03145	-0.882568	0	-0.0199109	0.2178	0.192909	0	0	0.0049136	0.0043521	2.21137	1	1	363.874
100	100	2018	SZ	main	0	east	C39	C	2004	12.9154	13.1112	0.712111	0.304031	1	0.0118822	0	0.2566	0.214778	-0.0076621	0.0398249	16.7744	15.096	0.684215	0.023029	0.642161	13.863	0.2598	0.0120679	1	2.48491	0.333333	1.98714	0.712111	0	0.0084615	0.2566	0.214778	0	0	0.003049	0.002552	2.1089	1	0	460.47
150	150	2008	SZ	main	0	east	Q83	Q	2000	9.05411	9.35634	-0.50943	0.0786032	0	0	0	0.25	0.207434	-0.0200484	0.112739	11.7108	6.93381	0.480059	0.074157	0.427665	8.46174	0.5667	0.0969899	1	1.94591	0.428571	1.48841	0	0	0	0	0	0	0	0	0	7.01769	0	0	179.041
150	150	2009	SZ	main	0	east	Q83	Q	2000	9.21324	9.49402	-0.321922	0.154542	1	0.373457	1	0.31	0.261529	0.0232865	0.0836454	11.6209	6.74749	0.347549	0.08598	0.310751	-9.01396	0.5158	0.20987	1	1.94591	0.428571	1.75091	-0.321922	-0.321922	-0.120224	0.31	0.261529	0.31	0.261529	0.115772	0.0976698	9.00274	0	0	127.624
150	150	2010	SZ	main	0	east	Q83	Q	2000	6.90549	7.32487	-0.534419	-0.259839	1	0.391265	1	0.03	0.236847	-0.0079351	0.0466336	11.5439	6.8651	0.285637	0.009301	0.073569	-9.44529	0.5092	0.356471	0	1.94591	0.428571	1.76127	-0.534419	-0.534419	-0.209099	0.03	0.236847	0.03	0.236847	0.011738	0.0926699	0.96735	0	0	98.8882
150	150	2011	SZ	main	0	east	Q83	Q	2000	6.66947	7.19665	-0.439404	-0.347505	1	0.154321	1	0.02	0.220656	-0.0077971	0.0403449	11.9117	7.53012	0.528672	0.006093	0.081274	9.06852	0.5217	0.34383	0	1.94591	0.428571	1.74528	-0.439404	-0.439404	-0.0678093	0.02	0.220656	0.02	0.220656	0.0030864	0.0340518	0.528831	0	0	170.636
150	150	2012	SZ	main	0	east	Q83	Q	2000	5.45137	6.58802	0.294291	0.355204	1	0.478395	1	0.01	0.189073	0.0086797	0.0481367	12.017	8.6402	0.574364	0.001482	0.053985	-3.94484	0.5493	0.251192	0	1.94591	0.428571	1.80874	0.294291	0.294291	0.140787	0.01	0.189073	0.01	0.189073	0.004784	0.0904514	0.140792	0	1	244.398
150	150	2013	SZ	main	0	east	Q83	Q	2000	9.12589	9.42159	-0.0500187	-0.0617723	1	0.158765	1	0.28	0.209174	0.0034348	0.0502219	12.5121	8.56351	0.706743	0.042045	0.333634	-11.2884	0.5324	0.229763	0	1.94591	0.428571	1.86609	-0.0500187	-0.0500187	-0.0079412	0.28	0.209174	0.28	0.209174	0.0444543	0.0332096	3.38352	0	0	113.897
150	150	2014	SZ	main	0	east	Q83	Q	2000	8.00044	8.05789	-0.613808	-0.237103	1	0.742054	1	0.09	0.229557	0.0391901	0.0969746	12.4402	8.4439	0.673085	0.011374	0.060136	-9.42293	0.5762	0.109436	0	1.94591	0.428571	1.90871	-0.613808	-0.613808	-0.455479	0.09	0.229557	0.09	0.229557	0.0667849	0.170344	1.17982	0	0	123.635
150	150	2016	SZ	main	0	east	Q83	Q	2000	11.2155	11.5413	-0.0135177	0.0314113	1	0.583419	1	1.6623	0.140728	-0.0019937	0.0701722	13.487	11.2981	0.65133	0.126427	0.220681	-10.9435	0.6512	0.0242988	0	1.94591	0.428571	2.07674	-0.0135177	-0.0135177	-0.0078865	1.6623	0.140728	1.6623	0.140728	0.969818	0.0821033	10.3158	1	0	364.833
150	150	2017	SZ	main	0	east	Q83	Q	2000	9.82182	10.0518	-0.819375	-0.56414	1	0.213218	1	0.3893	0.181266	0.0003745	0.0287394	13.5437	11.3424	0.68845	0.024873	0.285578	8.36597	0.651	0.0242988	0	1.94591	0.428571	2.03145	-0.819375	-0.819375	-0.174705	0.3893	0.181266	0.3893	0.181266	0.0830057	0.0386491	2.41875	1	1	363.874
150	150	2018	SZ	main	0	east	Q83	Q	2000	9.90688	9.88514	-0.991953	-0.542587	1	0.0502609	1	0.283	0.219905	-0.0048571	0.0776273	13.6261	11.1827	0.695233	0.025228	0.277071	10.526	0.6271	0.0278378	0	1.94591	0.428571	1.98714	-0.991953	-0.991953	-0.0498564	0.283	0.219905	0.283	0.219905	0.0142238	0.0110526	2.42538	1	0	460.47
151	151	2008	SZ	main	1	east	F51	F	2000	8.38348	8.30702	0.567365	0.424499	0	0	0	0.143	0.249703	-0.0196602	0.0969521	11.6575	8.99167	0.224753	0.039662	0.581313	7.92572	0.5137	0.513196	0	2.19722	0.333333	1.48841	0	0	0	0	0	0	0	0	0	3.78556	0	0	179.041
151	151	2009	SZ	main	1	east	F51	F	2000	7.9752	8.3079	-1.4711	-1.21456	0	0	0	0.097	0.288655	0.0253749	0.0879208	11.6255	8.99542	0.197865	0.025569	0.620774	6.76229	0.5217	0.474095	0	2.19722	0.333333	1.75091	0	0	0	0	0	0	0	0	0	2.59841	0	0	127.624
151	151	2010	SZ	main	1	east	F51	F	2000	6.65259	6.9262	-0.399873	-0.378141	0	0	0	0.027	0.288434	0.0068504	0.0873938	11.5975	9.12595	0.190006	0.00702	0.847952	-9.47796	0.4922	1.17293	0	2.19722	0.333333	1.76127	0	0	0	0	0	0	0	0	0	0.711965	0	0	98.8882
151	151	2011	SZ	main	1	east	F51	F	2000	-6.98996	-7.28529	-0.329675	-0.354701	0	0	0	-0.037	0.298604	-0.0050077	0.0635105	11.6828	9.06259	0.272902	-0.009551	0.913507	9.65252	0.488	1.84962	0	2.19722	0.333333	1.74528	0	0	0	0	0	0	0	0	0	-0.916044	0	0	170.636
151	151	2012	SZ	main	1	east	F51	F	2000	8.39166	8.76869	-0.420043	-0.65496	0	0	0	0.148	0.329012	-0.0033729	0.0455621	12.0233	9.00875	0.45525	0.030937	1.17449	10.9009	0.5091	1.92654	0	2.19722	0.333333	1.80874	0	0	0	0	0	0	0	0	0	2.64737	0	1	244.398
151	151	2013	SZ	main	1	east	F51	F	2000	9.13289	9.61881	-1.36925	-0.935751	0	0	0	0.315	0.284354	0.0025889	0.0504821	12.4252	9.0063	0.606677	0.044539	0.748414	11.1984	0.5148	0.963269	0	2.19722	0.333333	1.86609	0	0	0	0	0	0	0	0	0	3.71689	0	0	113.897
151	151	2014	SZ	main	1	east	F51	F	2000	9.32984	9.77562	-1.3806	-0.90461	0	0	0	0.3831	0.259351	0.0213301	0.0740784	12.5844	8.22483	0.656582	0.041665	0.938325	11.2494	0.5047	0.502316	0	2.19722	0.333333	1.90871	0	0	0	0	0	0	0	0	0	3.85985	0	0	123.635
151	151	2015	SZ	main	1	east	F51	F	2000	9.50539	9.72564	0.0334672	-0.0203965	0	0	0	0.4547	0.276139	0.0135891	0.132867	12.3949	8.27686	0.579701	0.050351	0.454495	-10.7164	0.4698	0.889412	0	2.19722	0.333333	2.02114	0	0	0	0	0	0	0	0	0	5.56034	1	0	181.287
151	151	2016	SZ	main	1	east	F51	F	2000	9.21915	9.49197	-0.964143	-0.599507	0	0	0	0.3408	0.161361	-0.0012675	0.07246	12.2399	8.10661	0.517535	0.044994	0.788226	-10.4645	0.4668	1.03091	0	2.07944	0.375	2.07674	0	0	0	0	0	0	0	0	0	4.87667	1	0	364.833
151	151	2017	SZ	main	1	east	F51	F	2000	9.08745	9.25814	-1.77166	-1.19699	0	0	0	0.2952	0.234378	-0.0075793	0.0496748	12.2815	8.75869	0.54077	0.041858	1.05482	9.29189	0.4669	1.03091	0	2.19722	0.333333	2.03145	0	0	0	0	0	0	0	0	0	4.10033	1	1	363.874
151	151	2018	SZ	main	1	east	F51	F	2000	9.02907	9.25732	-2.20008	-0.910949	0	0	0	0.2818	0.242692	0.0005638	0.0933707	12.2819	8.69987	0.536344	0.038671	0.589063	-10.7356	0.4666	1.03091	0	2.19722	0.333333	1.98714	0	0	0	0	0	0	0	0	0	3.86637	1	0	460.47
153	153	2008	SZ	main	0	中部	C27	C	2000	7.3263	7.63012	-0.583946	-0.341401	0	0	0	0.0546	0.232014	-0.0113041	0.0840568	11.6661	10.717	0.438817	0.013484	0.775279	8.51364	0.4784	0.0133123	0	2.19722	0.333333	1.48841	0	0	0	0	0	0	0	0	0	1.30388	0	0	179.041
153	153	2009	SZ	main	0	中部	C27	C	2000	7.77095	8.07453	-1.14206	-1.08455	0	0	0	0.09	0.244132	0.0183517	0.0700776	11.6998	10.7292	0.436987	0.019997	0.806144	8.08349	0.4698	0.0133123	0	2.19722	0.333333	1.75091	0	0	0	0	0	0	0	0	0	1.96663	0	0	127.624
153	153	2010	SZ	main	0	中部	C27	C	2000	8.3059	8.56734	-0.796057	-0.465412	1	0.0692283	1	0.16	0.256087	0.0080903	0.0723845	11.7565	10.7736	0.40916	0.032625	0.86582	8.61318	0.424	0.0133123	0	2.19722	0.333333	1.76127	-0.796057	-0.796057	-0.0551097	0.16	0.256087	0.16	0.256087	0.0110765	0.0177285	3.17258	0	0	98.8882
153	153	2011	SZ	main	0	中部	C27	C	2000	6.90013	7.22945	0.0466733	-0.101782	0	0	0	0.0381	0.261028	-0.0082531	0.0552211	11.7892	10.7815	0.419497	0.007651	1.1692	8.61366	0.4096	0.0133123	0	2.19722	0.333333	1.74528	0	0	0	0	0	0	0	0	0	0.752832	0	0	170.636
153	153	2012	SZ	main	0	中部	C27	C	2000	7.50063	7.83534	-0.895845	-0.735345	1	0.146149	1	0.0731	0.257787	0.0026634	0.0526466	11.8848	10.8634	0.465688	0.01304	1.19488	8.42618	0.4087	0.0133123	0	2.19722	0.333333	1.80874	-0.895845	-0.895845	-0.130927	0.0731	0.257787	0.0731	0.257787	0.0106835	0.0376752	1.24729	0	1	244.398
153	153	2013	SZ	main	0	中部	C27	C	2000	7.90796	8.32237	0.048125	0.110894	0	0	0	0.0914	0.248915	0.0047548	0.0392135	12.1965	11.0544	0.467801	0.015846	0.891676	-8.8581	0.275	0.0142537	0	2.19722	0.333333	1.86609	0	0	0	0	0	0	0	0	0	1.37245	0	0	113.897
153	153	2014	SZ	main	0	中部	C27	C	2000	8.32159	8.63752	-0.245224	-0.794806	0	0	0	0.1313	0.249612	0.0128673	0.0587233	12.3183	11.0202	0.487413	0.019143	0.790999	6.95754	0.3014	0.0195904	0	2.19722	0.333333	1.90871	0	0	0	0	0	0	0	0	0	1.83759	0	0	123.635
153	153	2015	SZ	main	0	中部	C27	C	2000	8.05414	8.34451	-0.465265	-0.369463	0	0	0	0.1038	0.242274	0.0029871	0.12029	12.3481	11.0016	0.486291	0.013854	0.684287	8.42285	0.3043	0.0140342	0	2.19722	0.333333	2.02114	0	0	0	0	0	0	0	0	0	1.36503	1	0	181.287
153	153	2016	SZ	main	0	中部	C27	C	2000	8.42751	8.80329	-0.57599	-0.724739	0	0	0	0.1468	0.129438	0.0070216	0.0425339	12.4254	11.3432	0.537108	0.018953	0.843199	8.96459	0.3267	0.0140342	0	2.19722	0.333333	2.07674	0	0	0	0	0	0	0	0	0	1.83552	1	0	364.833
153	153	2018	SZ	main	0	中部	C27	C	2000	8.71124	9.13879	0.194529	0.221119	0	0	0	0.1921	0.202151	-0.0068437	0.0552848	12.6142	11.2369	0.570549	0.021022	1.04347	10.0587	0.3217	0.0140373	0	2.19722	0.333333	1.98714	0	0	0	0	0	0	0	0	0	2.0182	1	0	460.47
156	156	2013	SZ	main	1	east	R86	R	2000	10.1482	10.1515	-0.92504	-0.371926	1	0.0620748	0	0.23	0.271572	0.0183091	0.109722	13.1391	12.2532	0.643314	0.059707	0.421002	11.3768	0.8069	0.060544	1	2.48491	0.333333	1.86609	-0.92504	0	-0.0574217	0.23	0.271572	0	0	0.0142772	0.0168578	5.02397	0	0	113.897
156	156	2014	SZ	main	1	east	R86	R	2000	10.5555	10.5633	-3.46731	-1.77894	0	0	0	0.33	0.232251	0.0058563	0.0660481	13.2282	12.3071	0.602917	0.072137	0.453196	11.8097	0.8069	0.060544	1	2.48491	0.333333	1.90871	0	0	0	0	0	0	0	0	0	6.90637	0	0	123.635
156	156	2015	SZ	main	1	east	R86	R	2000	10.8829	10.9093	-0.31986	-0.310425	1	0.2	0	0.4	0.235039	0.0106537	0.103697	14.0526	12.3532	0.269583	0.058418	0.313557	11.7009	0.7892	0.020925	0	2.56495	0.384615	2.02114	-0.31986	0	-0.0639722	0.4	0.235039	0	0	0.0800002	0.047008	4.20178	1	0	181.287
156	156	2016	SZ	main	1	east	R86	R	2000	11.0031	11.0224	-0.44077	-0.0415559	0	0	0	0.42	0.150444	-0.0098486	0.0642457	14.1543	12.4148	0.279278	0.044976	0.230733	11.9085	0.7578	0.020925	0	2.48491	0.416667	2.07674	0	0	0	0	0	0	0	0	0	4.28004	1	0	364.833
156	156	2017	SZ	main	1	east	R86	R	2000	11.0685	11.0697	0.582868	0.60415	0	0	0	0.45	0.208614	-0.0083932	0.0220871	14.1816	12.4907	0.280398	0.04507	0.225586	11.7469	0.7091	0.020925	0	2.30259	0.4	2.03145	0	0	0	0	0	0	0	0	0	4.44647	1	1	363.874
157	157	2008	SZ	main	0	中部	C35	C	2000	11.979	12.0924	1.72409	1.01344	0	0	0	1.0318	0.262803	-0.0149462	0.125649	14.6498	12.2946	0.771943	0.100987	0.858524	10.3502	0.5678	0.0420281	1	1.94591	0.571429	1.48841	0	0	0	0	0	0	0	0	0	6.92	0	0	179.041
157	157	2010	SZ	main	0	中部	C35	C	2000	13.0364	13.2023	-0.109754	-0.0517748	0	0	0	0.97	0.259083	0.0090896	0.0753827	15.656	12.8098	0.563865	0.094685	0.664384	10.9063	0.4802	0.010176	1	1.94591	0.571429	1.76127	0	0	0	0	0	0	0	0	0	7.28302	0	0	98.8882
157	157	2011	SZ	main	0	中部	C35	C	2000	13.6138	13.7749	-0.469382	-0.465861	0	0	0	1.05	0.277577	-0.0056811	0.0398551	15.7838	12.9243	0.502181	0.121389	0.687976	12.2516	0.4803	0.0114453	1	1.94591	0.571429	1.74528	0	0	0	0	0	0	0	0	0	11.4182	0	0	170.636
157	157	2012	SZ	main	0	中部	C35	C	2000	13.5317	13.6943	-0.249309	0.0520196	0	0	0	0.95	0.253953	0.0054506	0.0538591	16.0013	13.0323	0.53707	0.093786	0.598808	12.5982	0.4665	0.0114453	1	1.94591	0.571429	1.80874	0	0	0	0	0	0	0	0	0	8.46193	0	1	244.398
157	157	2013	SZ	main	0	中部	C35	C	2000	12.8871	13.0219	0.356086	0.469067	0	0	0	0.5	0.310188	-0.0083854	0.0428202	16.0076	13.195	0.530345	0.044276	0.431813	11.2074	0.4672	0.0113961	1	1.94591	0.571429	1.86609	0	0	0	0	0	0	0	0	0	4.41368	0	0	113.897
157	157	2014	SZ	main	0	中部	C35	C	2000	11.0475	11.3657	-1.22763	-0.623743	0	0	0	0.08	0.26927	0.0060063	0.032666	16.0536	13.3158	0.56006	0.006851	0.282072	-13.5529	0.4419	0.0113961	1	1.94591	0.571429	1.90871	0	0	0	0	0	0	0	0	0	0.669676	0	0	123.635
157	157	2015	SZ	main	0	中部	C35	C	2000	9.11776	8.11032	-0.879221	-0.587578	0	0	0	0.01	0.272836	-0.0025467	0.0717779	16.0533	13.5671	0.566712	0.000972	0.221391	-12.7172	0.4468	0.0110581	1	1.79176	0.5	2.02114	0	0	0	0	0	0	0	0	0	0.0972626	1	0	181.287
157	157	2016	SZ	main	0	中部	C35	C	2000	-11.4129	-11.528	-0.872295	-0.114502	1	0.0459282	0	-0.12	0.192041	-0.0020282	0.0338061	16.0031	13.5213	0.576009	-0.009896	0.218988	12.287	0.4468	0.0110581	1	1.94591	0.571429	2.07674	-0.872295	0	-0.040063	-0.12	0.192041	0	0	-0.0055114	0.0088201	-1.01503	1	0	364.833
157	157	2017	SZ	main	0	中部	C35	C	2000	11.7345	11.7292	-0.749626	-0.450377	0	0	0	0.17	0.190356	0.0006745	0.0270763	15.9336	13.283	0.540256	0.014487	0.270159	12.5606	0.4394	0.0110572	1	1.94591	0.571429	2.03145	0	0	0	0	0	0	0	0	0	1.5009	1	1	363.874
157	157	2018	SZ	main	0	中部	C35	C	2000	12.1841	12.4831	-0.302603	0.212552	0	0	0	0.26	0.177812	-0.003018	0.0307752	16.0504	13.2065	0.585172	0.022158	0.324979	13.1351	0.4388	0.011053	1	1.94591	0.571429	1.98714	0	0	0	0	0	0	0	0	0	2.09362	1	0	460.47
158	158	2008	SZ	main	1	east	I65	I	2000	9.36529	9.38137	-0.0368963	-0.26572	0	0	0	0.17	0.293239	-0.0145569	0.0882924	12.9842	11.7797	0.484158	0.029333	0.754713	8.99236	0.5831	0.228995	0	2.19722	0.333333	1.48841	0	0	0	0	0	0	0	0	0	2.68122	0	0	179.041
158	158	2009	SZ	main	1	east	I65	I	2000	8.92222	8.91853	0.111106	-0.298106	0	0	0	0.1	0.276518	0.0254592	0.07233	12.9649	11.6962	0.455477	0.017381	0.717781	7.81415	0.5135	1.43286	0	2.19722	0.333333	1.75091	0	0	0	0	0	0	0	0	0	1.75501	0	0	127.624
158	158	2010	SZ	main	1	east	I65	I	2000	8.61044	8.96049	-0.208589	-0.0288331	0	0	0	0.08	0.312287	-0.0044892	0.0643188	13.0694	11.9049	0.49943	0.012178	0.821137	8.36621	0.5086	0.500625	0	2.19722	0.333333	1.76127	0	0	0	0	0	0	0	0	0	1.15739	0	0	98.8882
158	158	2011	SZ	main	1	east	I65	I	2000	8.65155	8.73224	-0.911464	-0.708872	0	0	0	0.08	0.31696	-0.0083908	0.056502	13.179	11.9169	0.543603	0.0114	0.937849	-9.79664	0.4945	1.26474	0	2.19722	0.333333	1.74528	0	0	0	0	0	0	0	0	0	1.08087	0	0	170.636
158	158	2012	SZ	main	1	east	I65	I	2000	7.06478	7.37184	0.321225	0.317212	0	0	0	0.02	0.290706	-0.0023265	0.0416155	13.2563	12.0241	0.575353	0.002126	0.912522	-9.40238	0.499	0.593333	0	2.19722	0.333333	1.80874	0	0	0	0	0	0	0	0	0	0.204663	0	1	244.398
158	158	2013	SZ	main	1	east	I65	I	2000	7.4698	7.67671	-0.552062	-0.435331	0	0	0	0.024	0.216498	0.0049481	0.0472144	13.2662	11.9191	0.576941	0.003054	1.01955	-8.6141	0.5046	0.429107	0	2.19722	0.333333	1.86609	0	0	0	0	0	0	0	0	0	0.303861	0	0	113.897
158	158	2014	SZ	main	1	east	I65	I	2000	7.79416	7.69713	-1.39666	-1.05745	0	0	0	0.0338	0.235724	0.0247466	0.0894511	13.2273	11.6636	0.554528	0.004284	1.15986	9.38761	0.5105	0.505895	0	2.19722	0.333333	1.90871	0	0	0	0	0	0	0	0	0	0.436937	0	0	123.635
158	158	2015	SZ	main	1	east	I65	I	2000	10.1215	10.2627	-0.643169	-0.0626869	1	0.166496	1	0.24	0.258619	0.0234689	0.135495	13.9055	11.7767	0.503495	0.030157	1.07935	-10.7977	0.5499	0.0178445	0	2.3979	0.363636	2.02114	-0.643169	-0.643169	-0.107085	0.24	0.258619	0.24	0.258619	0.039959	0.043059	2.27312	1	0	181.287
158	158	2016	SZ	main	1	east	I65	I	2000	10.4545	10.4213	-0.828111	-0.816576	1	0.204618	1	0.28	0.148181	-0.0072113	0.0693263	14.0627	11.8202	0.551411	0.029225	0.924307	10.6841	0.5499	0.0178445	0	2.3979	0.363636	2.07674	-0.828111	-0.828111	-0.169446	0.28	0.148181	0.28	0.148181	0.057293	0.0303204	2.71001	1	0	364.833
158	158	2017	SZ	main	1	east	I65	I	2000	10.4774	10.4559	-0.817598	-0.599533	1	0.0794277	1	0.21	0.24551	-0.002112	0.0571174	14.0615	11.9885	0.52987	0.027744	0.879482	10.5527	0.5529	0.0180568	0	2.3979	0.363636	2.03145	-0.817598	-0.817598	-0.0649399	0.21	0.24551	0.21	0.24551	0.0166798	0.0195003	2.77607	1	1	363.874
158	158	2018	SZ	main	1	east	I65	I	2000	9.81431	10.2234	0.25924	0.110152	1	0.195466	0	0.11	0.226837	-0.0050514	0.0788181	14.1621	12.314	0.569219	0.013585	0.717074	11.371	0.5627	0.0172836	0	2.3979	0.363636	1.98714	0.25924	0	0.0506728	0.11	0.226837	0	0	0.0215013	0.044339	1.2935	1	0	460.47
159	159	2008	SZ	main	0	west	F51	F	2000	9.61623	9.79792	-0.641574	-0.809227	1	0.349296	1	0.63	0.278342	-0.0045435	0.116746	12.1362	10.599	0.456378	0.093821	0.481777	9.11127	0.486	0.0915144	0	2.19722	0.333333	1.48841	-0.641574	-0.641574	-0.224099	0.63	0.278342	0.63	0.278342	0.220056	0.0972238	8.04644	0	0	179.041
159	159	2009	SZ	main	0	west	F51	F	2000	9.62012	9.78582	0.620531	0.495841	1	0.443479	1	0.63	0.281446	0.0225437	0.0852253	12.3467	10.8405	0.493682	0.072678	0.249665	-9.46165	0.4375	0.166886	0	2.19722	0.333333	1.75091	0.620531	0.620531	0.275192	0.63	0.281446	0.63	0.281446	0.279392	0.124815	6.54408	0	0	127.624
159	159	2010	SZ	main	0	west	F51	F	2000	11.0818	11.29	-1.47029	-0.965787	1	0.249803	1	1.35	0.2633	0.0131808	0.0849002	12.6899	10.2515	0.467699	0.234303	0.269328	8.19032	0.3481	0.555333	0	2.19722	0.333333	1.76127	-1.47029	-1.47029	-0.367282	1.35	0.2633	1.35	0.2633	0.337234	0.0657731	20.0271	0	0	98.8882
159	159	2011	SZ	main	0	west	F51	F	2000	10.413	10.5886	-0.361236	-0.177225	1	0.224259	1	0.68	0.278541	-0.0105034	0.0562387	12.6689	10.3254	0.362134	0.103675	0.385508	8.2857	0.3216	1.49429	0	2.19722	0.333333	1.74528	-0.361236	-0.361236	-0.0810107	0.68	0.278541	0.68	0.278541	0.152496	0.0624654	10.4777	0	0	170.636
159	159	2012	SZ	main	0	west	F51	F	2000	9.22278	9.40943	-0.685826	-0.293544	1	0.224239	1	0.21	0.247239	-0.0030407	0.0488585	12.6072	10.28	0.302494	0.032852	0.454347	9.00262	0.3158	1.09179	0	2.19722	0.333333	1.80874	-0.685826	-0.685826	-0.153789	0.21	0.247239	0.21	0.247239	0.0470901	0.0554405	3.38973	0	1	244.398
159	159	2013	SZ	main	0	west	F51	F	2000	8.16342	8.71002	-0.794021	-0.4576	1	0.0394896	1	0.0739	0.298575	0.0049392	0.0704065	12.6059	10.1449	0.30427	0.011759	0.357949	8.60197	0.3173	0.725952	0	2.19722	0.333333	1.86609	-0.794021	-0.794021	-0.0313556	0.0739	0.298575	0.0739	0.298575	0.0029183	0.0117906	1.17673	0	0	113.897
159	159	2014	SZ	main	0	west	F51	F	2000	9.49235	9.89072	-0.699251	-0.444603	0	0	0	0.2682	0.276612	0.0085149	0.0545109	12.6009	10.0965	0.264477	0.044555	0.395413	9.62335	0.3233	0.468769	0	2.19722	0.333333	1.90871	0	0	0	0	0	0	0	0	0	4.46655	0	0	123.635
159	159	2015	SZ	main	0	west	F51	F	2000	8.70075	9.12918	0.677946	0.683	1	0.0498816	1	0.1164	0.270172	0.0031666	0.0977474	12.5944	10.0516	0.260288	0.020305	0.229748	-9.71412	0.3156	0.38	0	2.19722	0.333333	2.02114	0.677946	0.677946	0.033817	0.1164	0.270172	0.1164	0.270172	0.0058062	0.0134766	2.0371	1	0	181.287
159	159	2017	SZ	main	0	west	F51	F	2000	-8.8697	-8.87636	-1.58678	-0.659875	1	0.004718	1	-0.1378	0.225586	-0.0072994	0.0629551	12.6241	10.4917	0.310459	-0.023117	0.115436	-7.99174	0.3107	0.581176	1	2.19722	0.333333	2.03145	-1.58678	-1.58678	-0.0074864	-0.1378	0.225586	-0.1378	0.225586	-0.0006501	0.0010643	-2.34149	1	1	363.874
159	159	2018	SZ	main	0	west	F51	F	2000	8.51386	8.91797	-1.37895	-1.02964	1	0.137486	1	0.1245	0.231793	-0.0017739	0.0747204	12.5209	10.4545	0.218467	0.01725	0.190589	-6.81835	0.3102	0.823333	1	2.19722	0.333333	1.98714	-1.37895	-1.37895	-0.189586	0.1245	0.231793	0.1245	0.231793	0.017117	0.0318683	1.8187	1	0	460.47
301	301	2008	SZ	main	0	east	C28	C	2000	9.72233	9.99785	-0.585306	-0.188539	0	0	0	0.14	0.236457	-0.0188632	0.100528	12.8515	10.6754	0.353383	0.047958	0.233573	-10.3229	0.3958	0.370606	0	2.19722	0.333333	1.48841	0	0	0	0	0	0	0	0	0	4.37556	0	0	179.041
301	301	2009	SZ	main	0	east	C28	C	2000	9.1122	9.45822	0.365977	0.287889	0	0	0	0.08	0.259307	0.0167975	0.0680216	12.8673	10.5201	0.359717	0.023583	0.193348	9.9006	0.4077	0.277954	0	2.19722	0.333333	1.75091	0	0	0	0	0	0	0	0	0	2.33976	0	0	127.624
301	301	2010	SZ	main	0	east	C28	C	2000	8.87616	9.28524	0.961295	0.297753	0	0	0	0.06	0.303013	-0.00511	0.046361	12.8327	10.4183	0.319968	0.018798	0.240675	-7.49607	0.4017	0.378247	0	1.94591	0.571429	1.76127	0	0	0	0	0	0	0	0	0	1.91295	0	0	98.8882
301	301	2011	SZ	main	0	east	C28	C	2000	9.28538	9.61649	-0.237661	-0.125147	0	0	0	0.09	0.272268	-0.0100824	0.0438817	12.7607	10.2314	0.265155	0.029838	0.296916	10.2952	0.3894	0.378247	0	2.19722	0.444444	1.74528	0	0	0	0	0	0	0	0	0	3.0952	0	0	170.636
301	301	2012	SZ	main	0	east	C28	C	2000	9.67779	9.95503	-0.0047881	0.030125	0	0	0	0.13	0.233136	0.0021598	0.030051	12.7891	10.1799	0.247966	0.045176	0.24778	10.7952	0.3886	0.378247	0	2.19722	0.444444	1.80874	0	0	0	0	0	0	0	0	0	4.45443	0	1	244.398
301	301	2013	SZ	main	0	east	C28	C	2000	10.4061	10.7076	-0.876573	-0.582122	0	0	0	0.27	0.289388	0.001723	0.0342856	12.8122	10.1438	0.191626	0.091209	0.283331	9.68985	0.3834	0.516761	0	2.07944	0.375	1.86609	0	0	0	0	0	0	0	0	0	9.01656	0	0	113.897
301	301	2014	SZ	main	0	east	C28	C	2000	10.0201	10.3431	-2.49994	-1.50798	0	0	0	0.18	0.297748	0.0099473	0.0429337	12.8959	10.0717	0.215454	0.058728	0.205258	-9.43309	0.3791	1.04829	1	1.94591	0.428571	1.90871	0	0	0	0	0	0	0	0	0	5.637	0	0	123.635
301	301	2015	SZ	main	0	east	C28	C	2000	9.72237	10.1356	0.0147402	0.211041	0	0	0	0.1371	0.261342	0.0107336	0.111308	12.9962	10.1686	0.264025	0.039757	0.165319	10.0072	0.3884	0.87093	1	1.94591	0.428571	2.02114	0	0	0	0	0	0	0	0	0	3.78594	1	0	181.287
301	301	2016	SZ	main	0	east	C28	C	2000	9.59698	9.95566	-1.20444	-0.761825	0	0	0	0.121	0.179133	-0.0020766	0.0524236	13.1159	11.0546	0.302185	0.031402	0.169191	11.3569	0.3852	0.0240781	1	1.94591	0.428571	2.07674	0	0	0	0	0	0	0	0	0	2.96317	1	0	364.833
301	301	2018	SZ	main	0	east	C28	C	2000	11.1822	11.4471	-0.238288	-0.227649	0	0	0	0.26	0.219148	0.0021239	0.0502298	14.9017	14.0058	0.470288	0.033313	0.490245	11.8407	0.8137	0.0856733	1	1.94591	0.428571	1.98714	0	0	0	0	0	0	0	0	0	2.42446	1	0	460.47
333	333	2014	SZ	main	0	east	C38	C	2013	13.9679	14.1513	0.300497	0.0549399	1	0.0711607	1	2.49	0.239428	0.0079556	0.0448977	16.3028	14.4845	0.61983	0.107222	1.30427	14.7233	0.4851	0.0491551	1	2.56495	0.384615	1.90871	0.300497	0.300497	0.0213836	2.49	0.239428	2.49	0.239428	0.17719	0.0170378	9.68172	0	0	123.635
333	333	2015	SZ	main	0	east	C38	C	2013	14.1248	14.2887	-0.511415	-0.141696	1	0.0384102	1	2.99	0.246325	0.0053974	0.054173	16.3715	14.443	0.565113	0.109376	1.11138	14.8	0.4917	0.0491176	1	2.3979	0.363636	2.02114	-0.511415	-0.511415	-0.0196436	2.99	0.246325	2.99	0.246325	0.114846	0.0094614	10.5747	1	0	181.287
333	333	2016	SZ	main	0	east	C38	C	2013	14.2768	14.4529	-1.1159	-0.729933	1	0.0605479	1	2.29	0.153646	0.0068968	0.0445406	16.6523	14.5601	0.595682	0.105943	1.06227	14.7974	0.429	0.124552	1	2.30259	0.4	2.07674	-1.1159	-1.1159	-0.0675655	2.29	0.153646	2.29	0.153646	0.138655	0.0093029	9.29767	1	0	364.833
333	333	2017	SZ	main	0	east	C38	C	2013	14.4367	14.5973	-0.136736	0.114185	1	0.0327691	1	2.66	0.190381	0.0147834	0.0426596	17.0268	14.6309	0.665769	0.088898	1.14979	14.7093	0.5049	0.0352615	1	2.30259	0.4	2.03145	-0.136736	-0.136736	-0.0044807	2.66	0.190381	2.66	0.190381	0.0871659	0.0062386	7.50128	1	1	363.874
333	333	2018	SZ	main	0	east	C38	C	2013	14.588	14.7623	-0.0209091	-0.287612	1	0.0113175	1	3.08	0.21803	-0.007287	0.0496481	17.0877	14.6236	0.649398	0.084604	1.0147	14.8402	0.5326	0.0245744	1	2.19722	0.333333	1.98714	-0.0209091	-0.0209091	-0.0002366	3.08	0.21803	3.08	0.21803	0.0348579	0.0024676	8.21021	1	0	460.47
338	338	2008	SZ	main	1	east	C36	C	2007	12.3933	12.5212	-0.0517395	0.324	0	0	0	2.32	0.255383	-0.0193678	0.0908824	14.8894	13.3103	0.613005	0.093318	1.28178	12.1415	0.5188	0.0162131	1	2.89037	0.333333	1.48841	0	0	0	0	0	0	0	0	0	8.24054	0	0	179.041
338	338	2009	SZ	main	1	east	C36	C	2007	12.886	13.0562	0.0005219	-0.110893	0	0	0	4.09	0.263377	0.0270585	0.0588151	15.1025	13.4611	0.567584	0.120561	1.08497	12.4046	0.5192	0.0162399	1	2.89037	0.333333	1.75091	0	0	0	0	0	0	0	0	0	10.8993	0	0	127.624
338	338	2010	SZ	main	1	east	C36	C	2007	13.5923	13.7533	-0.707538	-0.609668	0	0	0	4.07	0.247884	0.0114712	0.0620722	15.4672	13.5723	0.551952	0.18102	1.43202	13.6766	0.5238	0.0143494	1	2.89037	0.333333	1.76127	0	0	0	0	0	0	0	0	0	15.3358	0	0	98.8882
338	338	2011	SZ	main	1	east	C36	C	2007	13.3566	13.5169	-0.014188	0.259606	0	0	0	3.36	0.280062	-0.00898	0.0392816	15.6327	13.7802	0.530377	0.110817	1.0524	13.2968	0.5112	0.0143553	1	2.89037	0.333333	1.74528	0	0	0	0	0	0	0	0	0	10.269	0	0	170.636
338	338	2012	SZ	main	1	east	C36	C	2007	12.6867	12.8891	-0.056389	0.225114	0	0	0	1.5	0.284018	0.0007021	0.0504754	15.7074	13.9576	0.526552	0.050589	0.753379	12.5268	0.5126	0.0144385	1	2.89037	0.333333	1.80874	0	0	0	0	0	0	0	0	0	4.87673	0	1	244.398
338	338	2013	SZ	main	1	east	C36	C	2007	12.8526	13.0409	-0.73832	-0.337976	0	0	0	1.79	0.209673	-0.0039176	0.0503707	15.8763	14.0893	0.562831	0.052714	0.805176	13.2653	0.5118	0.014391	1	2.89037	0.333333	1.86609	0	0	0	0	0	0	0	0	0	4.86188	0	0	113.897
338	338	2014	SZ	main	1	east	C36	C	2007	13.2681	13.4539	-1.13252	-1.08745	0	0	0	2.51	0.27247	0.0078497	0.0397745	16.3038	14.6139	0.660709	0.058155	0.800641	13.9263	0.5028	0.014391	1	2.89037	0.333333	1.90871	0	0	0	0	0	0	0	0	0	4.80392	0	0	123.635
338	338	2015	SZ	main	1	east	C36	C	2007	12.2843	12.639	-0.579178	0.133165	0	0	0	0.35	0.264748	-0.004151	0.0654374	16.2568	14.677	0.636763	0.01824	0.621771	13.426	0.4976	0.0143969	1	2.56495	0.384615	2.02114	0	0	0	0	0	0	0	0	0	1.88267	1	0	181.287
338	338	2016	SZ	main	1	east	C36	C	2007	12.7928	13.0471	-0.91899	-0.688138	0	0	0	0.61	0.17074	0.0020208	0.0443825	16.6127	14.7634	0.728266	0.025703	0.665998	13.6232	0.4922	0.014391	1	2.56495	0.384615	2.07674	0	0	0	0	0	0	0	0	0	2.19296	1	0	364.833
338	338	2017	SZ	main	1	east	C36	C	2007	13.7298	13.8664	0.192018	0.196722	0	0	0	0.85	0.183116	0.0115888	0.0373799	16.758	14.8113	0.702828	0.051976	0.858326	14.3015	0.494	0.0143969	1	2.63906	0.357143	2.03145	0	0	0	0	0	0	0	0	0	4.83994	1	1	363.874
338	338	2018	SZ	main	1	east	C36	C	2007	13.9661	14.1418	-0.331349	0.0165169	0	0	0	1.08	0.213365	0.000309	0.0413503	16.8373	14.8958	0.696706	0.058877	0.806533	14.6158	0.5169	0.0137827	1	2.70805	0.333333	1.98714	0	0	0	0	0	0	0	0	0	5.66347	1	0	460.47
400	400	2008	SZ	main	1	中部	C38	C	1997	9.2383	9.58555	1.67967	1.17003	0	0	0	0.101	0.276581	-0.0006446	0.134376	13.069	11.239	0.50229	0.021895	0.553862	10.2251	0.3968	0.0851852	0	2.19722	0.333333	1.48841	0	0	0	0	0	0	0	0	0	2.16947	0	0	179.041
400	400	2009	SZ	main	1	中部	C38	C	1997	10.0455	10.217	-0.378333	-0.171705	0	0	0	0.3442	0.249218	0.0143815	0.0742982	13.0401	11.3348	0.449573	0.049334	0.650521	9.88985	0.3915	0.0849432	0	2.19722	0.333333	1.75091	0	0	0	0	0	0	0	0	0	5.00578	0	0	127.624
400	400	2010	SZ	main	1	中部	C38	C	1997	10.1154	10.277	0.15781	0.289342	0	0	0	0.3877	0.265534	0.0100648	0.0731469	13.263	11.3086	0.520769	0.047726	0.744319	9.74861	0.3652	0.143062	0	2.19722	0.333333	1.76127	0	0	0	0	0	0	0	0	0	4.29585	0	0	98.8882
400	400	2011	SZ	main	1	中部	C38	C	1997	10.3228	10.5017	-0.038533	0.165981	0	0	0	0.4137	0.274351	-0.0090313	0.054402	13.469	11.3386	0.580492	0.047431	0.680205	10.7634	0.3632	0.0368441	0	2.19722	0.333333	1.74528	0	0	0	0	0	0	0	0	0	4.30146	0	0	170.636
400	400	2012	SZ	main	1	中部	C38	C	1997	10.95	11.1159	0.206684	-0.0621416	0	0	0	0.88	0.23767	0.0085422	0.0729875	13.4481	11.5546	0.539772	0.081379	0.944734	10.8151	0.3741	0.0368441	0	2.19722	0.333333	1.80874	0	0	0	0	0	0	0	0	0	8.22367	0	1	244.398
400	400	2013	SZ	main	1	中部	C38	C	1997	11.2518	11.3924	-0.352849	-0.308453	0	0	0	1.0634	0.234983	0.0116205	0.0624182	13.6281	11.516	0.539619	0.101229	0.940378	11.3045	0.3199	0.03876	0	2.07944	0.375	1.86609	0	0	0	0	0	0	0	0	0	9.28936	0	0	113.897
400	400	2014	SZ	main	1	中部	C38	C	1997	11.767	11.8462	0.31247	-0.0186414	0	0	0	1.0573	0.300596	0.0006013	0.0437366	13.8917	11.5417	0.422345	0.12175	0.789387	-9.94419	0.4464	0.363009	0	2.19722	0.333333	1.90871	0	0	0	0	0	0	0	0	0	11.9463	0	0	123.635
400	400	2015	SZ	main	1	中部	C38	C	1997	11.2971	11.4402	-0.152226	-0.151414	0	0	0	0.7147	0.255294	0.0032596	0.090076	14.0376	11.5047	0.449712	0.069233	0.631138	10.8264	0.4918	0.151667	0	2.19722	0.333333	2.02114	0	0	0	0	0	0	0	0	0	6.45343	1	0	181.287
400	400	2016	SZ	main	1	中部	C38	C	1997	11.4516	11.5948	-0.210011	-0.0587892	0	0	0	0.8617	0.140684	4.95e-05	0.0508222	14.1732	11.5454	0.472021	0.070217	0.717258	11.7337	0.4984	0.152889	0	2.19722	0.333333	2.07674	0	0	0	0	0	0	0	0	0	6.57644	1	0	364.833
400	400	2017	SZ	main	1	中部	C38	C	1997	11.1299	11.2807	-0.650001	-0.469079	0	0	0	0.6087	0.230811	-0.0055396	0.0348342	14.2413	11.6936	0.469273	0.046052	0.697796	-8.15886	0.4893	0.152889	0	2.19722	0.333333	2.03145	0	0	0	0	0	0	0	0	0	4.4536	1	1	363.874
400	400	2018	SZ	main	1	中部	C38	C	1997	10.2172	10.3885	-1.28591	-0.617826	0	0	0	0.198	0.232963	-0.0063791	0.0520314	14.1924	11.7161	0.426969	0.018317	0.549867	10.7434	0.4797	0.15403	0	2.19722	0.333333	1.98714	0	0	0	0	0	0	0	0	0	1.87769	1	0	460.47
401	401	2010	SZ	main	1	east	C30	C	1996	11.963	12.2008	0.0304669	0.101541	0	0	0	1.153	0.263143	0.006038	0.0558621	14.9225	14.1148	0.692911	0.060415	0.426162	12.0429	0.58	0.0367199	0	2.19722	0.333333	1.76127	0	0	0	0	0	0	0	0	0	5.18473	0	0	98.8882
401	401	2011	SZ	main	1	east	C30	C	1996	11.9714	12.2625	-0.40216	-0.335852	0	0	0	1.235	0.296266	-0.0045087	0.0684613	15.1525	14.4288	0.654412	0.046296	0.460376	11.8596	0.6469	0.0270733	0	2.19722	0.333333	1.74528	0	0	0	0	0	0	0	0	0	4.154	0	0	170.636
401	401	2012	SZ	main	1	east	C30	C	1996	9.53229	10.0315	0.021537	0.215317	1	0.0677168	1	0.134	0.273956	-0.0016911	0.0641837	15.2387	14.6949	0.677956	0.003468	0.367265	11.468	0.654	0.025117	0	2.19722	0.333333	1.80874	0.021537	0.021537	0.0014584	0.134	0.273956	0.134	0.273956	0.0090741	0.0185514	0.332455	0	1	244.398
401	401	2013	SZ	main	1	east	C30	C	1996	9.89709	10.7019	-0.870286	-0.272263	1	0.0534314	1	0.256	0.285876	-0.0075507	0.0554825	15.2763	14.7773	0.677456	0.004698	0.37142	11.7078	0.6709	0.0241287	0	2.19722	0.333333	1.86609	-0.870286	-0.870286	-0.0465006	0.256	0.285876	0.256	0.285876	0.0136784	0.0152747	0.461138	0	0	113.897
401	401	2014	SZ	main	1	east	C30	C	1996	-10.2309	-9.79343	-1.26612	-0.75307	1	0.101579	1	0.026	0.273513	0.0097202	0.0520037	15.2983	14.7508	0.694987	-0.006368	0.359495	12.3254	0.7219	0.0194708	0	2.19722	0.333333	1.90871	-1.26612	-1.26612	-0.128611	0.026	0.273513	0.026	0.273513	0.0026411	0.0277831	-0.629861	0	0	123.635
401	401	2015	SZ	main	1	east	C30	C	1996	-12.2786	-12.0643	-0.667614	-0.64663	1	0.141541	1	-1.273	0.270881	0.0029819	0.114028	15.2333	14.7158	0.725468	-0.050397	0.260343	11.4266	0.655	0.026906	0	2.07944	0.375	2.02114	-0.667614	-0.667614	-0.0944949	-1.273	0.270881	-1.273	0.270881	-0.180182	0.0383408	-5.20901	1	0	181.287
401	401	2016	SZ	main	1	east	C30	C	1996	-7.76868	9.89769	0.0529445	-0.131977	1	0.208589	1	0.039	0.121445	0.0036029	0.0501304	15.2381	14.6625	0.730765	-0.00057	0.297281	12.5029	0.6304	0.0215363	0	2.19722	0.333333	2.07674	0.0529445	0.0529445	0.0110436	0.039	0.121445	0.039	0.121445	0.008135	0.0253321	-0.0570235	1	0	364.833
401	401	2017	SZ	main	1	east	C30	C	1996	9.48139	10.4955	0.0429235	0.168141	1	0.0918352	1	0.08	0.232117	0.0071308	0.0932353	15.2273	14.6688	0.725263	0.003178	0.370595	12.507	0.4066	0.0567108	0	2.19722	0.333333	2.03145	0.0429235	0.0429235	0.0039419	0.08	0.232117	0.08	0.232117	0.0073468	0.0213165	0.319571	1	1	363.874
401	401	2018	SZ	main	1	east	C30	C	1996	12.4528	12.7414	-0.302963	-0.549215	1	0.105468	1	1.101	0.236926	0.0001297	0.0699894	15.64	14.8457	0.615594	0.042734	0.515025	13.3894	0.4439	0.0428571	0	2.19722	0.333333	1.98714	-0.302963	-0.302963	-0.0319527	1.101	0.236926	1.101	0.236926	0.11612	0.024988	4.12887	1	0	460.47
402	402	2008	SZ	main	1	east	K70	K	1996	11.551	11.8615	-0.132676	0.0264132	0	0	0	0.43	0.280824	-0.0097637	0.0902836	14.8271	12.0433	0.461092	0.048181	0.259497	-13.1474	0.3582	0.0867647	0	2.19722	0.333333	1.48841	0	0	0	0	0	0	0	0	0	3.77779	0	0	179.041
402	402	2009	SZ	main	1	east	K70	K	1996	11.8307	12.1639	-0.823277	-0.315724	0	0	0	0.55	0.287712	0.0118372	0.0704808	15.259	12.0097	0.623564	0.039341	0.178418	-11.9644	0.3347	0.127033	0	2.19722	0.333333	1.75091	0	0	0	0	0	0	0	0	0	3.24422	0	0	127.624
402	402	2010	SZ	main	1	east	K70	K	1996	12.1192	12.4414	-0.280572	-0.166181	0	0	0	0.59	0.298027	-0.0068298	0.0402093	15.505	12.0139	0.681675	0.037994	0.16805	-12.4216	0.3078	0.23087	0	2.19722	0.333333	1.76127	0	0	0	0	0	0	0	0	0	3.38505	0	0	98.8882
402	402	2011	SZ	main	1	east	K70	K	1996	12.2345	12.5697	-1.00944	-0.646272	0	0	0	0.67	0.264908	-0.0006029	0.0314359	15.6026	12.5162	0.690309	0.036134	0.169238	-12.3129	0.3322	0.0903061	0	2.19722	0.333333	1.74528	0	0	0	0	0	0	0	0	0	3.44538	0	0	170.636
402	402	2012	SZ	main	1	east	K70	K	1996	12.5049	12.8113	0.87679	0.637673	0	0	0	0.75	0.278124	0.0031793	0.038807	15.7619	12.4827	0.699479	0.041564	0.265642	-12.1683	0.3444	0.0906143	0	2.19722	0.333333	1.80874	0	0	0	0	0	0	0	0	0	3.85054	0	1	244.398
402	402	2013	SZ	main	1	east	K70	K	1996	12.7714	13.0635	0.0818312	0.0649175	0	0	0	0.96	0.251393	-0.0038865	0.0326983	15.8446	12.4699	0.678514	0.048186	0.272176	-12.5797	0.3239	0.0925087	0	2.19722	0.333333	1.86609	0	0	0	0	0	0	0	0	0	4.62733	0	0	113.897
402	402	2014	SZ	main	1	east	K70	K	1996	12.6484	12.9526	-1.03779	-0.708102	0	0	0	0.97	0.241662	0.0188366	0.0611142	15.9856	12.5678	0.693987	0.038037	0.269292	-10.3772	0.5018	0.0214092	0	2.19722	0.333333	1.90871	0	0	0	0	0	0	0	0	0	3.55363	0	0	123.635
402	402	2015	SZ	main	1	east	K70	K	1996	12.3305	12.6785	-1.19877	-0.323503	0	0	0	0.75	0.244956	0.002586	0.0867498	16.1733	12.5726	0.725547	0.02344	0.161071	-14.0656	0.5817	0.017563	0	2.19722	0.333333	2.02114	0	0	0	0	0	0	0	0	0	2.14333	1	0	181.287
402	402	2016	SZ	main	1	east	K70	K	1996	12.5481	12.9516	-0.482143	-0.423541	0	0	0	0.94	0.176613	0.0001727	0.0576047	16.2389	12.4799	0.724095	0.02577	0.181705	14.3512	0.6415	0.0186713	0	1.79176	0.5	2.07674	0	0	0	0	0	0	0	0	0	2.4953	1	0	364.833
402	402	2017	SZ	main	1	east	K70	K	1996	12.9246	13.2357	-0.241756	-0.229251	0	0	0	1.01	0.204496	0.0029016	0.0388622	16.343	12.4726	0.730811	0.034469	0.214402	-13.4945	0.6568	0.0189484	0	2.19722	0.333333	2.03145	0	0	0	0	0	0	0	0	0	3.27649	1	1	363.874
402	402	2018	SZ	main	1	east	K70	K	1996	12.9085	13.2252	0.473655	0.345999	0	0	0	1.09	0.186563	-0.0089904	0.0443886	16.5137	12.4553	0.749547	0.029498	0.161563	-13.7134	0.664	0.0196096	0	2.19722	0.333333	1.98714	0	0	0	0	0	0	0	0	0	2.71835	1	0	460.47
404	404	2008	SZ	main	1	中部	C34	C	1996	8.89785	9.10257	-0.119481	-0.0481387	0	0	0	0.08	0.311077	-0.0161238	0.085432	12.2447	10.9424	0.673729	0.0326	1.37217	8.90144	0.5206	0.0163855	0	2.19722	0.333333	1.48841	0	0	0	0	0	0	0	0	0	3.51946	0	0	179.041
404	404	2009	SZ	main	1	中部	C34	C	1996	9.74887	9.90277	0.139174	0.16368	0	0	0	0.2688	0.308291	0.0210692	0.0726553	12.5045	10.87	0.688138	0.071779	1.36386	9.22069	0.5491	0.0163855	0	2.19722	0.333333	1.75091	0	0	0	0	0	0	0	0	0	6.35677	0	0	127.624
404	404	2010	SZ	main	1	中部	C34	C	1996	8.95053	9.17394	0.0323369	-0.163909	0	0	0	0.0588	0.229686	0.0037736	0.0693894	12.7917	11.2698	0.752424	0.023557	1.41034	9.4869	0.4491	0.0359184	0	2.19722	0.333333	1.76127	0	0	0	0	0	0	0	0	0	2.14689	0	0	98.8882
404	404	2011	SZ	main	1	中部	C34	C	1996	8.88188	9.03851	-0.202306	-0.0950339	0	0	0	0.0943	0.288382	-0.0126691	0.0486791	12.952	11.2637	0.776426	0.018442	1.37485	9.66699	0.4503	0.0463876	0	2.19722	0.333333	1.74528	0	0	0	0	0	0	0	0	0	1.70761	0	0	170.636
404	404	2012	SZ	main	1	中部	C34	C	1996	9.75954	9.86776	-0.988186	-0.410887	0	0	0	0.3172	0.333243	0.007602	0.0711277	13.0667	11.3309	0.763796	0.038719	1.25231	10.2382	0.3955	0.0463876	0	2.19722	0.333333	1.80874	0	0	0	0	0	0	0	0	0	3.66212	0	1	244.398
404	404	2013	SZ	main	1	中部	C34	C	1996	10.1413	10.2594	-1.22498	-0.0702977	1	0.0536074	0	0.2985	0.326491	0.0020396	0.0457273	13.3638	11.436	0.609224	0.045731	1.2096	6.86156	0.4684	0.05375	0	2.19722	0.333333	1.86609	-1.22498	0	-0.0656679	0.2985	0.326491	0	0	0.0160018	0.0175023	3.98532	0	0	113.897
404	404	2014	SZ	main	1	中部	C34	C	1996	10.2736	10.3932	0.0608811	0.401409	0	0	0	0.3345	0.27982	0.0062222	0.043924	13.4007	11.6736	0.591573	0.044652	1.07987	11.3029	0.4002	0.05375	0	2.19722	0.333333	1.90871	0	0	0	0	0	0	0	0	0	4.38438	0	0	123.635
404	404	2015	SZ	main	1	中部	C34	C	1996	10.4091	10.5695	-0.0527784	-0.449198	0	0	0	0.3894	0.26663	0.0067224	0.085455	13.4546	11.7998	0.574696	0.048857	1.01011	11.1921	0.3554	0.0700973	0	2.19722	0.333333	2.02114	0	0	0	0	0	0	0	0	0	4.75741	1	0	181.287
404	404	2016	SZ	main	1	中部	C34	C	1996	10.586	10.7334	-0.474046	-0.540583	0	0	0	0.4508	0.169791	0.0027496	0.0495996	13.6051	11.8189	0.598874	0.052513	0.924181	9.88054	0.3779	0.0700973	0	2.19722	0.333333	2.07674	0	0	0	0	0	0	0	0	0	4.88449	1	0	364.833
404	404	2017	SZ	main	1	中部	C34	C	1996	9.96222	10.1184	0.599017	0.341548	0	0	0	0.152	0.238226	-0.0064939	0.0401265	13.8133	11.8386	0.602868	0.023461	0.897544	-9.69416	0.3693	0.0700969	0	2.07944	0.375	2.03145	0	0	0	0	0	0	0	0	0	2.12561	1	1	363.874
404	404	2018	SZ	main	1	中部	C34	C	1996	9.70373	9.88049	-1.06263	-0.303097	0	0	0	0.1037	0.249783	-0.0084135	0.0453183	13.8249	11.9664	0.582463	0.01632	0.887879	9.75467	0.3981	0.0725908	0	2.19722	0.333333	1.98714	0	0	0	0	0	0	0	0	0	1.62261	1	0	460.47
407	407	2008	SZ	main	0	east	D45	D	1996	10.3078	10.608	-0.20912	-0.439208	0	0	0	0.57	0.217862	-0.0109675	0.105968	12.2536	11.3357	0.550517	0.135819	0.815539	8.69541	0.1897	0.017061	0	2.3979	0.363636	1.48841	0	0	0	0	0	0	0	0	0	14.2872	0	0	179.041
407	407	2009	SZ	main	0	east	D45	D	1996	10.0832	10.217	0.0096482	-0.276652	0	0	0	0.41	0.247375	0.018382	0.0733975	12.3922	11.28	0.52568	0.106251	0.648012	-9.05004	0.1934	0.0274702	0	2.3979	0.545455	1.75091	0	0	0	0	0	0	0	0	0	9.93651	0	0	127.624
407	407	2010	SZ	main	0	east	D45	D	1996	10.4207	10.3604	-0.243484	-0.249252	1	0.0390461	1	0.5	0.25446	0.0001358	0.0558462	12.6491	11.2599	0.5325	0.12146	0.779356	5.62289	0.1765	0.0213164	0	2.3979	0.545455	1.76127	-0.243484	-0.243484	-0.0095071	0.5	0.25446	0.5	0.25446	0.0195231	0.0099357	10.7701	0	0	98.8882
407	407	2011	SZ	main	0	east	D45	D	1996	6.43392	5.5686	-0.688114	-0.0589747	0	0	0	0.01	0.247922	-0.008426	0.044823	12.6552	11.2309	0.552447	0.001993	0.732547	9.3982	0.1324	0.0699242	0	2.3979	0.545455	1.74528	0	0	0	0	0	0	0	0	0	0.198665	0	0	170.636
407	407	2012	SZ	main	0	east	D45	D	1996	-9.54221	-9.70016	-0.2069	-0.130641	1	0.0154028	1	-0.22	0.231048	0.0124567	0.0635198	12.6683	11.2914	0.585817	-0.044176	0.69317	8.4262	0.1484	0.0355	0	2.3979	0.363636	1.80874	-0.2069	-0.2069	-0.0031868	-0.22	0.231048	-0.22	0.231048	-0.0033886	0.0035588	-4.38892	0	1	244.398
407	407	2013	SZ	main	0	east	D45	D	1996	8.53439	8.42681	-0.503054	-0.551078	0	0	0	0.03	0.273351	-0.0021953	0.0491977	12.7631	11.2943	0.615876	0.015261	0.669886	7.44499	0.1225	0.100326	0	2.3979	0.363636	1.86609	0	0	0	0	0	0	0	0	0	1.45707	0	0	113.897
407	407	2014	SZ	main	0	east	D45	D	1996	8.57525	8.36556	-0.215316	-0.328799	1	0.129187	1	0.05	0.251937	0.0037786	0.0365495	12.9246	10.664	0.506253	0.01384	0.750205	8.678	0.2388	0.0274275	0	2.3979	0.363636	1.90871	-0.215316	-0.215316	-0.0278161	0.05	0.251937	0.05	0.251937	0.0064594	0.0325471	1.29153	0	0	123.635
407	407	2015	SZ	main	0	east	D45	D	1996	8.33006	7.89813	-0.06986	-0.0130233	1	0.12686	1	0.04	0.240212	0.0109114	0.0966979	12.9364	11.1056	0.494332	0.010047	0.608011	8.78713	0.2479	0.0278986	1	2.3979	0.363636	2.02114	-0.06986	-0.06986	-0.0088625	0.04	0.240212	0.04	0.240212	0.0050744	0.0304733	0.998798	1	0	181.287
407	407	2016	SZ	main	0	east	D45	D	1996	-10.3896	-10.1322	-1.11417	-0.867441	1	0.0873933	1	-0.35	0.15585	0.0056991	0.0706533	12.9721	11.3777	0.41451	-0.07693	0.626858	8.5396	0.3488	0.0265976	0	2.3979	0.363636	2.07674	-1.11417	-1.11417	-0.0973708	-0.35	0.15585	-0.35	0.15585	-0.0305877	0.0136202	-7.5581	1	0	364.833
407	407	2017	SZ	main	0	east	D45	D	1996	9.41494	9.6863	-0.272793	0.0846935	1	0.184154	1	0.07	0.242058	-0.0022959	0.0519675	13.1313	11.5684	0.465132	0.026253	0.819019	9.91422	0.327	0.0111603	1	2.19722	0.444444	2.03145	-0.272793	-0.272793	-0.0502358	0.07	0.242058	0.07	0.242058	0.0128908	0.0445758	2.43212	1	1	363.874
407	407	2018	SZ	main	0	east	D45	D	1996	9.80857	10.0719	-0.289307	-0.172967	1	0.0776021	1	0.12	0.215918	-0.0116804	0.0694493	13.3734	11.8954	0.574102	0.03171	0.815158	10.2539	0.2936	0.0104013	0	2.30259	0.4	1.98714	-0.289307	-0.289307	-0.0224509	0.12	0.215918	0.12	0.215918	0.0093122	0.0167557	2.83008	1	0	460.47
411	411	2008	SZ	main	1	east	F51	F	1996	8.3077	8.62163	-0.598697	-0.334052	0	0	0	0.09	0.233974	-0.005051	0.118997	11.8992	9.2718	0.808319	0.029216	2.95322	9.4105	0.5079	0.0183735	0	2.19722	0.333333	1.48841	0	0	0	0	0	0	0	0	0	2.7556	0	0	179.041
411	411	2009	SZ	main	1	east	F51	F	1996	8.75853	9.0844	-0.946534	-0.493769	0	0	0	0.15	0.262766	0.0136593	0.0658011	12.1273	9.2782	0.812174	0.038342	3.05852	8.36522	0.5028	0.0183735	0	2.19722	0.333333	1.75091	0	0	0	0	0	0	0	0	0	3.44331	0	0	127.624
411	411	2010	SZ	main	1	east	F51	F	1996	9.0762	9.39581	-0.885215	-0.829997	0	0	0	0.2	0.293229	0.0085691	0.0543864	12.4155	9.32062	0.81415	0.040537	3.07722	9.11755	0.5007	0.0183735	0	2.19722	0.333333	1.76127	0	0	0	0	0	0	0	0	0	3.54609	0	0	98.8882
411	411	2011	SZ	main	1	east	F51	F	1996	10.5554	10.8654	-0.586847	-0.386964	0	0	0	0.9	0.276199	0.0011498	0.0692189	12.8156	9.85622	0.750787	0.124928	2.77503	-8.99525	0.4979	0.0183735	0	2.19722	0.333333	1.74528	0	0	0	0	0	0	0	0	0	10.4333	0	0	170.636
411	411	2012	SZ	main	1	east	F51	F	1996	9.57288	9.90053	0.633333	0.372686	0	0	0	0.33	0.334589	-0.0020606	0.0404442	12.9264	9.87683	0.745088	0.036896	2.71912	8.84559	0.4979	0.0183735	0	2.19722	0.333333	1.80874	0	0	0	0	0	0	0	0	0	3.49612	0	1	244.398
411	411	2013	SZ	main	1	east	F51	F	1996	9.73375	10.0768	0.174945	0.274598	0	0	0	0.36	0.247117	0.0059304	0.0488911	13.081	9.99879	0.740446	0.037894	2.77718	8.93223	0.4943	0.0183735	0	2.19722	0.333333	1.86609	0	0	0	0	0	0	0	0	0	3.51795	0	0	113.897
411	411	2014	SZ	main	1	east	F51	F	1996	9.45999	9.8502	-0.436646	-0.406249	0	0	0	0.32	0.273191	0.0159527	0.0526854	13.1637	10.2426	0.737726	0.025649	2.81231	9.08307	0.4943	0.0183735	0	2.19722	0.333333	1.90871	0	0	0	0	0	0	0	0	0	2.46314	0	0	123.635
411	411	2015	SZ	main	1	east	F51	F	1996	9.64149	9.97489	-0.835155	-0.341024	0	0	0	0.33	0.256772	0.0224839	0.183138	13.3253	10.1857	0.752556	0.027153	2.72871	9.15204	0.4962	0.018537	0	2.19722	0.333333	2.02114	0	0	0	0	0	0	0	0	0	2.5127	1	0	181.287
411	411	2016	SZ	main	1	east	F51	F	1996	9.86203	10.1877	0.256244	0.0606349	0	0	0	0.42	0.129706	-0.0015926	0.0651032	13.457	10.7697	0.757153	0.029267	2.63227	9.55767	0.4962	0.018537	0	2.19722	0.333333	2.07674	0	0	0	0	0	0	0	0	0	2.74617	1	0	364.833
411	411	2017	SZ	main	1	east	F51	F	1996	9.8598	10.2249	-0.0526749	-0.0835038	0	0	0	0.4	0.220659	-0.0016638	0.0295993	13.7194	10.9275	0.790254	0.023826	2.35304	9.67066	0.6097	0.0138719	0	2.07944	0.375	2.03145	0	0	0	0	0	0	0	0	0	2.10771	1	1	363.874
411	411	2018	SZ	main	1	east	F51	F	1996	10.0162	10.3306	2.97696	1.33023	0	0	0	0.45	0.240671	-0.006106	0.0710734	13.7093	10.8837	0.768319	0.024769	2.26734	9.71905	0.6124	0.0138719	0	2.19722	0.333333	1.98714	0	0	0	0	0	0	0	0	0	2.48946	1	0	460.47
413	413	2008	SZ	main	0	east	C39	C	1996	6.19397	6.2386	-0.411445	-0.414296	0	0	0	0.01	0.193591	-0.0074547	0.111443	10.6125	9.44371	0.347825	0.01165	0.488146	5.83718	0.5469	0.442222	0	1.94591	0.428571	1.48841	0	0	0	0	0	0	0	0	0	1.20523	0	0	179.041
413	413	2009	SZ	main	0	east	C39	C	1996	-8.09509	-8.08334	-0.461327	-0.400137	0	0	0	-0.08	0.244835	0.0188334	0.0782467	10.5028	9.31589	0.362231	-0.085091	0.161022	-7.13752	0.5046	0.467059	0	1.94591	0.428571	1.75091	0	0	0	0	0	0	0	0	0	-9.00244	0	0	127.624
413	413	2010	SZ	main	0	east	C39	C	1996	6.00769	6.38772	-0.447158	-0.443087	0	0	0	0.004	0.243295	0.0118308	0.0845167	10.5318	9.19348	0.363774	0.011002	0.212042	6.94404	0.3825	0.0628913	0	1.94591	0.428571	1.76127	0	0	0	0	0	0	0	0	0	1.08448	0	0	98.8882
413	413	2011	SZ	main	0	east	C39	C	1996	7.10131	7.30206	0.350377	0.445301	0	0	0	0.031	0.263411	-0.0038995	0.0522431	10.5297	8.57351	0.305501	0.032405	0.278845	-5.21401	0.4062	0.0628913	0	1.94591	0.428571	1.74528	0	0	0	0	0	0	0	0	0	3.24384	0	0	170.636
413	413	2012	SZ	main	0	east	C39	C	1996	10.0901	10.3939	0.289141	0.282319	0	0	0	0.37	0.23737	0.0024753	0.0327726	12.2365	8.52472	0.755861	0.197903	0.639567	-10.7515	0.4303	0.0628913	0	1.94591	0.428571	1.80874	0	0	0	0	0	0	0	0	0	11.6907	0	1	244.398
413	413	2013	SZ	main	0	east	C39	C	1996	10.6202	10.9103	-0.362982	-0.473401	1	0.124928	1	0.51	0.157696	0.0081484	0.0551125	13.7138	9.5547	0.349694	0.073827	0.16799	-12.1212	0.5271	0.0105033	0	1.94591	0.428571	1.86609	-0.362982	-0.362982	-0.0453466	0.51	0.157696	0.51	0.157696	0.0637133	0.0197006	4.53388	0	0	113.897
413	413	2014	SZ	main	0	east	C39	C	1996	11.4177	11.5947	-0.421392	-0.134983	1	0.16494	1	0.33	0.255903	0.0074851	0.0475185	14.0361	12.1852	0.480613	0.084569	0.199375	-8.39066	0.4009	0.0117294	0	1.94591	0.428571	1.90871	-0.421392	-0.421392	-0.0695044	0.33	0.255903	0.33	0.255903	0.0544302	0.0422086	7.29191	0	0	123.635
413	413	2015	SZ	main	0	east	C39	C	1996	11.844	12.0017	-1.50167	-1.07411	1	0.188663	1	0.48	0.26419	0.0083547	0.0977319	14.8733	13.4445	0.49437	0.058897	0.196681	12.0896	0.4289	0.0249596	0	1.94591	0.428571	2.02114	-1.50167	-1.50167	-0.283309	0.48	0.26419	0.48	0.26419	0.0905584	0.049843	4.83538	1	0	181.287
413	413	2016	SZ	main	0	east	C39	C	1996	11.7834	11.9351	-1.41706	-0.771316	1	0.30365	1	0.29	0.217854	0.0083261	0.0905887	15.3594	13.7048	0.507345	0.034659	0.182514	11.8423	0.293	0.0168202	0	1.94591	0.428571	2.07674	-1.41706	-1.41706	-0.43029	0.29	0.217854	0.29	0.217854	0.0880586	0.0661516	2.79869	1	0	364.833
413	413	2017	SZ	main	0	east	C39	C	1996	12.175	12.3375	-0.232615	-0.162757	0	0	0	0.33	0.232457	-0.0030414	0.046312	15.7278	13.9191	0.526364	0.03287	0.29391	11.7486	0.3098	0.0274138	0	1.79176	0.5	2.03145	0	0	0	0	0	0	0	0	0	2.86462	1	1	363.874
413	413	2018	SZ	main	0	east	C39	C	1996	12.3322	12.5201	0.281098	0.0047416	1	0.119909	1	0.38	0.247829	-0.0128435	0.0489413	15.7976	13.7783	0.539472	0.032139	0.399635	10.5668	0.295	0.0275345	1	1.94591	0.428571	1.98714	0.281098	0.281098	0.0337062	0.38	0.247829	0.38	0.247829	0.0455654	0.0297169	3.12614	1	0	460.47
417	417	2008	SZ	main	1	中部	F52	F	1996	9.84631	10.0934	-0.561355	-0.413828	0	0	0	0.326	0.211316	-0.0026877	0.0725434	12.7191	11.5004	0.644617	0.064798	1.73027	11.091	0.4654	0.0151456	0	2.3979	0.363636	1.48841	0	0	0	0	0	0	0	0	0	5.65398	0	0	179.041
417	417	2009	SZ	main	1	中部	F52	F	1996	10.2706	10.5906	-0.0833073	-0.0843452	0	0	0	0.4186	0.274679	0.0173314	0.0527354	12.8196	11.5246	0.645623	0.082082	1.67328	11.1263	0.4703	0.0151456	0	2.19722	0.222222	1.75091	0	0	0	0	0	0	0	0	0	7.81585	0	0	127.624
417	417	2010	SZ	main	1	中部	F52	F	1996	10.5109	10.7769	0.677067	0.396345	0	0	0	0.5956	0.292718	0.0068195	0.0489972	13.0111	11.4873	0.630959	0.089902	1.72925	11.3465	0.4729	0.0151835	1	2.3979	0.363636	1.76127	0	0	0	0	0	0	0	0	0	8.20679	0	0	98.8882
417	417	2011	SZ	main	1	中部	F52	F	1996	10.9758	11.2663	-0.241275	-0.461451	0	0	0	1.0029	0.301709	-0.0050793	0.0454342	13.3329	11.4454	0.565579	0.109805	1.60664	11.3209	0.4374	0.0151783	1	2.3979	0.363636	1.74528	0	0	0	0	0	0	0	0	0	9.46992	0	0	170.636
417	417	2012	SZ	main	1	中部	F52	F	1996	10.7346	11.0617	-0.779724	-0.420761	0	0	0	0.5243	0.332571	-0.00434	0.0514906	13.4097	11.6239	0.539711	0.071546	1.41874	11.1058	0.419	0.0151783	1	2.30259	0.4	1.80874	0	0	0	0	0	0	0	0	0	6.89004	0	1	244.398
417	417	2013	SZ	main	1	中部	F52	F	1996	10.7669	11.0705	-0.556453	-0.548791	0	0	0	0.5613	0.290711	-0.0008777	0.0421474	13.5302	11.5323	0.540901	0.066883	1.39753	10.5332	0.4147	0.0229803	0	2.3979	0.363636	1.86609	0	0	0	0	0	0	0	0	0	6.30869	0	0	113.897
417	417	2014	SZ	main	1	中部	F52	F	1996	10.7058	11.0455	-0.713319	-0.831226	0	0	0	0.4693	0.242752	0.0065442	0.0352425	13.5861	11.6052	0.532677	0.057688	1.28944	10.7149	0.4357	0.0151852	0	2.3979	0.363636	1.90871	0	0	0	0	0	0	0	0	0	5.61208	0	0	123.635
417	417	2015	SZ	main	1	中部	F52	F	1996	10.4119	10.7878	-0.400329	0.178638	0	0	0	0.3364	0.247462	0.0117287	0.112233	13.6286	11.7958	0.530825	0.04094	1.20221	10.2832	0.4724	0.0151852	0	2.3979	0.363636	2.02114	0	0	0	0	0	0	0	0	0	4.00878	1	0	181.287
417	417	2016	SZ	main	1	中部	F52	F	1996	10.4967	10.8405	0.451654	0.0226464	0	0	0	0.3627	0.136207	-0.0033617	0.0451702	13.7349	11.845	0.551745	0.04132	1.11137	11.0928	0.5036	0.08	0	2.30259	0.4	2.07674	0	0	0	0	0	0	0	0	0	3.92362	1	0	364.833
417	417	2017	SZ	main	1	中部	F52	F	1996	10.2953	10.6872	0.247178	0.379855	0	0	0	0.2733	0.222937	-0.0005912	0.0270513	13.8251	12.0462	0.572341	0.030631	1.07545	11.0574	0.519	0.08	0	2.3979	0.363636	2.03145	0	0	0	0	0	0	0	0	0	2.93097	1	1	363.874
417	417	2018	SZ	main	1	中部	F52	F	1996	10.3539	10.7137	-0.114067	-0.0257062	0	0	0	0.2879	0.209741	-0.0109922	0.0358876	13.8654	12.2838	0.575794	0.030453	1.03668	11.1458	0.5401	0.08	0	2.3979	0.363636	1.98714	0	0	0	0	0	0	0	0	0	2.9851	1	0	460.47
419	419	2008	SZ	main	1	中部	F52	F	1996	8.48697	8.78341	-0.624714	-0.245161	0	0	0	0.1103	0.262831	-0.0141844	0.103973	12.3493	11.4396	0.609326	0.02296	0.856919	9.78543	0.508	0.329203	0	2.19722	0.333333	1.48841	0	0	0	0	0	0	0	0	0	2.10189	0	0	179.041
419	419	2009	SZ	main	1	中部	F52	F	1996	8.59206	9.03794	-0.964668	-0.908794	0	0	0	0.1619	0.282933	0.0160371	0.0654584	12.5645	11.8725	0.717833	0.020846	0.929519	10.7287	0.506	0.341579	1	2.07944	0.375	1.75091	0	0	0	0	0	0	0	0	0	1.8828	0	0	127.624
419	419	2010	SZ	main	1	中部	F52	F	1996	9.24455	9.61094	-0.856537	-0.68087	0	0	0	0.3002	0.333438	0.0089521	0.0573459	12.6721	11.8881	0.718966	0.034212	1.07638	10.3964	0.4937	0.336692	1	2.07944	0.375	1.76127	0	0	0	0	0	0	0	0	0	3.24659	0	0	98.8882
419	419	2011	SZ	main	1	中部	F52	F	1996	9.97957	10.2965	-0.403086	-0.354258	1	0.438425	1	0.5018	0.315208	-0.0100473	0.0432657	12.7853	11.8434	0.532363	0.063879	1.10344	10.2678	0.5101	0.243838	1	2.07944	0.375	1.74528	-0.403086	-0.403086	-0.176723	0.5018	0.315208	0.5018	0.315208	0.220001	0.138195	6.04598	0	0	170.636
419	419	2012	SZ	main	1	中部	F52	F	1996	9.65097	9.97387	0.0165739	0.313695	1	0.178814	1	0.2858	0.297816	0.001072	0.0373199	12.8233	11.787	0.530868	0.042702	1.0637	10.5746	0.4989	0.302752	1	2.19722	0.333333	1.80874	0.0165739	0.0165739	0.0029636	0.2858	0.297816	0.2858	0.297816	0.0511049	0.0532536	4.19079	0	1	244.398
419	419	2013	SZ	main	1	中部	F52	F	1996	9.58395	9.93646	-0.762063	-0.27929	0	0	0	0.2791	0.295784	0.0062854	0.0641893	12.8519	11.7056	0.520257	0.038631	1.13367	10.313	0.4993	0.294837	1	2.19722	0.333333	1.86609	0	0	0	0	0	0	0	0	0	3.80864	0	0	113.897
419	419	2014	SZ	main	1	中部	F52	F	1996	9.53142	9.88583	-1.09031	-0.729081	1	0.141653	1	0.2634	0.247949	0.0052526	0.0452958	12.8425	11.6428	0.487812	0.036305	1.13116	9.78904	0.4985	0.294837	1	2.19722	0.333333	1.90871	-1.09031	-1.09031	-0.154446	0.2634	0.247949	0.2634	0.247949	0.0373113	0.0351227	3.64748	0	0	123.635
419	419	2016	SZ	main	1	中部	F52	F	1996	9.36232	9.68085	-0.0455342	-0.367365	1	0.141653	1	0.1881	0.148545	-0.0012603	0.0519627	12.8936	11.7221	0.475139	0.029771	0.965134	9.09207	0.4938	0.260765	1	2.19722	0.333333	2.07674	-0.0455342	-0.0455342	-0.00645	0.1881	0.148545	0.1881	0.148545	0.0266449	0.0210418	2.92675	1	0	364.833
419	419	2017	SZ	main	1	中部	F52	F	1996	9.59901	9.86766	0.0039998	-0.107027	1	0.141653	1	0.2353	0.207819	-0.004379	0.0284894	12.9376	11.6675	0.470669	0.036268	0.964747	10.1577	0.4968	0.25477	1	2.19722	0.333333	2.03145	0.0039998	0.0039998	0.0005666	0.2353	0.207819	0.2353	0.207819	0.0333309	0.0294381	3.54877	1	1	363.874
419	419	2018	SZ	main	1	中部	F52	F	1996	9.73096	10.005	-0.042876	-0.0627916	1	0.141653	1	0.2602	0.20589	-0.0069319	0.0403584	13.1078	11.6112	0.394411	0.037056	0.828853	-8.10443	0.4926	0.330821	1	2.19722	0.333333	1.98714	-0.042876	-0.042876	-0.0060735	0.2602	0.20589	0.2602	0.20589	0.0368581	0.0291649	3.41567	1	0	460.47
421	421	2008	SZ	main	1	east	D45	D	1996	8.70785	9.14105	1.08361	0.466749	0	0	0	0.148	0.276172	-0.0185505	0.0792443	12.6034	11.7109	0.66825	0.020672	0.601133	10.4522	0.4128	0.0419247	0	2.19722	0.333333	1.48841	0	0	0	0	0	0	0	0	0	2.03312	0	0	179.041
421	421	2009	SZ	main	1	east	D45	D	1996	8.90436	9.2325	-0.392056	-0.68738	0	0	0	0.1448	0.308425	0.0140799	0.0538078	12.5024	11.4111	0.635898	0.025995	0.552573	10.4212	0.4096	0.0419247	0	2.19722	0.333333	1.75091	0	0	0	0	0	0	0	0	0	2.73771	0	0	127.624
421	421	2010	SZ	main	1	east	D45	D	1996	8.33097	9.05581	0.339665	0.351844	0	0	0	0.1662	0.30762	-0.0010729	0.0595615	12.6042	11.3957	0.636461	0.014645	0.615008	10.7093	0.4095	0.0419247	0	2.07944	0.375	1.76127	0	0	0	0	0	0	0	0	0	1.39367	0	0	98.8882
421	421	2011	SZ	main	1	east	D45	D	1996	9.19488	9.4017	-0.78769	-0.524078	0	0	0	0.252	0.294676	-0.0043338	0.0473769	12.5857	11.3426	0.621109	0.033369	0.520275	9.66827	0.4086	0.0419247	0	2.19722	0.333333	1.74528	0	0	0	0	0	0	0	0	0	3.36805	0	0	170.636
421	421	2012	SZ	main	1	east	D45	D	1996	9.30733	9.58014	0.844115	0.508516	0	0	0	0.2661	0.279742	0.0028035	0.0472752	12.4648	11.0472	0.54628	0.039964	0.638118	10.5195	0.4085	0.0419247	0	2.07944	0.375	1.80874	0	0	0	0	0	0	0	0	0	4.25327	0	1	244.398
421	421	2013	SZ	main	1	east	D45	D	1996	9.18026	9.49498	0.424945	0.265155	0	0	0	0.1891	0.215107	-9.52e-05	0.0302989	12.3938	10.9709	0.47894	0.038788	0.665817	9.85639	0.4085	0.0419247	0	2.07944	0.375	1.86609	0	0	0	0	0	0	0	0	0	4.02154	0	0	113.897
421	421	2014	SZ	main	1	east	D45	D	1996	9.72933	10.0696	-2.61668	-1.44288	0	0	0	0.4673	0.275919	0.011966	0.0633403	12.3497	10.7483	0.387614	0.071172	0.665657	10.2821	0.4108	0.0419247	1	2.07944	0.375	1.90871	0	0	0	0	0	0	0	0	0	7.27744	0	0	123.635
421	421	2015	SZ	main	1	east	D45	D	1996	10.4926	10.7196	1.05078	0.52907	0	0	0	0.3984	0.265451	0.0096608	0.0837953	13.4125	12.5042	0.474536	0.058419	0.645673	-9.24084	0.5852	0.105383	1	2.07944	0.375	2.02114	0	0	0	0	0	0	0	0	0	5.39398	1	0	181.287
421	421	2016	SZ	main	1	east	D45	D	1996	10.2717	10.5613	0.302935	0.109383	0	0	0	0.3363	0.170998	0.0002737	0.0577441	13.4649	12.5154	0.491874	0.042117	0.566505	-9.5256	0.5871	0.105383	0	2.07944	0.375	2.07674	0	0	0	0	0	0	0	0	0	4.10416	1	0	364.833
421	421	2017	SZ	main	1	east	D45	D	1996	10.1237	10.3853	-0.0098973	-0.197666	0	0	0	0.2594	0.249844	-0.0062812	0.0295545	13.9035	12.5873	0.686656	0.027755	0.401875	12.652	0.5778	0.105383	0	2.19722	0.333333	2.03145	0	0	0	0	0	0	0	0	0	2.28272	1	1	363.874
421	421	2018	SZ	main	1	east	D45	D	1996	10.0901	10.3947	-0.095344	0.0226197	0	0	0	0.2501	0.241278	-0.0054661	0.0412505	13.9495	12.6631	0.697497	0.021564	0.313846	11.4508	0.5757	0.105383	0	2.07944	0.375	1.98714	0	0	0	0	0	0	0	0	0	2.10789	1	0	460.47
423	423	2008	SZ	main	1	east	C27	C	1996	10.296	10.4379	2.74764	1.10327	0	0	0	0.548	0.300857	-0.0136506	0.0748001	12.1512	10.3766	0.234181	0.169219	0.963381	10.2983	0.3316	0.0628261	0	2.19722	0.333333	1.48841	0	0	0	0	0	0	0	0	0	15.6425	0	0	179.041
423	423	2009	SZ	main	1	east	C27	C	1996	10.6141	10.7652	-0.307067	-0.400995	0	0	0	0.6784	0.285701	0.0144902	0.0511665	12.6497	10.4568	0.210992	0.162503	0.829998	11.3055	0.3228	0.0635714	0	2.19722	0.333333	1.75091	0	0	0	0	0	0	0	0	0	13.0605	0	0	127.624
423	423	2010	SZ	main	1	east	C27	C	1996	10.9922	11.1577	0.048384	-0.29203	0	0	0	0.8902	0.255165	0.0148026	0.053491	12.7932	10.5956	0.2169	0.176485	0.731876	11.06	0.3137	0.0869925	0	2.19722	0.333333	1.76127	0	0	0	0	0	0	0	0	0	16.5138	0	0	98.8882
423	423	2011	SZ	main	1	east	C27	C	1996	11.374	11.5486	-1.00391	-0.633533	0	0	0	1.3091	0.27257	-0.0022815	0.0452671	12.9543	10.7602	0.177752	0.222457	0.705221	11.1701	0.2811	0.176641	0	2.19722	0.333333	1.74528	0	0	0	0	0	0	0	0	0	20.5913	0	0	170.636
423	423	2012	SZ	main	1	east	C27	C	1996	11.5651	11.7317	0.334115	0.387272	0	0	0	1.5905	0.268476	-0.0003404	0.037693	13.1855	10.8637	0.190484	0.220595	0.639881	11.3598	0.2834	0.170147	0	2.19722	0.333333	1.80874	0	0	0	0	0	0	0	0	0	19.7828	0	1	244.398
423	423	2013	SZ	main	1	east	C27	C	1996	11.7115	11.8755	-0.219857	-0.228161	0	0	0	1.8392	0.262734	0.0009392	0.0461016	13.3013	11.0687	0.149746	0.215776	0.710512	11.3841	0.2905	0.11399	0	2.19722	0.333333	1.86609	0	0	0	0	0	0	0	0	0	20.3975	0	0	113.897
423	423	2014	SZ	main	1	east	C27	C	1996	11.8294	11.9912	-0.168943	-0.0002098	0	0	0	2.0879	0.262293	-0.000214	0.0332121	13.5225	11.7952	0.192	0.204213	0.596594	11.093	0.2944	0.123743	0	2.19722	0.333333	1.90871	0	0	0	0	0	0	0	0	0	18.3953	0	0	123.635
423	423	2015	SZ	main	1	east	C27	C	1996	12.0063	12.169	-0.320613	-0.0203822	0	0	0	2.4847	0.227796	0.0082795	0.0542925	13.6657	11.8227	0.177256	0.203848	0.678285	11.4903	0.3057	0.0792466	0	2.19722	0.333333	2.02114	0	0	0	0	0	0	0	0	0	19.0244	1	0	181.287
423	423	2016	SZ	main	1	east	C27	C	1996	12.1309	12.2996	-0.338514	-0.270444	0	0	0	2.8324	0.141142	0.0015681	0.0374664	13.8105	11.8621	0.157136	0.199923	0.680778	11.0422	0.3279	0.0496567	0	2.19722	0.333333	2.07674	0	0	0	0	0	0	0	0	0	18.6454	1	0	364.833
423	423	2017	SZ	main	1	east	C27	C	1996	12.2278	12.3918	0.416496	0.478893	0	0	0	3.1258	0.197635	0.0029379	0.030914	14.0287	12.0492	0.202369	0.183108	0.660438	12.0768	0.3909	0.034797	0	2.19722	0.333333	2.03145	0	0	0	0	0	0	0	0	0	16.5158	1	1	363.874
423	423	2018	SZ	main	1	east	C27	C	1996	12.2485	12.4065	1.74582	0.773066	0	0	0	3.1878	0.211476	-0.0068598	0.0447222	14.1427	12.0634	0.183198	0.159004	0.559195	11.5219	0.4399	0.0284975	0	2.19722	0.333333	1.98714	0	0	0	0	0	0	0	0	0	15.0441	1	0	460.47
425	425	2008	SZ	main	1	east	C35	C	1996	9.22865	9.51268	-0.207843	-0.195437	0	0	0	0.203	0.199626	0.0002032	0.125133	12.8044	11.4523	0.637826	0.030578	1.00705	9.65082	0.457	0.0783141	0	2.19722	0.333333	1.48841	0	0	0	0	0	0	0	0	0	2.79938	0	0	179.041
425	425	2009	SZ	main	1	east	C35	C	1996	12.0507	12.2429	-0.433101	-0.338705	0	0	0	2.01	0.252045	0.0177572	0.0595111	14.2258	12.3601	0.707521	0.128154	1.54922	12.6699	0.634	0.252026	1	2.07944	0.375	1.75091	0	0	0	0	0	0	0	0	0	11.3605	0	0	127.624
425	425	2010	SZ	main	1	east	C35	C	1996	12.584	12.7356	-0.319629	-0.375715	0	0	0	3.22	0.255451	0.0117622	0.0635466	14.7238	12.3879	0.513903	0.146384	1.2647	10.77	0.6425	0.100613	1	2.19722	0.333333	1.76127	0	0	0	0	0	0	0	0	0	11.7672	0	0	98.8882
425	425	2011	SZ	main	1	east	C35	C	1996	12.7304	12.8862	-0.59405	-0.465666	0	0	0	1.64	0.28793	-0.0122556	0.0512401	15.0601	12.4565	0.563431	0.112507	1.09794	-12.2208	0.6178	0.14344	1	2.19722	0.444444	1.74528	0	0	0	0	0	0	0	0	0	9.73279	0	0	170.636
425	425	2012	SZ	main	1	east	C35	C	1996	12.4154	12.5495	-0.302651	-0.0243131	0	0	0	1.2	0.231771	-0.0026562	0.0471282	15.3275	13.2821	0.613681	0.061589	0.802584	-12.7581	0.6008	0.143615	1	2.19722	0.444444	1.80874	0	0	0	0	0	0	0	0	0	5.43615	0	1	244.398
425	425	2013	SZ	main	1	east	C35	C	1996	11.9499	12.084	-0.233099	-0.478435	0	0	0	0.73	0.235677	-0.0069827	0.0381442	15.4067	13.3259	0.598503	0.03271	0.57042	-10.5534	0.5997	0.143615	1	2.19722	0.444444	1.86609	0	0	0	0	0	0	0	0	0	3.15295	0	0	113.897
425	425	2014	SZ	main	1	east	C35	C	1996	10.6138	10.9028	-0.960838	-0.941196	0	0	0	0.2	0.224315	0.0142259	0.0487985	15.4017	13.6159	0.581602	0.008114	0.46471	11.2087	0.5501	0.146656	1	2.19722	0.444444	1.90871	0	0	0	0	0	0	0	0	0	0.832994	0	0	123.635
425	425	2015	SZ	main	1	east	C35	C	1996	-8.74324	8.43925	-1.50342	-0.840077	0	0	0	0.007	0.275937	0.0019505	0.102252	15.2673	13.3093	0.517557	-0.001369	0.363749	9.28491	0.5023	0.151547	1	2.19722	0.444444	2.02114	0	0	0	0	0	0	0	0	0	-0.146768	1	0	181.287
425	425	2016	SZ	main	1	east	C35	C	1996	9.98318	10.0854	0.687948	0.253437	0	0	0	0.03	0.198666	-0.003683	0.0441199	15.2966	13.5341	0.534267	0.004994	0.38948	12.3218	0.5079	0.151601	1	2.07944	0.375	2.07674	0	0	0	0	0	0	0	0	0	0.492508	1	0	364.833
425	425	2017	SZ	main	1	east	C35	C	1996	11.5413	11.6563	-1.42191	-1.11674	0	0	0	0.14	0.222212	0.0070459	0.0405427	15.4203	13.4859	0.516661	0.021948	0.621483	12.6614	0.4895	0.197222	0	2.07944	0.5	2.03145	0	0	0	0	0	0	0	0	0	2.06703	1	1	363.874
425	425	2018	SZ	main	1	east	C35	C	1996	12.2335	12.3081	-0.087649	-0.0614504	1	0.0381618	0	0.261	0.225224	-0.0060379	0.0399683	15.6279	13.4841	0.504644	0.037032	0.800037	12.7095	0.5137	0.0810851	0	2.07944	0.5	1.98714	-0.087649	0	-0.0033448	0.261	0.225224	0	0	0.0099602	0.008595	3.35617	1	0	460.47
426	426	2008	SZ	main	0	west	B09	B	1996	-9.52759	-9.52169	0.768109	-0.0444272	0	0	0	-0.35	0.267846	-0.023633	0.111319	12.3804	11.8487	0.488947	-0.055945	0.13232	7.96306	0.5084	0.210748	1	2.19722	0.333333	1.48841	0	0	0	0	0	0	0	0	0	-5.76802	0	0	179.041
426	426	2009	SZ	main	0	west	B09	B	1996	8.96311	8.97488	0.137925	0.0097061	1	0.0417578	1	0.21	0.286357	0.0343705	0.0754576	12.0233	11.0295	0.287939	0.038596	0.160222	8.278	0.5059	0.210748	1	2.19722	0.333333	1.75091	0.137925	0.137925	0.0057594	0.21	0.286357	0.21	0.286357	0.0087691	0.0119576	4.68802	0	0	127.624
426	426	2010	SZ	main	0	west	B09	B	1996	-8.54454	-8.51649	-0.110158	-0.373519	0	0	0	-0.13	0.268611	0.0061138	0.0852871	11.9989	11.016	0.302007	-0.031222	0.241702	8.82993	0.517	0.210748	1	2.19722	0.333333	1.76127	0	0	0	0	0	0	0	0	0	-3.16061	0	0	98.8882
426	426	2011	SZ	main	0	west	B09	B	1996	9.83	9.84372	0.855386	0.42709	1	0.14326	1	0.4904	0.29913	-0.0072935	0.087823	12.6574	10.9978	0.486809	0.07797	0.160262	9.21669	0.5075	0.0227881	0	2.19722	0.333333	1.74528	0.855386	0.855386	0.122543	0.4904	0.29913	0.4904	0.29913	0.0702548	0.0428534	5.91654	0	0	170.636
426	426	2012	SZ	main	0	west	B09	B	1996	9.26719	9.67717	0.0589587	-0.0269282	1	0.260196	1	0.296	0.303552	0.008931	0.0621226	12.7146	11.8051	0.487297	0.032738	0.273569	9.61909	0.5107	0.0227881	0	2.19722	0.333333	1.80874	0.0589587	0.0589587	0.0153408	0.296	0.303552	0.296	0.303552	0.0770181	0.0789832	3.18293	0	1	244.398
426	426	2013	SZ	main	0	west	B09	B	1996	8.51653	9.05314	0.140337	-0.109286	1	0.27222	1	0.1441	0.273782	-0.0071465	0.0467093	12.9617	11.9271	0.358713	0.013178	0.218083	8.10662	0.5986	0.0197604	0	2.19722	0.333333	1.86609	0.140337	0.140337	0.0382024	0.1441	0.273782	0.1441	0.273782	0.0392268	0.0745288	1.17352	0	0	113.897
426	426	2014	SZ	main	0	west	B09	B	1996	9.66739	9.70564	-1.14095	-0.533229	1	0.672294	1	0.2711	0.272184	0.0105905	0.0491922	12.8823	11.8528	0.299452	0.036537	0.268202	-9.87584	0.5986	0.0197604	0	2.19722	0.333333	1.90871	-1.14095	-1.14095	-0.767057	0.2711	0.272184	0.2711	0.272184	0.182259	0.182988	4.01584	0	0	123.635
426	426	2016	SZ	main	0	west	B09	B	1996	9.09608	9.61585	-1.01401	-0.449072	1	0.258904	1	0.0568	0.189051	0.0097033	0.101626	13.7915	11.8908	0.501488	0.010942	0.106188	9.88522	0.61	0.0301786	0	2.19722	0.333333	2.07674	-1.01401	-1.01401	-0.262531	0.0568	0.189051	0.0568	0.189051	0.0147058	0.0489461	0.913698	1	0	364.833
426	426	2017	SZ	main	0	west	B09	B	1996	10.9215	11.2333	-0.406518	-0.534931	1	0.296105	1	0.3024	0.234179	0.0034905	0.0475068	13.7463	12.7148	0.423948	0.057982	0.221161	11.6673	0.5634	0.0308714	0	2.19722	0.333333	2.03145	-0.406518	-0.406518	-0.120372	0.3024	0.234179	0.3024	0.234179	0.0895423	0.0693417	5.93223	1	1	363.874
426	426	2018	SZ	main	0	west	B09	B	1996	-9.74473	9.48022	0.346061	0.235353	1	0.147195	1	-0.0918	0.224159	-0.0136568	0.0735407	13.7027	12.5645	0.427777	-0.018685	0.26707	11.6506	0.5627	0.0308714	0	2.19722	0.333333	1.98714	0.346061	0.346061	0.0509383	-0.0918	0.224159	-0.0918	0.224159	-0.0135125	0.032995	-1.91012	1	0	460.47
428	428	2008	SZ	main	1	中部	H61	H	1996	9.49266	9.59549	0.283116	-0.0762618	1	0.0775941	1	0.37	0.302988	-0.017541	0.107235	12.6558	12.0132	0.589695	0.048872	0.332161	10.1492	0.572	0.173732	0	2.19722	0.333333	1.48841	0.283116	0.283116	0.0219681	0.37	0.302988	0.37	0.302988	0.0287098	0.0235101	4.22944	0	0	179.041
428	428	2009	SZ	main	1	中部	H61	H	1996	9.64493	9.79255	-0.330056	-0.0596288	1	0.303832	1	0.26	0.289995	0.0203738	0.0669457	12.877	12.3463	0.626921	0.042666	0.351025	10.968	0.4947	0.391638	0	2.19722	0.333333	1.75091	-0.330056	-0.330056	-0.100281	0.26	0.289995	0.26	0.289995	0.0789962	0.0881097	3.94738	0	0	127.624
428	428	2010	SZ	main	1	中部	H61	H	1996	9.57149	9.75136	-0.0503895	-0.603422	1	0.124563	1	0.25	0.308919	0.0031085	0.0565183	13.0302	12.3069	0.65925	0.033875	0.324278	10.6713	0.4956	0.329203	0	2.19722	0.333333	1.76127	-0.0503895	-0.0503895	-0.0062767	0.25	0.308919	0.25	0.308919	0.0311408	0.0384799	3.14698	0	0	98.8882
428	428	2011	SZ	main	1	中部	H61	H	1996	9.49923	9.75042	0.316355	-0.107225	1	0.126419	1	0.16	0.316549	-0.0100815	0.0411071	13.2207	12.4298	0.68591	0.026496	0.310622	10.82	0.4863	0.385	0	2.19722	0.555556	1.74528	0.316355	0.316355	0.0399933	0.16	0.316549	0.16	0.316549	0.0202271	0.0400179	2.41975	0	0	170.636
428	428	2012	SZ	main	1	中部	H61	H	1996	9.36241	9.76749	-1.31047	-0.48794	1	0.040171	1	0.14	0.289505	0.0011058	0.0394424	13.4168	12.7298	0.731865	0.018917	0.267312	10.6024	0.4852	0.420648	0	2.07944	0.5	1.80874	-1.31047	-1.31047	-0.0526431	0.14	0.289505	0.14	0.289505	0.0056239	0.0116297	1.73457	0	1	244.398
428	428	2013	SZ	main	1	中部	H61	H	1996	9.31769	9.85153	-0.2361	-0.0353032	1	0.126411	1	0.17	0.291197	0.0105866	0.0776818	13.5974	12.7	0.76369	0.015093	0.24145	9.97189	0.4851	0.390085	0	2.19722	0.555556	1.86609	-0.2361	-0.2361	-0.0298455	0.17	0.291197	0.17	0.291197	0.0214898	0.0368105	1.38465	0	0	113.897
428	428	2014	SZ	main	1	中部	H61	H	1996	-9.16916	-9.11202	2.78938	1.20487	1	0.169809	1	-0.14	0.262891	0.0010336	0.0693172	13.7355	12.8205	0.80305	-0.011045	0.174287	9.35574	0.48	0.568272	0	2.07944	0.5	1.90871	2.78938	2.78938	0.473662	-0.14	0.262891	-0.14	0.262891	-0.0237732	0.0446412	-1.03963	0	0	123.635
428	428	2015	SZ	main	1	中部	H61	H	1996	-8.1603	6.4214	0.0163533	-0.256295	1	0.0908604	1	0.02	0.313136	0.0169841	0.110857	13.7667	12.746	0.642123	-0.003732	0.127395	9.81616	0.6573	0.0110326	0	2.07944	0.5	2.02114	0.0163533	0.0163533	0.0014859	0.02	0.313136	0.02	0.313136	0.0018172	0.0284516	-0.367434	1	0	181.287
428	428	2016	SZ	main	1	中部	H61	H	1996	-10.6869	-10.6622	-0.525644	-0.398286	1	0.29378	1	-0.28	0.275492	-0.00552	0.0513504	13.7	12.8246	0.666576	-0.047504	0.108915	9.23846	0.6801	0.0110326	0	2.19722	0.555556	2.07674	-0.525644	-0.525644	-0.154424	-0.28	0.275492	-0.28	0.275492	-0.0822584	0.0809341	-4.91429	1	0	364.833
428	428	2017	SZ	main	1	中部	H61	H	1996	-8.86355	8.68454	0.490179	0.214095	1	0.213696	1	0.107	0.317683	-0.0101537	0.0350081	13.7132	12.7573	0.676985	-0.007883	0.11854	9.83407	0.6325	0.0110326	0	2.19722	0.555556	2.03145	0.490179	0.490179	0.104749	0.107	0.317683	0.107	0.317683	0.0228654	0.0678874	-0.783105	1	1	363.874
428	428	2018	SZ	main	1	中部	H61	H	1996	-11.1538	-11.16	-0.62048	-0.717016	1	0.243354	1	-0.469	0.283199	-0.0090959	0.0468992	13.4865	12.7038	0.658974	-0.086081	0.118112	9.52619	0.6366	0.0110326	0	2.19722	0.555556	1.98714	-0.62048	-0.62048	-0.150997	-0.469	0.283199	-0.469	0.283199	-0.114133	0.0689176	-9.70325	1	0	460.47
429	429	2008	SZ	main	1	east	G54	G	1998	10.762	10.9076	1.97422	0.740012	0	0	0	0.32	0.24071	-0.0190677	0.0692571	13.4958	12.7593	0.475639	0.072362	0.143658	10.9728	0.4442	0.305263	0	2.3979	0.363636	1.48841	0	0	0	0	0	0	0	0	0	6.49715	0	0	179.041
429	429	2010	SZ	main	1	east	G54	G	1998	10.6881	10.8085	0.171796	0.130508	0	0	0	0.31	0.231048	-0.0014969	0.0331265	13.8668	12.8434	0.544009	0.045092	0.1031	10.9858	0.447	0.261731	0	2.3979	0.363636	1.76127	0	0	0	0	0	0	0	0	0	4.1641	0	0	98.8882
429	429	2011	SZ	main	1	east	G54	G	1998	10.0162	10.1117	2.63523	0.81391	0	0	0	0.17	0.218741	-0.0089673	0.0375576	13.9812	12.9149	0.597053	0.020052	0.09656	11.0354	0.4532	0.261731	0	2.3979	0.363636	1.74528	0	0	0	0	0	0	0	0	0	1.89684	0	0	170.636
429	429	2012	SZ	main	1	east	G54	G	1998	9.90941	10.0579	-2.03696	-0.73971	0	0	0	0.14	0.208517	0.0001661	0.0283217	14.0897	13.6195	0.611355	0.016123	0.08861	11.0368	0.4542	0.261731	1	2.30259	0.4	1.80874	0	0	0	0	0	0	0	0	0	1.52941	0	1	244.398
429	429	2013	SZ	main	1	east	G54	G	1998	9.21084	8.87453	-0.291858	0.139504	0	0	0	0.1	0.188976	-0.0005207	0.0382904	14.0541	13.5537	0.601973	0.007741	0.102712	11.2351	0.4613	0.237384	0	2.3979	0.363636	1.86609	0	0	0	0	0	0	0	0	0	0.788138	0	0	113.897
429	429	2014	SZ	main	1	east	G54	G	1998	10.4881	10.6262	-0.519038	-0.63137	0	0	0	0.25	0.212121	0.0108651	0.0347859	14.0397	13.4838	0.530826	0.028471	0.115444	11.4796	0.4569	0.261795	0	2.3979	0.363636	1.90871	0	0	0	0	0	0	0	0	0	2.8677	0	0	123.635
429	429	2015	SZ	main	1	east	G54	G	1998	10.8957	11.0704	-1.2811	-0.329487	0	0	0	0.37	0.191326	0.0126366	0.0853158	14.0068	13.3986	0.493845	0.043818	0.125542	11.5099	0.4619	0.261795	0	2.3979	0.363636	2.02114	0	0	0	0	0	0	0	0	0	4.45524	1	0	181.287
429	429	2016	SZ	main	1	east	G54	G	1998	11.6719	11.9094	-0.776714	-0.480225	1	0.0968186	0	0.52	0.0984468	0.0014419	0.0463579	14.29	13.7414	0.449772	0.075153	0.181097	12.1675	0.639	0.011009	0	2.63906	0.357143	2.07674	-0.776714	0	-0.0752004	0.52	0.0984468	0	0	0.0503457	0.0095315	7.29421	1	0	364.833
429	429	2017	SZ	main	1	east	G54	G	1998	12.0495	12.1527	-1.05224	-0.784933	0	0	0	0.72	0.228664	0.0047482	0.0371908	14.3177	13.6536	0.427832	0.104935	0.189537	12.2991	0.639	0.011009	0	2.70805	0.333333	2.03145	0	0	0	0	0	0	0	0	0	10.3504	1	1	363.874
429	429	2018	SZ	main	1	east	G54	G	1998	12.1565	12.2538	-0.507341	-0.252583	1	0.0749245	0	0.8	0.197535	0.0024016	0.0330788	14.3038	13.5411	0.383508	0.115989	0.196147	12.1632	0.639	0.011009	0	2.70805	0.333333	1.98714	-0.507341	0	-0.0380123	0.8	0.197535	0	0	0.0599396	0.0148002	11.6799	1	0	460.47
488	488	2008	SZ	main	1	east	C22	C	2000	11.7437	11.9546	-0.028496	0.11873	0	0	0	0.57	0.26018	-0.0172783	0.0933285	14.7825	14.1671	0.466842	0.052143	0.642906	12.1726	0.3766	0.0132935	0	2.70805	0.333333	1.48841	0	0	0	0	0	0	0	0	0	4.78922	0	0	179.041
488	488	2009	SZ	main	1	east	C22	C	2000	11.4657	11.6724	-0.564925	-0.239225	0	0	0	0.41	0.264744	0.0121777	0.0645176	14.8527	14.1178	0.477652	0.034998	0.546099	12.007	0.3824	0.0133075	0	2.70805	0.333333	1.75091	0	0	0	0	0	0	0	0	0	3.3811	0	0	127.624
488	488	2010	SZ	main	1	east	C22	C	2000	11.7766	11.9591	-0.575461	-0.411862	0	0	0	0.56	0.280515	-0.0022125	0.039296	15.0705	14.0688	0.564953	0.041133	0.543627	11.3508	0.3776	0.0133075	1	2.70805	0.333333	1.76127	0	0	0	0	0	0	0	0	0	3.71084	0	0	98.8882
488	488	2011	SZ	main	1	east	C22	C	2000	10.9831	11.1548	0.823389	0.285849	0	0	0	0.29	0.276165	-0.0066419	0.0333871	15.3335	14.6371	0.671543	0.014589	0.439795	-10.6862	0.3746	0.0132935	1	2.70805	0.333333	1.74528	0	0	0	0	0	0	0	0	0	1.29019	0	0	170.636
488	488	2012	SZ	main	1	east	C22	C	2000	8.44862	-7.38647	-2.39015	-1.09288	0	0	0	0.11	0.24816	-0.0010791	0.0345574	15.3784	14.4961	0.699418	0.001	0.423361	12.1843	0.3822	0.0133005	1	2.70805	0.333333	1.80874	0	0	0	0	0	0	0	0	0	0.0978226	0	1	244.398
488	488	2013	SZ	main	1	east	C22	C	2000	11.1424	11.3694	-0.669279	-0.547747	0	0	0	0.35	0.206835	0.0032535	0.0360538	15.3741	14.5661	0.691966	0.014496	0.428125	11.6286	0.3802	0.0188804	1	2.48491	0.333333	1.86609	0	0	0	0	0	0	0	0	0	1.45271	0	0	113.897
488	488	2014	SZ	main	1	east	C22	C	2000	10.7217	10.9349	-0.269232	0.114512	1	0.0756556	1	0.26	0.191901	0.0069963	0.0321576	15.5528	14.7215	0.747491	0.008689	0.366129	11.4982	0.3605	0.0119696	1	2.48491	0.333333	1.90871	-0.269232	-0.269232	-0.0203689	0.26	0.191901	0.26	0.191901	0.0196705	0.0145184	0.79777	0	0	123.635
488	488	2015	SZ	main	1	east	C22	C	2000	11.4906	11.8566	0.0974185	-0.195839	1	0.0242718	1	0.5	0.275516	0.0113209	0.0870715	15.8691	14.698	0.778623	0.014511	0.29963	-13.7873	0.375	0.0100332	1	2.48491	0.333333	2.02114	0.0974185	0.0974185	0.0023645	0.5	0.275516	0.5	0.275516	0.0121359	0.0066873	1.25437	1	0	181.287
488	488	2016	SZ	main	1	east	C22	C	2000	12.2173	12.4619	-1.1817	-0.871018	1	0.126297	1	0.99	0.158318	0.0048493	0.0466775	15.9231	14.8737	0.725773	0.025244	0.281652	12.2798	0.4063	0.0116654	1	2.30259	0.4	2.07674	-1.1817	-1.1817	-0.149245	0.99	0.158318	0.99	0.158318	0.125034	0.0199951	2.45804	1	0	364.833
488	488	2017	SZ	main	1	east	C22	C	2000	12.8371	13.0251	-0.0342426	-0.145923	1	0.117583	1	1.7	0.188343	0.0113366	0.045108	16.1728	14.8532	0.713382	0.040008	0.313686	7.77343	0.432	0.0117743	0	2.30259	0.4	2.03145	-0.0342426	-0.0342426	-0.0040264	1.7	0.188343	1.7	0.188343	0.199891	0.0221459	3.55878	1	1	363.874
488	488	2018	SZ	main	1	east	C22	C	2000	12.4548	12.678	0.676033	0.464372	1	0.105865	1	0.51	0.210466	-0.0111307	0.049354	16.1699	14.8421	0.754347	0.024317	0.273777	14.1591	0.4339	0.0118988	0	2.3979	0.363636	1.98714	0.676033	0.676033	0.071568	0.51	0.210466	0.51	0.210466	0.0539909	0.0222809	2.43521	1	0	460.47
498	498	2013	SZ	main	1	east	E48	E	1997	10.1727	10.5037	-1.07511	-0.798711	0	0	0	0.2332	0.291769	0.0059344	0.0945254	13.7558	10.7454	0.755201	0.028665	0.78417	11.2069	0.7302	0.0785751	0	2.07944	0.375	1.86609	0	0	0	0	0	0	0	0	0	2.77897	0	0	113.897
498	498	2014	SZ	main	1	east	E48	E	1997	10.3478	10.7036	-1.87419	-0.959623	0	0	0	0.2784	0.269207	0.003944	0.0316935	13.8181	10.6411	0.735114	0.032077	0.703712	10.3573	0.7464	0.0785751	0	1.94591	0.428571	1.90871	0	0	0	0	0	0	0	0	0	3.11075	0	0	123.635
498	498	2015	SZ	main	1	east	E48	E	1997	10.5393	10.8829	-0.525854	-0.890448	0	0	0	0.337	0.262152	0.0182298	0.102744	13.8563	10.6354	0.708156	0.036953	0.72583	11.3298	0.7001	0.0785751	0	2.07944	0.375	2.02114	0	0	0	0	0	0	0	0	0	3.62616	1	0	181.287
498	498	2016	SZ	main	1	east	E48	E	1997	10.6712	11.0089	1.21107	0.248551	1	0.0772493	0	0.3836	0.185526	-0.0012168	0.0558718	14.2238	10.9141	0.769289	0.033856	0.64006	11.3074	0.7042	0.0785751	0	2.19722	0.333333	2.07674	1.21107	0	0.0935544	0.3836	0.185526	0	0	0.0296328	0.0143318	2.86485	1	0	364.833
498	498	2017	SZ	main	1	east	E48	E	1997	10.9645	11.2534	-0.359057	-0.427976	1	0.0772493	0	0.5143	0.224911	-0.0025803	0.0400754	14.3823	11.0717	0.769372	0.035376	0.758173	10.0538	0.6984	0.105679	0	2.19722	0.333333	2.03145	-0.359057	0	-0.0277369	0.5143	0.224911	0	0	0.0397293	0.0173742	3.27836	1	1	363.874
498	498	2018	SZ	main	1	east	E48	E	1997	11.1343	11.4199	-1.28489	-0.870634	1	0.0272465	0	0.5924	0.229924	-0.0026731	0.0728175	14.7232	11.0793	0.729136	0.032293	0.720156	11.378	0.6919	0.121563	0	1.94591	0.428571	1.98714	-1.28489	0	-0.0350087	0.5924	0.229924	0	0	0.0161408	0.0062646	2.763	1	0	460.47
501	501	2008	SZ	main	1	中部	F52	F	1992	10.2204	10.5324	0.373704	0.196914	0	0	0	0.36	0.319565	-0.0217568	0.0796035	13.1574	12.1009	0.70319	0.058211	1.40553	11.3277	0.466	0.0127917	0	2.3979	0.363636	1.48841	0	0	0	0	0	0	0	0	0	5.30259	0	0	179.041
501	501	2009	SZ	main	1	中部	F52	F	1992	10.366	10.6633	-0.683956	-0.387302	0	0	0	0.47	0.247815	0.0238873	0.0659863	13.2792	12.1131	0.734018	0.057608	1.43965	11.447	0.4665	0.0127917	0	2.3979	0.363636	1.75091	0	0	0	0	0	0	0	0	0	5.43042	0	0	127.624
501	501	2010	SZ	main	1	中部	F52	F	1992	10.5398	10.8696	-0.648698	-0.607713	0	0	0	0.58	0.266469	0.0056277	0.0546483	13.5221	12.1168	0.751975	0.056801	1.58375	11.9974	0.4886	0.0127917	0	2.3979	0.363636	1.76127	0	0	0	0	0	0	0	0	0	5.06752	0	0	98.8882
501	501	2011	SZ	main	1	中部	F52	F	1992	10.7041	11.0081	-0.549436	-0.593694	0	0	0	0.65	0.300192	-0.0033124	0.0488724	13.7845	12.8514	0.769567	0.051932	1.48479	12.1243	0.5056	0.0140069	0	2.3979	0.363636	1.74528	0	0	0	0	0	0	0	0	0	4.59389	0	0	170.636
501	501	2012	SZ	main	1	中部	F52	F	1992	10.8601	11.1993	-0.665048	-0.139825	0	0	0	0.79	0.310836	-0.0040584	0.0548586	13.9143	12.83	0.760921	0.050216	1.43743	12.2854	0.5201	0.0166945	0	2.30259	0.4	1.80874	0	0	0	0	0	0	0	0	0	4.71603	0	1	244.398
501	501	2013	SZ	main	1	中部	F52	F	1992	11.0124	11.3631	-0.0582209	-0.18964	0	0	0	0.92	0.252624	0.0028227	0.041214	14.0493	13.068	0.752536	0.051215	1.42289	12.1255	0.54	0.0182108	0	2.3979	0.363636	1.86609	0	0	0	0	0	0	0	0	0	4.79804	0	0	113.897
501	501	2014	SZ	main	1	中部	F52	F	1992	11.0686	11.3926	-0.236547	-0.0756737	0	0	0	1.3	0.242	0.0046855	0.0331758	14.2635	13.4988	0.759467	0.045341	1.21341	11.5475	0.5511	0.0190523	0	2.30259	0.4	1.90871	0	0	0	0	0	0	0	0	0	4.0972	0	0	123.635
501	501	2015	SZ	main	1	中部	F52	F	1992	11.2907	11.5834	0.129387	0.0450046	0	0	0	1.58	0.238817	0.0089823	0.0728143	14.3895	13.5086	0.767475	0.047944	1.04919	11.3544	0.4855	0.0207315	0	2.3979	0.363636	2.02114	0	0	0	0	0	0	0	0	0	4.51054	1	0	181.287
501	501	2016	SZ	main	1	中部	F52	F	1992	11.506	11.7907	-0.158652	-0.0990282	0	0	0	1.79	0.119601	-0.0009573	0.0415391	14.3916	13.4769	0.659722	0.055878	0.995369	11.9097	0.4863	0.0207514	0	2.30259	0.4	2.07674	0	0	0	0	0	0	0	0	0	5.58192	1	0	364.833
501	501	2017	SZ	main	1	中部	F52	F	1992	11.7291	12.0099	-0.281894	-0.34456	0	0	0	1.66	0.212577	0.0023055	0.0383876	14.4044	13.4291	0.601672	0.069328	1.01211	10.1601	0.4867	0.0207411	0	2.3979	0.363636	2.03145	0	0	0	0	0	0	0	0	0	6.88871	1	1	363.874
501	501	2018	SZ	main	1	中部	F52	F	1992	11.5617	11.8703	0.117162	0.211777	0	0	0	1.39	0.221861	-0.0092723	0.0389277	14.6435	13.4101	0.639567	0.051334	0.865658	12.4315	0.4867	0.0207411	0	2.30259	0.4	1.98714	0	0	0	0	0	0	0	0	0	4.58759	1	0	460.47
502	502	2008	SZ	main	0	east	K70	K	1992	8.6368	9.28367	0.0031746	-0.158809	0	0	0	0.3064	0.25654	-0.0059248	0.130896	11.2885	8.38249	0.606376	0.072544	0.601066	-6.22904	0.3299	0.0258267	0	2.19722	0.333333	1.48841	0	0	0	0	0	0	0	0	0	7.05343	0	0	179.041
502	502	2009	SZ	main	0	east	K70	K	1992	8.15197	8.45536	-0.38563	-0.202689	0	0	0	0.1759	0.250521	0.0075415	0.0697455	10.9422	8.22848	0.382128	0.05088	0.6732	9.06942	0.2771	0.0600796	0	2.07944	0.375	1.75091	0	0	0	0	0	0	0	0	0	6.1405	0	0	127.624
502	502	2010	SZ	main	0	east	K70	K	1992	-8.54839	-8.39383	-0.484352	-0.407768	1	0.226516	1	-0.28	0.291402	-0.0018078	0.0562587	11.3118	8.19852	0.717066	-0.0746	0.102965	9.73131	0.2806	0.0716772	0	2.19722	0.333333	1.76127	-0.484352	-0.484352	-0.109713	-0.28	0.291402	-0.28	0.291402	-0.0634243	0.066007	-6.30752	0	0	98.8882
502	502	2011	SZ	main	0	east	K70	K	1992	8.20917	8.70919	-1.16361	-0.650908	0	0	0	0.14	0.282684	-0.0093431	0.0541931	10.7187	8.11836	0.406705	0.057877	0.984682	7.98926	0.2557	0.18875	0	2.19722	0.333333	1.74528	0	0	0	0	0	0	0	0	0	8.13044	0	0	170.636
502	502	2012	SZ	main	0	east	K70	K	1992	-7.03664	-6.85183	-0.529057	-0.350311	0	0	0	-0.06	0.291785	0.0067333	0.0644584	10.3094	8.04701	0.212002	-0.030251	0.088792	-9.47457	0.2549	0.18875	0	2.19722	0.333333	1.80874	0	0	0	0	0	0	0	0	0	-3.7901	0	1	244.398
502	502	2013	SZ	main	0	east	K70	K	1992	6.68729	-4.52016	-0.651937	-0.0582345	0	0	0	0.04	0.284281	0.0017562	0.052845	10.3408	7.98358	0.210434	0.026307	0.095166	6.66467	0.2706	0.178346	0	2.19722	0.333333	1.86609	0	0	0	0	0	0	0	0	0	2.59005	0	0	113.897
502	502	2014	SZ	main	0	east	K70	K	1992	5.93029	6.00869	-0.358616	-0.299895	1	0.45303	1	0.02	0.213707	0.0142661	0.0617478	10.2062	7.90676	0.167579	0.012965	0.210755	7.33834	0.3414	0.0696923	0	2.19722	0.333333	1.90871	-0.358616	-0.358616	-0.162464	0.02	0.213707	0.02	0.213707	0.0090606	0.096816	1.38993	0	0	123.635
502	502	2016	SZ	main	0	east	K70	K	1992	8.3467	8.55252	0.0292292	0.0698539	0	0	0	0.17	0.11993	-0.0051669	0.0738544	11.0394	7.96883	0.596444	0.08207	0.582987	9.92211	0.356	0.0456653	0	2.19722	0.333333	2.07674	0	0	0	0	0	0	0	0	0	6.77012	1	0	364.833
502	502	2017	SZ	main	0	east	K70	K	1992	-9.04516	-9.04519	-0.221735	0.020791	1	0.222595	1	-0.45	0.240457	-0.0116477	0.0521416	10.8553	7.74127	0.715851	-0.148615	0.038675	-9.46449	0.3613	0.0462245	0	2.07944	0.375	2.03145	-0.221735	-0.221735	-0.0493571	-0.45	0.240457	-0.45	0.240457	-0.100168	0.0535247	-16.3631	1	1	363.874
502	502	2018	SZ	main	0	east	K70	K	1992	8.94	8.94	0.112561	-0.126608	0	0	0	0.42	0.228342	-0.0063328	0.0497194	10.637	7.71407	0.472495	0.163308	0.037267	-7.29873	0.4056	0.0462245	0	2.19722	0.333333	1.98714	0	0	0	0	0	0	0	0	0	18.3224	1	0	460.47
503	503	2008	SZ	main	1	east	I64	I	1992	6.34534	7.27152	-0.048423	-0.067062	1	0.16021	1	0.0072	0.270332	-0.0159093	0.101484	12.0029	9.14331	0.192152	0.003482	0.17517	-7.33832	0.3019	0.121075	0	1.94591	0.428571	1.48841	-0.048423	-0.048423	-0.0077578	0.0072	0.270332	0.0072	0.270332	0.0011535	0.0433098	0.349119	0	0	179.041
503	503	2009	SZ	main	1	east	I64	I	1992	6.44502	7.18567	-0.610644	-0.138631	1	0.16021	1	0.0106	0.264858	0.0223475	0.082384	11.9978	9.16991	0.192789	0.003867	0.167375	8.33227	0.2813	0.278064	0	1.94591	0.428571	1.75091	-0.610644	-0.610644	-0.0978311	0.0106	0.264858	0.0106	0.264858	0.0016982	0.0424329	0.387672	0	0	127.624
503	503	2010	SZ	main	1	east	I64	I	1992	6.98693	7.20032	0.221247	0.265298	1	0.0801048	1	0.0162	0.287179	0.0044067	0.0683231	11.9543	9.09076	0.166907	0.00681	0.124432	-6.95197	0.268	0.22243	0	1.94591	0.428571	1.76127	0.221247	0.221247	0.0177229	0.0162	0.287179	0.0162	0.287179	0.0012977	0.0230044	0.696176	0	0	98.8882
503	503	2012	SZ	main	1	east	I64	I	1992	7.71423	8.16384	-0.282676	-0.298687	1	0.0711824	1	0.0268	0.307878	0.0096034	0.0456465	11.9039	9.0506	0.128211	0.015458	0.133146	8.79284	0.3116	0.169557	0	1.94591	0.428571	1.80874	-0.282676	-0.282676	-0.0201216	0.0268	0.307878	0.0268	0.307878	0.0019077	0.0219155	1.51509	0	1	244.398
503	503	2013	SZ	main	1	east	I64	I	1992	7.1174	7.80978	0.058423	-0.279577	0	0	0	0.0144	0.233107	0.0178636	0.0717466	11.8692	9.11	0.109044	0.008486	0.141687	9.67776	0.3117	0.173694	0	1.94591	0.428571	1.86609	0	0	0	0	0	0	0	0	0	0.86359	0	0	113.897
503	503	2014	SZ	main	1	east	I64	I	1992	7.56722	8.11697	-0.552604	-0.157499	1	0.0261787	1	0.0278	0.244353	0.009104	0.0551862	11.874	9.26904	0.0743834	0.013509	0.136272	-7.81634	0.3161	0.248288	0	1.94591	0.428571	1.90871	-0.552604	-0.552604	-0.0144665	0.0278	0.244353	0.0278	0.244353	0.0007278	0.0063968	1.34762	0	0	123.635
503	503	2015	SZ	main	1	east	I64	I	1992	6.87149	8.29916	0.0222637	-0.0477055	1	0.0456153	1	0.0257	0.248024	0.0111391	0.137333	11.9062	8.86268	0.0687405	0.006613	0.132906	7.20123	0.3177	0.212461	0	1.94591	0.428571	2.02114	0.0222637	0.0222637	0.0010156	0.0257	0.248024	0.0257	0.248024	0.0011723	0.0113137	0.650814	1	0	181.287
503	503	2016	SZ	main	1	east	I64	I	1992	7.17797	7.98424	0.0025234	-0.170074	1	0.112748	1	0.0312	0.155339	0.0077281	0.0771782	11.9132	8.4559	0.0530016	0.008811	0.145815	7.73816	0.3187	0.189658	0	1.94591	0.428571	2.07674	0.0025234	0.0025234	0.0002845	0.0312	0.155339	0.0312	0.155339	0.0035177	0.0175141	0.878023	1	0	364.833
503	503	2018	SZ	main	1	east	I64	I	1992	-9.84539	-9.81191	0.236174	0.127302	1	0.0285505	1	-0.2089	0.229491	-0.0154903	0.0919623	11.7601	8.10376	0.048998	-0.138305	0.069977	-7.74851	0.3026	0.242778	0	2.19722	0.333333	1.98714	0.236174	0.236174	0.0067429	-0.2089	0.229491	-0.2089	0.229491	-0.0059642	0.0065521	-14.739	1	0	460.47
507	507	2008	SZ	main	1	east	G55	G	1993	9.06548	9.31697	0.173552	-0.124075	0	0	0	0.251	0.238202	-0.0185592	0.091674	12.0689	10.4074	0.328355	0.039821	0.784162	-8.25314	0.2811	0.0241532	0	2.3979	0.363636	1.48841	0	0	0	0	0	0	0	0	0	4.96161	0	0	179.041
507	507	2009	SZ	main	1	east	G55	G	1993	9.19752	9.24865	-0.391652	-0.493542	0	0	0	0.2862	0.248486	0.0208526	0.0729653	12.0581	10.4143	0.269815	0.056926	0.236863	7.45021	0.2818	0.0241532	0	2.3979	0.363636	1.75091	0	0	0	0	0	0	0	0	0	5.72352	0	0	127.624
507	507	2010	SZ	main	1	east	G55	G	1993	9.95235	9.98837	-0.133013	-0.379773	0	0	0	0.6036	0.241481	0.0080448	0.0685719	12.1102	8.93208	0.218068	0.111923	0.19785	8.16798	0.3182	0.0241888	0	2.3979	0.363636	1.76127	0	0	0	0	0	0	0	0	0	11.5568	0	0	98.8882
507	507	2011	SZ	main	1	east	G55	G	1993	10.2911	10.3024	-0.330173	-0.510495	0	0	0	0.8464	0.243252	-0.007928	0.0458249	12.7413	11.3082	0.476831	0.108656	0.167432	10.096	0.2868	0.0241888	0	2.30259	0.4	1.74528	0	0	0	0	0	0	0	0	0	8.62749	0	0	170.636
507	507	2012	SZ	main	1	east	G55	G	1993	9.62817	9.68555	-0.77764	-0.520365	0	0	0	0.25	0.188415	0.0035721	0.0533418	12.7766	11.4424	0.437499	0.043677	0.188199	4.55702	0.2929	0.108956	0	2.19722	0.444444	1.80874	0	0	0	0	0	0	0	0	0	4.29208	0	1	244.398
507	507	2013	SZ	main	1	east	G55	G	1993	9.1173	9.20182	-0.791585	-0.842972	0	0	0	0.121	0.225588	0.0071314	0.0885652	12.8819	11.396	0.354787	0.024397	0.345703	7.15781	0.2907	0.141547	0	2.07944	0.5	1.86609	0	0	0	0	0	0	0	0	0	2.3178	0	0	113.897
507	507	2014	SZ	main	1	east	G55	G	1993	7.43411	8.22524	-0.616972	-0.205758	0	0	0	0.0217	0.227395	0.0121122	0.0725662	13.1919	12.0823	0.50672	0.003596	0.454469	9.92659	0.2881	0.142707	0	2.07944	0.375	1.90871	0	0	0	0	0	0	0	0	0	0.315796	0	0	123.635
507	507	2015	SZ	main	1	east	G55	G	1993	8.99406	9.20406	-0.126711	-0.207565	0	0	0	0.0996	0.257896	0.0011461	0.0964649	13.213	12.2848	0.488875	0.014869	0.373367	9.93569	0.2897	0.142707	0	2.07944	0.375	2.02114	0	0	0	0	0	0	0	0	0	1.4714	1	0	181.287
507	507	2016	SZ	main	1	east	G55	G	1993	9.39452	9.62966	-0.325396	-0.119402	0	0	0	0.132	0.128266	-0.0022588	0.0438577	13.2571	12.4429	0.490038	0.021477	0.32176	10.2377	0.2979	0.142707	0	2.19722	0.333333	2.07674	0	0	0	0	0	0	0	0	0	2.10143	1	0	364.833
507	507	2017	SZ	main	1	east	G55	G	1993	9.71639	9.92258	-0.842288	-0.608639	0	0	0	0.1781	0.223487	0.0128981	0.0870601	13.2905	12.4426	0.477613	0.02851	0.319801	10.5085	0.2988	0.142707	0	2.07944	0.375	2.03145	0	0	0	0	0	0	0	0	0	2.80416	1	1	363.874
507	507	2018	SZ	main	1	east	G55	G	1993	9.8679	10.1115	0.543318	0.431355	0	0	0	0.2138	0.22809	-0.0063485	0.0633169	13.4355	12.4763	0.522906	0.029893	0.405	10.5417	0.2974	0.142707	0	2.07944	0.375	1.98714	0	0	0	0	0	0	0	0	0	2.82229	1	0	460.47
510	510	2008	SZ	main	0	west	C26	C	1993	-8.78255	-8.79726	0.432107	0.146372	0	0	0	-0.1029	0.238918	-0.018503	0.0852554	12.4954	11.8711	0.578799	-0.024075	0.745241	8.95991	0.2029	0.0107877	0	2.19722	0.333333	1.48841	0	0	0	0	0	0	0	0	0	-2.4409	0	0	179.041
510	510	2009	SZ	main	0	west	C26	C	1993	6.61576	6.72995	-0.239673	-0.491927	0	0	0	0.0093	0.276562	0.0296157	0.0868561	12.5451	11.8852	0.589261	0.002726	0.833866	10.4267	0.1517	0.0112967	0	2.19722	0.333333	1.75091	0	0	0	0	0	0	0	0	0	0.266035	0	0	127.624
510	510	2010	SZ	main	0	west	C26	C	1993	9.02579	9.03581	-0.77927	-0.634642	1	0.0167438	1	0.1336	0.304399	-0.0001038	0.0644808	12.3964	11.688	0.513404	0.031819	1.0342	10.6467	0.135	0.0145198	0	2.19722	0.333333	1.76127	-0.77927	-0.77927	-0.0130479	0.1336	0.304399	0.1336	0.304399	0.002237	0.0050968	3.43682	0	0	98.8882
510	510	2011	SZ	main	0	west	C26	C	1993	-9.35768	-9.3284	-0.052753	-0.0901581	0	0	0	-0.1902	0.277201	-0.0081258	0.0650321	12.3691	11.8411	0.524906	-0.04855	1.08398	-6.38389	0.1294	0.0145198	0	2.19722	0.333333	1.74528	0	0	0	0	0	0	0	0	0	-4.92227	0	0	170.636
510	510	2012	SZ	main	0	west	C26	C	1993	6.06909	6.15085	-0.715349	-0.461965	0	0	0	0.0263	0.274113	0.0048259	0.0673274	12.3464	11.8276	0.509003	0.001857	0.933405	9.11353	0.1294	0.0145198	0	2.19722	0.333333	1.80874	0	0	0	0	0	0	0	0	0	0.187848	0	1	244.398
510	510	2013	SZ	main	0	west	C26	C	1993	-9.85826	-9.8523	-0.0265039	-0.349176	0	0	0	-0.2852	0.279532	0.0003915	0.0621182	12.1239	11.7401	0.48871	-0.092269	0.968059	9.40358	0.1307	0.0145198	0	2.19722	0.333333	1.86609	0	0	0	0	0	0	0	0	0	-10.3768	0	0	113.897
510	510	2014	SZ	main	0	west	C26	C	1993	-9.59055	-9.59041	0.821614	0.206718	0	0	0	-0.2418	0.274425	0.0025844	0.0639848	12.1028	11.6354	0.559173	-0.080232	1.12574	9.43978	0.1209	0.0117514	0	2.07944	0.375	1.90871	0	0	0	0	0	0	0	0	0	-8.1085	0	0	123.635
510	510	2016	SZ	main	0	west	C26	C	1993	8.60008	8.59945	-3.14739	-1.19408	1	0.0984927	1	0.0953	0.221066	0.0127949	0.11265	11.7918	11.4564	0.35885	0.037931	1.07125	10.1673	0.2216	0.02	1	2.19722	0.333333	2.07674	-3.14739	-3.14739	-0.309995	0.0953	0.221066	0.0953	0.221066	0.0093864	0.0217734	4.10991	1	0	364.833
510	510	2017	SZ	main	0	west	C26	C	1993	8.34967	8.35546	0.0485605	-0.0831777	1	0.210725	1	0.1108	0.253863	-0.0048628	0.0549358	11.9189	11.4109	0.416092	0.029965	1.22456	8.41683	0.3069	0.01305	1	2.19722	0.333333	2.03145	0.0485605	0.0485605	0.0102329	0.1108	0.253863	0.1108	0.253863	0.0233483	0.0534953	2.81775	1	1	363.874
510	510	2018	SZ	main	0	west	C26	C	1993	9.2386	9.262	-0.361843	-0.0431218	1	0.112438	0	0.1643	0.254534	-0.0139626	0.0575014	11.908	11.3588	0.35626	0.068916	1.38641	9.94521	0.2999	0.0129722	1	2.19722	0.333333	1.98714	-0.361843	0	-0.040685	0.1643	0.254534	0	0	0.0184736	0.0286193	6.92947	1	0	460.47
513	513	2008	SZ	main	0	east	C27	C	1993	8.89436	9.26534	-0.579707	-0.700045	0	0	0	0.17	0.167922	-0.0146927	0.101176	12.5858	11.4325	0.372558	0.024843	0.701466	10.4492	0.4789	0.0174089	1	2.19722	0.333333	1.48841	0	0	0	0	0	0	0	0	0	2.49357	0	0	179.041
513	513	2009	SZ	main	0	east	C27	C	1993	10.847	10.9843	0.237234	0.122227	0	0	0	1.61	0.182179	0.0175049	0.0490436	12.6522	11.3156	0.287711	0.1699	0.858388	10.8095	0.4912	0.0174037	1	2.19722	0.333333	1.75091	0	0	0	0	0	0	0	0	0	16.4447	0	0	127.624
513	513	2010	SZ	main	0	east	C27	C	1993	10.7199	10.8849	-0.205115	-0.163281	0	0	0	1.41	0.215796	0.0035505	0.0556243	12.8109	11.2947	0.279313	0.133353	0.803587	11.0561	0.5099	0.0169315	1	2.19722	0.333333	1.76127	0	0	0	0	0	0	0	0	0	12.3564	0	0	98.8882
513	513	2011	SZ	main	0	east	C27	C	1993	10.5657	10.7432	-0.791344	-0.407097	0	0	0	1.22	0.238742	-0.013413	0.0519733	13.0396	11.5996	0.345714	0.093842	0.765385	11.1679	0.5104	0.0168445	1	2.19722	0.333333	1.74528	0	0	0	0	0	0	0	0	0	8.42507	0	0	170.636
513	513	2012	SZ	main	0	east	C27	C	1993	10.769	10.9337	-1.14664	-0.982067	0	0	0	1.49	0.196328	0.0123749	0.0568371	13.2417	11.6327	0.435524	0.092847	0.770471	10.992	0.5372	0.0153006	1	2.19722	0.333333	1.80874	0	0	0	0	0	0	0	0	0	8.43528	0	1	244.398
513	513	2013	SZ	main	0	east	C27	C	1993	10.8666	11.0492	-1.2757	-0.720434	0	0	0	1.65	0.152931	0.0040681	0.0587126	13.3948	12.1945	0.451033	0.085901	0.757176	10.6919	0.536	0.0153006	0	2.3979	0.454545	1.86609	0	0	0	0	0	0	0	0	0	7.98029	0	0	113.897
513	513	2015	SZ	main	0	east	C27	C	1993	11.0967	11.2996	-0.027977	-0.0308528	0	0	0	1.62	0.195759	0.0143335	0.0936142	13.602	12.714	0.404534	0.085768	0.860917	11.438	0.6744	0.0144466	0	2.3979	0.454545	2.02114	0	0	0	0	0	0	0	0	0	8.1654	1	0	181.287
513	513	2016	SZ	main	0	east	C27	C	1993	11.3265	11.518	0.340073	0.251185	0	0	0	1.98	0.108124	0.0018717	0.0428184	13.8671	12.7192	0.325153	0.089206	0.822471	11.7592	0.6546	0.0144487	0	2.3979	0.454545	2.07674	0	0	0	0	0	0	0	0	0	7.88199	1	0	364.833
513	513	2017	SZ	main	0	east	C27	C	1993	13.0143	13.2578	-0.672469	-0.602255	0	0	0	8.09	0.199577	0.0081137	0.0362304	14.2791	12.7133	0.293382	0.33963	0.645625	11.7874	0.6404	0.0144426	0	2.30259	0.5	2.03145	0	0	0	0	0	0	0	0	0	28.2286	1	1	363.874
513	513	2018	SZ	main	0	east	C27	C	1993	11.6799	11.8612	0.927067	0.478071	0	0	0	1.51	0.209083	-0.0116294	0.0558966	14.3715	12.6816	0.326166	0.070899	0.531612	11.7501	0.6329	0.0144468	0	2.30259	0.5	1.98714	0	0	0	0	0	0	0	0	0	6.77692	1	0	460.47
514	514	2008	SZ	main	1	west	K70	K	1993	9.44429	9.60032	-1.67823	-0.841221	0	0	0	0.2	0.227101	-0.0089286	0.110826	12.6388	11.5278	0.316078	0.043983	0.14389	-9.1842	0.8393	1.04	0	1.94591	0.571429	1.48841	0	0	0	0	0	0	0	0	0	4.09873	0	0	179.041
514	514	2009	SZ	main	1	west	K70	K	1993	9.64055	9.81026	-0.312285	-0.371322	0	0	0	0.2449	0.256271	0.0231027	0.0944696	12.7631	11.4798	0.364112	0.04678	0.13815	-9.80114	0.6813	0.369017	0	1.94591	0.571429	1.75091	0	0	0	0	0	0	0	0	0	4.40469	0	0	127.624
514	514	2010	SZ	main	1	west	K70	K	1993	9.70449	9.93497	-0.780516	-0.636552	0	0	0	0.1936	0.251166	-0.0051508	0.0619851	13.0401	11.4406	0.467012	0.040492	0.193217	-9.55219	0.676	0.286278	0	1.94591	0.571429	1.76127	0	0	0	0	0	0	0	0	0	3.55926	0	0	98.8882
514	514	2011	SZ	main	1	west	K70	K	1993	10.0194	10.2473	-0.224027	-0.183223	0	0	0	0.2297	0.249326	-0.0112738	0.0389656	13.1718	11.399	0.456428	0.045557	0.18267	-11.1568	0.6781	0.286278	0	1.94591	0.571429	1.74528	0	0	0	0	0	0	0	0	0	4.27461	0	0	170.636
514	514	2012	SZ	main	1	west	K70	K	1993	7.99192	7.86256	-0.167425	0.136963	0	0	0	0.077	0.20519	0.0045523	0.0495115	13.4249	11.7182	0.551443	0.00492	0.101207	-10.8687	0.6724	0.286233	0	1.94591	0.571429	1.80874	0	0	0	0	0	0	0	0	0	0.437009	0	1	244.398
514	514	2013	SZ	main	1	west	K70	K	1993	9.11993	9.26991	-1.88201	-0.758248	0	0	0	0.1499	0.229381	0.0014161	0.0696635	13.5487	11.9798	0.589755	0.012667	0.128073	9.99571	0.6457	1.76611	0	1.94591	0.571429	1.86609	0	0	0	0	0	0	0	0	0	1.19295	0	0	113.897
514	514	2014	SZ	main	1	west	K70	K	1993	9.28529	9.52031	-0.597214	-0.795854	0	0	0	0.145	0.255195	0.0122594	0.0630026	13.5656	11.96	0.565628	0.013955	0.25209	-9.92361	0.6428	1.7525	0	1.94591	0.571429	1.90871	0	0	0	0	0	0	0	0	0	1.38379	0	0	123.635
514	514	2015	SZ	main	1	west	K70	K	1993	-9.21685	-8.85416	-0.461106	0.0157019	1	0.560602	1	0.0087	0.246349	0.0209728	0.135072	13.5087	11.9511	0.547649	-0.01329	0.152509	8.44806	0.6501	1.07102	0	1.60944	0.4	2.02114	-0.461106	-0.461106	-0.258497	0.0087	0.246349	0.0087	0.246349	0.0048772	0.138104	-1.3679	1	0	181.287
514	514	2016	SZ	main	1	west	K70	K	1993	8.95383	9.1	-1.38912	-1.39418	0	0	0	0.1454	0.1931	0.0034218	0.077876	13.3973	11.2295	0.489082	0.011101	0.097936	9.98627	0.6526	1.19226	0	1.94591	0.571429	2.07674	0	0	0	0	0	0	0	0	0	1.17555	1	0	364.833
514	514	2017	SZ	main	1	west	K70	K	1993	9.19514	9.48259	0.64217	0.201534	0	0	0	0.0958	0.251362	-0.0113023	0.0497254	13.3546	11.1911	0.451933	0.015283	0.161508	11.0066	0.6411	1.6629	0	1.94591	0.571429	2.03145	0	0	0	0	0	0	0	0	0	1.56158	1	1	363.874
514	514	2018	SZ	main	1	west	K70	K	1993	8.37796	8.3652	-0.42107	-0.899066	0	0	0	0.0298	0.246185	-0.0080646	0.0625916	13.3956	11.1531	0.472779	0.006756	0.08387	10.877	0.6543	0.564196	0	1.94591	0.571429	1.98714	0	0	0	0	0	0	0	0	0	0.662038	1	0	460.47
516	516	2008	SZ	main	0	west	Q83	Q	1993	8.86524	9.17191	-0.701701	-0.153432	1	0.406721	1	0.4	0.205714	-0.0112583	0.0789761	12.0745	10.5709	0.598935	0.044211	1.27441	10.0625	0.4821	0.0145702	0	2.19722	0.333333	1.48841	-0.701701	-0.701701	-0.285397	0.4	0.205714	0.4	0.205714	0.162689	0.0836684	4.03855	0	0	179.041
516	516	2009	SZ	main	0	west	Q83	Q	1993	8.97963	9.32395	-0.228138	-0.192951	1	0.208625	1	0.25	0.287328	0.023669	0.0820688	12.4008	11.5902	0.611367	0.037958	1.10654	10.2438	0.3519	0.0406628	0	2.19722	0.333333	1.75091	-0.228138	-0.228138	-0.0475954	0.25	0.287328	0.25	0.287328	0.0521563	0.0599439	3.26744	0	0	127.624
516	516	2010	SZ	main	0	west	Q83	Q	1993	9.63067	9.93397	-0.870473	-0.592524	1	0.25992	1	0.21	0.295667	0.0057934	0.0492792	12.5087	11.4968	0.605198	0.059277	0.982996	10.2609	0.349	0.0406628	0	2.19722	0.333333	1.76127	-0.870473	-0.870473	-0.226253	0.21	0.295667	0.21	0.295667	0.0545831	0.0768498	5.62448	0	0	98.8882
516	516	2011	SZ	main	0	west	Q83	Q	1993	9.45135	9.82091	-1.20134	-0.548944	1	0.25992	1	0.18	0.223611	-0.001755	0.042336	12.6588	12.0554	0.644467	0.043491	1.15453	10.7542	0.3583	0.0406628	0	2.19722	0.333333	1.74528	-1.20134	-1.20134	-0.312252	0.18	0.223611	0.18	0.223611	0.0467855	0.0581209	4.04606	0	0	170.636
516	516	2012	SZ	main	0	west	Q83	Q	1993	9.31341	9.67883	-0.0745803	0.0162506	1	0.208625	1	0.16	0.264648	-0.0014821	0.0383825	12.8031	12.0182	0.671566	0.032707	1.00393	10.7896	0.3327	0.0406628	0	2.3979	0.363636	1.80874	-0.0745803	-0.0745803	-0.0155593	0.16	0.264648	0.16	0.264648	0.03338	0.0552123	3.05091	0	1	244.398
516	516	2013	SZ	main	0	west	Q83	Q	1993	9.40529	9.68299	-1.16564	-0.718851	1	0.208625	1	0.17	0.299025	0.0075753	0.0552159	12.7971	11.9688	0.644833	0.033546	0.984288	10.3978	0.3279	0.0406628	0	2.3979	0.363636	1.86609	-1.16564	-1.16564	-0.243181	0.17	0.299025	0.17	0.299025	0.0354663	0.0623841	3.36481	0	0	113.897
516	516	2014	SZ	main	0	west	Q83	Q	1993	10.4638	10.687	-0.607987	-0.536393	1	0.25992	1	0.49	0.265537	0.0152857	0.0527875	12.7695	11.9233	0.545332	0.09832	1.09008	10.3283	0.3411	0.0406628	0	2.3979	0.363636	1.90871	-0.607987	-0.607987	-0.158028	0.49	0.265537	0.49	0.265537	0.127361	0.0690184	9.96971	0	0	123.635
516	516	2015	SZ	main	0	west	Q83	Q	1993	10.0899	10.3614	-0.131925	-0.0150361	1	0.471948	1	0.32	0.231456	0.0182028	0.119058	13.1831	11.9196	0.373586	0.054606	0.883775	10.2191	0.3009	0.0406897	0	2.3979	0.363636	2.02114	-0.131925	-0.131925	-0.0622618	0.32	0.231456	0.32	0.231456	0.151023	0.109235	4.53564	1	0	181.287
516	516	2016	SZ	main	0	west	Q83	Q	1993	9.90994	10.1897	-1.21029	-1.25423	0	0	0	0.1	0.165392	-0.00017	0.0646227	13.2277	11.9116	0.370194	0.037041	0.723305	10.6903	0.2941	0.0406897	0	2.3979	0.363636	2.07674	0	0	0	0	0	0	0	0	0	3.62346	1	0	364.833
516	516	2017	SZ	main	0	west	Q83	Q	1993	9.88727	10.1865	2.58621	1.12442	1	0.0969027	1	0.1	0.205558	-0.0123583	0.0580404	13.2764	11.8611	0.377534	0.03456	0.712947	10.562	0.2955	0.0406897	0	2.3979	0.363636	2.03145	2.58621	2.58621	0.250611	0.1	0.205558	0.1	0.205558	0.0096903	0.0199192	3.37381	1	1	363.874
516	516	2018	SZ	main	0	west	Q83	Q	1993	12.3209	12.6278	-0.895533	-0.862972	0	0	0	1.11	0.193717	0.0017935	0.0545737	13.5017	11.0473	0.209426	0.335138	0.304671	-11.2543	0.298	0.0406897	0	2.19722	0.333333	1.98714	0	0	0	0	0	0	0	0	0	30.7032	1	0	460.47
517	517	2010	SZ	main	0	east	K70	K	1993	10.1128	10.4289	-1.26564	-0.189321	1	0.463947	1	0.2323	0.289337	-0.0057377	0.0740732	13.4843	6.70525	0.734616	0.040436	0.204985	-12.2035	0.8551	0.130033	0	2.19722	0.333333	1.76127	-1.26564	-1.26564	-0.587191	0.2323	0.289337	0.2323	0.289337	0.107775	0.134237	3.43377	0	0	98.8882
517	517	2011	SZ	main	0	east	K70	K	1993	10.6084	10.8587	0.552707	0.317063	1	0.48414	1	0.3814	0.310768	-0.0028404	0.0576069	13.8476	6.87622	0.776253	0.04624	0.185921	-10.8791	0.8573	0.130033	1	2.19722	0.333333	1.74528	0.552707	0.552707	0.267587	0.3814	0.310768	0.3814	0.310768	0.184651	0.150455	3.91979	0	0	170.636
517	517	2012	SZ	main	0	east	K70	K	1993	10.6555	10.8262	-1.14006	-0.696343	0	0	0	0.3998	0.303559	0.0096772	0.0638405	13.8859	6.94616	0.73887	0.040302	0.195307	12.5706	0.8559	0.130033	1	2.19722	0.333333	1.80874	0	0	0	0	0	0	0	0	0	3.95452	0	1	244.398
517	517	2013	SZ	main	0	east	K70	K	1993	10.7219	10.9932	0.453209	0.360849	1	0.180909	1	0.4283	0.287146	-0.0077712	0.0373185	13.6201	6.79401	0.604261	0.047842	0.489804	11.8393	0.8556	0.130033	1	2.19722	0.333333	1.86609	0.453209	0.453209	0.0819896	0.4283	0.287146	0.4283	0.287146	0.0774833	0.0519472	5.51232	0	0	113.897
517	517	2014	SZ	main	0	east	K70	K	1993	10.3393	10.5108	0.245938	-0.131564	1	0.189389	1	0.2828	0.242264	0.0110906	0.0662307	13.3052	6.58017	0.387116	0.043471	0.48638	-11.0664	0.8596	0.130033	0	2.19722	0.333333	1.90871	0.245938	0.245938	0.046578	0.2828	0.242264	0.2828	0.242264	0.0535592	0.0458822	5.15165	0	0	123.635
517	517	2015	SZ	main	0	east	K70	K	1993	9.24247	9.37755	-0.337269	-0.443891	1	0.0502525	1	0.0324	0.288745	0.0300299	0.144785	13.5842	6.32392	0.543365	0.014818	0.161356	11.098	0.8307	0.0203438	0	2.19722	0.333333	2.02114	-0.337269	-0.337269	-0.0169486	0.0324	0.288745	0.0324	0.288745	0.0016282	0.0145102	1.30145	1	0	181.287
517	517	2016	SZ	main	0	east	K70	K	1993	9.60868	9.89668	-0.518587	-0.321466	1	0.0655292	1	0.0468	0.177708	-0.0026611	0.0716969	13.9205	6.22572	0.668969	0.015643	0.181463	9.80664	0.83	0.0203438	0	2.19722	0.333333	2.07674	-0.518587	-0.518587	-0.0339826	0.0468	0.177708	0.0468	0.177708	0.0030668	0.0116451	1.34095	1	0	364.833
517	517	2017	SZ	main	0	east	K70	K	1993	10.8996	11.1075	-1.15497	-0.564485	1	0.136668	1	0.1702	0.241864	-0.0080619	0.0341955	14.0928	6.4961	0.678841	0.044568	0.350938	-10.1727	0.8306	0.0203438	0	2.07944	0.375	2.03145	-1.15497	-1.15497	-0.157848	0.1702	0.241864	0.1702	0.241864	0.0232609	0.0330551	4.1041	1	1	363.874
517	517	2018	SZ	main	0	east	K70	K	1993	10.9117	11.1668	-1.52878	-0.86165	1	0.273226	1	0.1911	0.255559	-0.0020308	0.11181	14.7041	6.92676	0.803889	0.029226	0.211552	-12.512	0.83	0.0203438	0	2.07944	0.375	1.98714	-1.52878	-1.52878	-0.417701	0.1911	0.255559	0.1911	0.255559	0.0522135	0.0698254	2.25428	1	0	460.47
519	519	2008	SZ	main	1	中部	C35	C	1993	-7.9191	-8.01743	0.0011333	-0.0023141	1	0.167091	1	-0.14	0.291423	-0.0193706	0.0858924	10.7495	9.72838	0.252087	-0.056037	0.599079	-8.33467	0.3704	0.0154307	0	1.94591	0.428571	1.48841	0.0011333	0.0011333	0.0001894	-0.14	0.291423	-0.14	0.291423	-0.0233927	0.0486941	-5.89884	0	0	179.041
519	519	2009	SZ	main	1	中部	C35	C	1993	5.69418	5.96617	0.166754	-0.236741	0	0	0	0.02	0.265036	0.0438822	0.0878255	10.8474	9.65571	0.316073	0.006063	0.593367	-7.64683	0.37	0.0154307	0	1.94591	0.428571	1.75091	0	0	0	0	0	0	0	0	0	0.578058	0	0	127.624
519	519	2010	SZ	main	1	中部	C35	C	1993	7.03468	7.06483	0.102618	0.0488218	0	0	0	0.06	0.289192	0.0020133	0.0830301	10.7798	9.63396	0.245625	0.022834	0.699592	-7.29193	0.351	0.0434205	0	1.94591	0.428571	1.76127	0	0	0	0	0	0	0	0	0	2.36328	0	0	98.8882
519	519	2011	SZ	main	1	中部	C35	C	1993	-7.02832	-7.14727	-0.155379	-0.0482529	0	0	0	-0.0579	0.285353	-0.0142095	0.0554801	10.7623	9.50637	0.256212	-0.023688	0.730923	-7.53948	0.3457	0.0434205	0	1.94591	0.428571	1.74528	0	0	0	0	0	0	0	0	0	-2.38972	0	0	170.636
519	519	2012	SZ	main	1	中部	C35	C	1993	5.85684	6.25305	-1.07241	-0.815737	0	0	0	0.0298	0.257636	0.0162341	0.0908911	10.7668	9.47738	0.252177	0.007389	0.638387	6.24626	0.3457	0.0434205	0	1.94591	0.428571	1.80874	0	0	0	0	0	0	0	0	0	0.737274	0	1	244.398
519	519	2013	SZ	main	1	中部	C35	C	1993	10.5442	10.7391	-0.114969	-0.252914	0	0	0	0.62	0.267639	0.0023683	0.0518664	13.1059	11.9117	0.266653	0.093306	0.511396	-9.42826	0.5586	0.0472346	0	2.19722	0.333333	1.86609	0	0	0	0	0	0	0	0	0	7.71673	0	0	113.897
519	519	2014	SZ	main	1	中部	C35	C	1993	10.5859	10.7714	-0.0091997	0.343708	0	0	0	0.536	0.23748	0.0019976	0.0424377	15.4064	12.0009	0.0187715	0.014657	0.075395	-9.89672	0.5367	0.0472346	0	2.19722	0.333333	1.90871	0	0	0	0	0	0	0	0	0	0.806284	0	0	123.635
519	519	2016	SZ	main	1	中部	C35	C	1993	9.65069	9.79389	-0.741333	-0.637436	1	0.024922	1	0.126	0.195893	-0.0004123	0.0662299	13.8412	12.4449	0.282296	0.017053	0.417294	9.6627	0.4961	0.0462637	0	2.19722	0.333333	2.07674	-0.741333	-0.741333	-0.0184755	0.126	0.195893	0.126	0.195893	0.0031402	0.0048821	1.51378	1	0	364.833
519	519	2017	SZ	main	1	中部	C35	C	1993	9.39478	9.62089	0.048799	0.105077	0	0	0	0.09	0.235228	-0.0063433	0.0587599	13.788	12.4026	0.226262	0.012032	0.477792	10.8911	0.4997	0.0155749	0	2.07944	0.375	2.03145	0	0	0	0	0	0	0	0	0	1.23609	1	1	363.874
519	519	2018	SZ	main	1	中部	C35	C	1993	10.4564	10.65	-0.303599	-0.0969407	1	0.027197	1	0.247	0.243514	-0.0070463	0.0576955	13.8569	12.3112	0.245685	0.034506	0.491643	11.9176	0.4997	0.0155749	0	2.07944	0.375	1.98714	-0.303599	-0.303599	-0.008257	0.247	0.243514	0.247	0.243514	0.0067177	0.0066229	3.33569	1	0	460.47
521	521	2008	SZ	main	1	中部	C38	C	1993	7.84917	8.00383	-0.567225	-0.588077	0	0	0	0.06	0.222222	-0.0129148	0.095527	12.7338	11.1083	0.682342	0.007668	1.29694	9.85178	0.2855	0.0132088	0	2.19722	0.333333	1.48841	0	0	0	0	0	0	0	0	0	0.756157	0	0	179.041
521	521	2009	SZ	main	1	中部	C38	C	1993	10.3129	10.4854	-1.19171	-0.704598	0	0	0	0.7282	0.262566	0.0307074	0.0759075	13.0788	11.2931	0.718073	0.069368	1.4566	-6.60527	0.3359	0.0268806	0	2.19722	0.333333	1.75091	0	0	0	0	0	0	0	0	0	6.29163	0	0	127.624
521	521	2010	SZ	main	1	中部	C38	C	1993	10.3936	10.5367	-0.328973	-0.105494	0	0	0	0.7878	0.297107	-0.0008145	0.061161	13.4753	11.3682	0.614091	0.054859	1.38234	10.5296	0.3855	0.0341534	0	2.19722	0.333333	1.76127	0	0	0	0	0	0	0	0	0	4.58808	0	0	98.8882
521	521	2011	SZ	main	1	中部	C38	C	1993	9.09422	9.32671	-0.0962729	0.0226717	0	0	0	0.1675	0.35647	-0.0138623	0.0444404	13.5414	11.4467	0.624569	0.012098	1.22348	-10.6339	0.3844	0.0341534	0	2.19722	0.444444	1.74528	0	0	0	0	0	0	0	0	0	1.17114	0	0	170.636
521	521	2012	SZ	main	1	中部	C38	C	1993	9.68768	10.053	-0.460119	-0.459699	0	0	0	0.2517	0.278362	0.0017177	0.0443953	13.578	11.7312	0.621935	0.020812	1.20176	10.6444	0.3706	0.0344728	0	2.19722	0.444444	1.80874	0	0	0	0	0	0	0	0	0	2.04381	0	1	244.398
521	521	2013	SZ	main	1	中部	C38	C	1993	10.2261	10.3291	-0.848379	-0.429644	0	0	0	0.3589	0.278497	0.0062571	0.0429816	13.6556	11.6429	0.623602	0.033658	1.28458	10.8949	0.3623	0.043596	0	2.19722	0.444444	1.86609	0	0	0	0	0	0	0	0	0	3.24021	0	0	113.897
521	521	2014	SZ	main	1	中部	C38	C	1993	10.2414	10.4557	-0.965441	-0.704189	0	0	0	0.3856	0.266039	0.007318	0.0622468	13.7112	11.7149	0.61834	0.031989	1.22808	9.71392	0.3625	0.0344728	0	2.19722	0.333333	1.90871	0	0	0	0	0	0	0	0	0	3.11252	0	0	123.635
521	521	2015	SZ	main	1	中部	C38	C	1993	7.66012	8.08478	-1.29198	-0.390966	0	0	0	0.0347	0.259541	0.0050937	0.0737363	13.7175	11.7125	0.622796	0.002348	1.1525	9.95924	0.3352	0.0344728	0	2.19722	0.333333	2.02114	0	0	0	0	0	0	0	0	0	0.234058	1	0	181.287
521	521	2016	SZ	main	1	中部	C38	C	1993	9.99957	10.1235	-0.833109	-0.794673	0	0	0	0.2717	0.15541	3.19e-05	0.0421053	14.0393	11.6987	0.586963	0.02025	1.15215	11.4982	0.3398	0.0490611	0	2.19722	0.333333	2.07674	0	0	0	0	0	0	0	0	0	1.76029	1	0	364.833
521	521	2017	SZ	main	1	中部	C38	C	1993	8.19131	8.64144	0.0933147	-0.111123	0	0	0	0.0311	0.228502	-0.0054246	0.0303976	14.2831	11.8772	0.676899	0.002536	1.18005	-10.9178	0.3453	0.0490611	0	2.19722	0.333333	2.03145	0	0	0	0	0	0	0	0	0	0.226135	1	1	363.874
521	521	2018	SZ	main	1	中部	C38	C	1993	8.15696	8.14154	0.221801	0.15697	0	0	0	0.037	0.21707	-0.0089466	0.0495222	14.2577	12.0633	0.66999	0.002213	1.10967	-10.0013	0.3387	0.0514847	0	2.19722	0.333333	1.98714	0	0	0	0	0	0	0	0	0	0.224111	1	0	460.47
523	523	2008	SZ	main	1	east	C26	C	1993	6.3969	6.81219	-0.56046	-0.775991	0	0	0	0.03	0.231806	-0.0124574	0.0917435	11.1147	9.71923	0.321461	0.008724	1.4948	8.03113	0.4698	0.688333	0	1.94591	0.428571	1.48841	0	0	0	0	0	0	0	0	0	0.893491	0	0	179.041
523	523	2009	SZ	main	1	east	C26	C	1993	6.81828	7.31565	-0.01864	0.305786	0	0	0	0.055	0.276039	0.0175573	0.0578941	11.2365	9.6494	0.38723	0.012789	1.3531	8.89992	0.4849	0.261092	0	1.94591	0.428571	1.75091	0	0	0	0	0	0	0	0	0	1.20556	0	0	127.624
523	523	2010	SZ	main	1	east	C26	C	1993	7.26916	7.40873	-0.13667	-0.37529	0	0	0	0.087	0.263469	0.0142318	0.0765406	11.4426	9.57811	0.489093	0.016972	1.52348	8.64029	0.4942	0.300861	0	1.94591	0.428571	1.76127	0	0	0	0	0	0	0	0	0	1.53991	0	0	98.8882
523	523	2011	SZ	main	1	east	C26	C	1993	7.51003	7.84812	-0.140174	-0.158004	1	0.125797	0	0.056	0.281685	-0.0053247	0.0541807	11.9304	9.56089	0.345721	0.014907	1.66998	-9.08415	0.5768	0.0412412	0	1.94591	0.428571	1.74528	-0.140174	0	-0.0176334	0.056	0.281685	0	0	0.0070446	0.035435	1.20303	0	0	170.636
523	523	2012	SZ	main	1	east	C26	C	1993	7.61198	7.90474	-0.820592	-0.345788	0	0	0	0.052	0.279511	0.0025124	0.0576944	12.123	9.48402	0.449016	0.012042	1.91894	-7.9379	0.4132	0.173497	0	1.94591	0.428571	1.80874	0	0	0	0	0	0	0	0	0	1.09874	0	1	244.398
523	523	2013	SZ	main	1	east	C26	C	1993	8.09571	8.18684	-0.185695	0.0501151	0	0	0	0.072	0.26527	0.0118467	0.0579753	12.4276	10.8072	0.58191	0.015129	1.88496	9.42824	0.3991	0.228701	0	1.94591	0.428571	1.86609	0	0	0	0	0	0	0	0	0	1.31431	0	0	113.897
523	523	2014	SZ	main	1	east	C26	C	1993	8.29319	8.47794	0.677513	0.22972	0	0	0	0.099	0.261438	0.002901	0.0441872	12.6153	10.731	0.642641	0.014514	1.96424	-8.42497	0.4051	0.228701	0	1.94591	0.428571	1.90871	0	0	0	0	0	0	0	0	0	1.32714	0	0	123.635
523	523	2015	SZ	main	1	east	C26	C	1993	7.99531	8.17679	0.017214	0.236336	0	0	0	0.07	0.27275	0.0149983	0.119255	12.7742	10.7069	0.68796	0.009075	2.31555	-8.32052	0.4244	0.169375	0	1.94591	0.428571	2.02114	0	0	0	0	0	0	0	0	0	0.840528	1	0	181.287
523	523	2016	SZ	main	1	east	C26	C	1993	8.26853	8.59502	-0.463548	-0.475625	0	0	0	0.08	0.132855	-0.0040078	0.0562305	12.9409	10.7446	0.571952	0.010128	2.55813	-11.1496	0.5069	0.0211252	0	1.94591	0.428571	2.07674	0	0	0	0	0	0	0	0	0	0.935001	1	0	364.833
523	523	2017	SZ	main	1	east	C26	C	1993	8.12562	8.44752	-0.353663	-0.538901	0	0	0	0.08	0.249004	-0.0065552	0.0305212	13.0842	10.6867	0.617673	0.007525	2.62965	-9.67859	0.5064	0.0211252	0	1.94591	0.428571	2.03145	0	0	0	0	0	0	0	0	0	0.70231	1	1	363.874
523	523	2018	SZ	main	1	east	C26	C	1993	8.10426	8.30965	3.23754	1.3532	0	0	0	0.05	0.214882	-0.0107935	0.0607839	13.4681	10.6338	0.732109	0.005571	2.01624	-10.77	0.4829	0.0211252	0	1.94591	0.428571	1.98714	0	0	0	0	0	0	0	0	0	0.46829	1	0	460.47
524	524	2008	SZ	main	1	east	H61	H	1993	6.05163	6.32395	-1.07321	-0.502158	0	0	0	0.02	0.253596	-0.0105145	0.100638	11.31	10.8887	0.246785	0.005275	0.332489	8.12234	0.5277	0.0258983	0	2.19722	0.333333	1.48841	0	0	0	0	0	0	0	0	0	0.520374	0	0	179.041
524	524	2009	SZ	main	1	east	H61	H	1993	-8.56686	-8.85963	-0.617716	-0.906073	0	0	0	-0.19	0.259897	0.0163395	0.0649733	11.3002	10.7947	0.242701	-0.064682	0.271829	6.26744	0.5427	0.0258983	0	2.19722	0.333333	1.75091	0	0	0	0	0	0	0	0	0	-6.49989	0	0	127.624
524	524	2010	SZ	main	1	east	H61	H	1993	6.51818	6.90639	-0.321918	-0.356409	0	0	0	0.025	0.267882	0.0060704	0.0673426	11.2079	10.7092	0.180748	0.008765	0.346707	8.49946	0.5315	0.0258983	0	2.07944	0.375	1.76127	0	0	0	0	0	0	0	0	0	0.918943	0	0	98.8882
524	524	2011	SZ	main	1	east	H61	H	1993	7.62444	7.92072	1.23097	0.889756	0	0	0	0.08	0.293252	-0.0118497	0.0574975	11.1794	10.6487	0.173978	0.028175	0.427204	9.00563	0.53	0.0258983	0	2.19722	0.333333	1.74528	0	0	0	0	0	0	0	0	0	2.85824	0	0	170.636
524	524	2012	SZ	main	1	east	H61	H	1993	8.03825	8.32754	-1.79065	-1.05468	0	0	0	0.11	0.26847	0.0027602	0.0643865	11.2131	10.5917	0.177834	0.042506	0.451223	9.09973	0.5281	0.0258983	0	2.19722	0.333333	1.80874	0	0	0	0	0	0	0	0	0	4.18025	0	1	244.398
524	524	2013	SZ	main	1	east	H61	H	1993	8.14384	8.42981	-0.572721	-0.54849	0	0	0	0.13	0.275938	-0.0001925	0.0400181	11.2401	10.5455	0.160154	0.04583	0.421634	8.60676	0.5427	0.0258983	0	2.07944	0.375	1.86609	0	0	0	0	0	0	0	0	0	4.52182	0	0	113.897
524	524	2014	SZ	main	1	east	H61	H	1993	8.19884	8.47812	0.192721	0.0563502	0	0	0	0.13	0.216721	0.0151929	0.0492855	11.2658	10.4869	0.29115	0.045745	0.379627	8.50806	0.5646	0.0258983	0	2.19722	0.333333	1.90871	0	0	0	0	0	0	0	0	0	4.65637	0	0	123.635
524	524	2015	SZ	main	1	east	H61	H	1993	8.27466	8.4615	-0.496389	-0.148504	0	0	0	0.15	0.272039	0.0170836	0.13196	11.3427	10.4369	0.269534	0.048301	0.376519	8.60564	0.5725	0.0258983	0	2.19722	0.333333	2.02114	0	0	0	0	0	0	0	0	0	4.65143	1	0	181.287
524	524	2017	SZ	main	1	east	H61	H	1993	9.82654	10.112	0.245728	0.0905477	0	0	0	0.28	0.232812	-0.0045357	0.052263	13.0031	10.9484	0.419242	0.047778	1.64912	10.8398	0.777	0.029666	0	2.19722	0.333333	2.03145	0	0	0	0	0	0	0	0	0	4.17271	1	1	363.874
524	524	2018	SZ	main	1	east	H61	H	1993	9.98956	10.2811	-0.429483	-0.201245	0	0	0	0.31	0.201933	-0.007828	0.0529557	13.0353	10.9071	0.432239	0.048325	1.56915	10.1148	0.7789	0.0297929	0	2.19722	0.333333	1.98714	0	0	0	0	0	0	0	0	0	4.75596	1	0	460.47
525	525	2008	SZ	main	0	east	C26	C	1993	8.24399	8.58297	-0.621919	-0.375081	0	0	0	0.0391	0.245063	0.0018603	0.108523	12.6583	11.1194	0.756393	0.012847	1.18134	-9.54431	0.3778	0.0937829	0	2.19722	0.555556	1.48841	0	0	0	0	0	0	0	0	0	1.2103	0	0	179.041
525	525	2009	SZ	main	0	east	C26	C	1993	5.60685	7.22571	-0.450892	-0.49569	1	0.142548	1	0.0129	0.240715	0.0075895	0.0556217	12.8314	11.296	0.800544	0.000791	1.0314	9.99679	0.3973	0.0633556	0	2.19722	0.555556	1.75091	-0.450892	-0.450892	-0.0642738	0.0129	0.240715	0.0129	0.240715	0.0018389	0.0343135	0.0728461	0	0	127.624
525	525	2010	SZ	main	0	east	C26	C	1993	-6.86238	1.47151	-0.597158	-0.612843	0	0	0	-0.0416	0.243792	-0.0002593	0.0528663	12.8199	11.3556	0.802555	-0.002571	1.02489	-8.96738	0.3953	0.0633556	0	2.19722	0.555556	1.76127	0	0	0	0	0	0	0	0	0	-0.258636	0	0	98.8882
525	525	2011	SZ	main	0	east	C26	C	1993	8.90175	9.1919	-0.567425	-0.441894	1	0.0787536	1	0.204	0.237523	-0.0009515	0.0512517	13.5481	12.1705	0.620172	0.012944	1.0203	9.30457	0.675	0.0284127	0	2.19722	0.555556	1.74528	-0.567425	-0.567425	-0.0446867	0.204	0.237523	0.204	0.237523	0.0160657	0.0187058	0.959672	0	0	170.636
525	525	2012	SZ	main	0	east	C26	C	1993	10.3037	10.5171	-0.550037	-0.114041	0	0	0	0.572	0.269107	-0.0021638	0.0461381	13.7229	12.0772	0.650526	0.035594	0.855788	10.2794	0.6479	0.0284127	0	2.19722	0.333333	1.80874	0	0	0	0	0	0	0	0	0	3.27391	0	1	244.398
525	525	2013	SZ	main	0	east	C26	C	1993	10.5234	10.7427	0.140433	0.159706	0	0	0	0.733	0.290235	0.0061665	0.0545587	13.8458	12.4396	0.655206	0.036328	0.707646	11.5375	0.6275	0.0284127	0	2.19722	0.333333	1.86609	0	0	0	0	0	0	0	0	0	3.6066	0	0	113.897
525	525	2014	SZ	main	0	east	C26	C	1993	10.6101	10.8116	-0.104513	0.152477	1	0.177921	1	0.842	0.235813	0.001792	0.034472	13.8826	12.6014	0.631668	0.038609	0.648761	11.2643	0.6328	0.0284127	0	2.19722	0.333333	1.90871	-0.104513	-0.104513	-0.0185952	0.842	0.235813	0.842	0.235813	0.14981	0.0419561	3.79103	0	0	123.635
525	525	2015	SZ	main	0	east	C26	C	1993	9.48891	9.8638	0.338911	-0.0707977	1	0.410802	1	0.359	0.199277	0.0047805	0.0820791	13.6202	12.6744	0.519008	0.013966	0.481654	10.1095	0.6554	0.0284127	0	2.19722	0.333333	2.02114	0.338911	0.338911	0.139225	0.359	0.199277	0.359	0.199277	0.147478	0.0818633	1.60614	1	0	181.287
525	525	2016	SZ	main	0	east	C26	C	1993	9.44931	9.77907	-0.452769	-0.327019	1	0.1266	1	0.222	0.0989601	0.0025066	0.0523445	13.8652	12.6396	0.541315	0.013556	0.377622	10.1894	0.707	0.037609	0	2.19722	0.333333	2.07674	-0.452769	-0.452769	-0.0573206	0.222	0.0989601	0.222	0.0989601	0.0281053	0.0125284	1.20837	1	0	364.833
525	525	2017	SZ	main	0	east	C26	C	1993	11.1882	11.3698	-0.513861	-0.785987	0	0	0	1.229	0.192711	0.004785	0.0528467	14.033	12.9428	0.642512	0.063009	0.442198	10.8826	0.6709	0.05175	0	2.19722	0.333333	2.03145	0	0	0	0	0	0	0	0	0	5.81425	1	1	363.874
525	525	2018	SZ	main	0	east	C26	C	1993	11.0622	11.2672	-0.194765	-0.221692	1	0.0064569	1	1.096	0.180474	-0.0053236	0.0488019	14.1059	12.8762	0.644884	0.049396	0.458022	10.5391	0.6709	0.05175	0	2.19722	0.333333	1.98714	-0.194765	-0.194765	-0.0012576	1.096	0.180474	1.096	0.180474	0.0070768	0.0011653	4.76603	1	0	460.47
526	526	2008	SZ	main	1	east	P82	P	1993	-7.10294	-7.10294	0.223044	-0.0559513	0	0	0	0.1232	0.289174	-0.0113185	0.0852219	9.8105	7.54687	0.208478	-0.063523	0.025181	-6.74974	0.4237	0.0101833	0	1.94591	0.428571	1.48841	0	0	0	0	0	0	0	0	0	-6.66993	0	0	179.041
526	526	2009	SZ	main	1	east	P82	P	1993	4.28469	4.36175	-0.311128	-0.0859422	0	0	0	0.0108	0.269996	0.0288201	0.0789967	9.86301	7.50952	0.221908	0.003878	0.063595	5.85467	0.4987	0.0242166	0	1.94591	0.428571	1.75091	0	0	0	0	0	0	0	0	0	0.377893	0	0	127.624
526	526	2010	SZ	main	1	east	P82	P	1993	6.54594	6.79611	0.318784	0.72779	0	0	0	0.0731	0.271346	0.0009072	0.0688617	9.86524	7.56543	0.184769	0.036219	0.230988	5.13349	0.4051	0.0175822	0	1.94591	0.428571	1.76127	0	0	0	0	0	0	0	0	0	3.61781	0	0	98.8882
526	526	2011	SZ	main	1	east	P82	P	1993	6.09836	6.31471	0.776287	0.154829	0	0	0	0.0463	0.297145	-0.0106422	0.0561995	9.89437	4.13909	0.205193	0.022787	0.045973	-1.37245	0.4465	0.0175822	0	1.94591	0.428571	1.74528	0	0	0	0	0	0	0	0	0	2.24602	0	0	170.636
526	526	2012	SZ	main	1	east	P82	P	1993	5.90647	6.24605	-2.07621	-1.26311	0	0	0	0.0382	0.215884	0.0092154	0.0647325	9.91906	4.42958	0.201354	0.01831	0.324957	-6.36468	0.4532	0.0277162	0	1.94591	0.428571	1.80874	0	0	0	0	0	0	0	0	0	1.80866	0	1	244.398
526	526	2013	SZ	main	1	east	P82	P	1993	-6.50024	-6.36308	-0.642523	-0.418793	0	0	0	-0.0694	0.238649	0.0307422	0.135202	9.89322	4.32367	0.214056	-0.033174	0.050702	-6.09744	0.4379	0.0277162	0	1.94591	0.428571	1.86609	0	0	0	0	0	0	0	0	0	-3.36086	0	0	113.897
526	526	2014	SZ	main	1	east	P82	P	1993	5.31178	5.91997	-0.0870659	-0.307095	0	0	0	0.0204	0.248526	0.0015824	0.0577689	9.90747	9.03696	0.214994	0.010167	0.094322	7.14127	0.4257	0.0277162	0	1.79176	0.5	1.90871	0	0	0	0	0	0	0	0	0	1.00952	0	0	123.635
526	526	2016	SZ	main	1	east	P82	P	1993	-9.21918	-9.33703	-0.522321	-0.13197	0	0	0	-1.0259	0.15839	-0.0077073	0.0789044	12.7488	9.60031	0.987003	-0.053426	0.692053	9.06239	0.4254	0.0120572	0	2.07944	0.375	2.07674	0	0	0	0	0	0	0	0	0	-2.9316	1	0	364.833
528	528	2008	SZ	main	1	west	C35	C	1993	10.44	10.625	0.847897	0.748189	0	0	0	0.72	0.270777	-0.0201637	0.125463	13.3491	11.4636	0.577239	0.063332	1.71622	-10.9734	0.5131	0.193755	0	2.19722	0.333333	1.48841	0	0	0	0	0	0	0	0	0	5.45277	0	0	179.041
528	528	2009	SZ	main	1	west	C35	C	1993	11.3707	11.5447	-0.271179	-0.464813	0	0	0	1.41	0.303986	0.0220418	0.0617828	13.771	11.77	0.570544	0.109542	1.28592	11.9436	0.4646	0.154143	0	2.19722	0.333333	1.75091	0	0	0	0	0	0	0	0	0	9.0688	0	0	127.624
528	528	2010	SZ	main	1	west	C35	C	1993	11.9504	12.132	-1.42143	-0.645373	0	0	0	2.37	0.255124	0.0126843	0.0639128	14.4358	12.0837	0.544765	0.110001	1.09134	11.1368	0.4779	0.111821	0	2.19722	0.333333	1.76127	0	0	0	0	0	0	0	0	0	8.32927	0	0	98.8882
528	528	2011	SZ	main	1	west	C35	C	1993	11.7951	11.97	-0.163228	-0.0865381	0	0	0	1.17	0.280472	-0.0131214	0.0482652	14.6375	12.2916	0.589365	0.064143	0.864808	-12.2159	0.42	0.124929	0	2.19722	0.333333	1.74528	0	0	0	0	0	0	0	0	0	5.82838	0	0	170.636
528	528	2012	SZ	main	1	west	C35	C	1993	10.2357	10.4284	0.547429	0.660532	0	0	0	0.25	0.279038	-0.0008493	0.0589503	14.6302	12.4769	0.586932	0.0123	0.557168	10.9638	0.4177	0.15828	0	2.19722	0.333333	1.80874	0	0	0	0	0	0	0	0	0	1.23454	0	1	244.398
528	528	2013	SZ	main	1	west	C35	C	1993	10.4097	10.6522	0.172544	0.198926	0	0	0	0.3	0.261935	-0.0072776	0.0391467	14.6121	12.6373	0.577607	0.014824	0.56227	11.5931	0.3933	0.224231	0	2.19722	0.333333	1.86609	0	0	0	0	0	0	0	0	0	1.49594	0	0	113.897
528	528	2014	SZ	main	1	west	C35	C	1993	9.86868	10.2981	-0.0991108	-0.0839776	0	0	0	0.1764	0.248424	0.0146058	0.0425075	14.548	12.4619	0.561288	0.008907	0.474671	10.9231	0.3855	0.224231	0	2.19722	0.333333	1.90871	0	0	0	0	0	0	0	0	0	0.928563	0	0	123.635
528	528	2015	SZ	main	1	west	C35	C	1993	7.63845	8.543	-0.104208	0.161165	0	0	0	0.0189	0.254976	-0.0045962	0.0791372	14.5277	12.3999	0.563075	0.001008	0.323205	9.58462	0.4223	0.150776	0	2.3979	0.363636	2.02114	0	0	0	0	0	0	0	0	0	0.101868	1	0	181.287
528	528	2016	SZ	main	1	west	C35	C	1993	8.46736	9.37617	-0.469404	-0.625169	0	0	0	0.0438	0.124821	-0.001311	0.0426221	14.5374	12.4158	0.570183	0.002322	0.341989	11.8337	0.4276	0.150776	0	2.3979	0.363636	2.07674	0	0	0	0	0	0	0	0	0	0.231099	1	0	364.833
528	528	2017	SZ	main	1	west	C35	C	1993	10.3805	10.7313	-0.0268305	-0.173964	0	0	0	0.287	0.200198	0.0040297	0.0395169	14.5883	12.4191	0.579048	0.015257	0.533316	11.4644	0.412	0.150776	0	2.3979	0.363636	2.03145	0	0	0	0	0	0	0	0	0	1.4879	1	1	363.874
528	528	2018	SZ	main	1	west	C35	C	1993	11.3397	11.5459	0.0312105	0.097474	0	0	0	0.5402	0.226321	0.000317	0.0562085	14.7791	12.5159	0.614775	0.034247	0.736484	11.057	0.424	0.112839	0	2.3979	0.363636	1.98714	0	0	0	0	0	0	0	0	0	3.20833	1	0	460.47
529	529	2010	SZ	main	1	east	C13	C	1993	8.70527	9.09733	0.246959	0.0476278	0	0	0	0.1	0.301322	-0.0006501	0.0579513	11.5059	9.76418	0.27863	0.062719	1.28518	8.64959	0.5587	0.277238	0	2.07944	0.375	1.76127	0	0	0	0	0	0	0	0	0	6.07712	0	0	98.8882
529	529	2011	SZ	main	1	east	C13	C	1993	8.85527	9.14631	-1.44127	-1.05996	0	0	0	0.12	0.297075	0.0005074	0.0519054	11.6148	9.83447	0.291967	0.066765	1.32149	9.38381	0.559	0.277238	0	2.19722	0.333333	1.74528	0	0	0	0	0	0	0	0	0	6.33201	0	0	170.636
529	529	2012	SZ	main	1	east	C13	C	1993	8.72777	9.1043	-0.915233	-0.555096	0	0	0	0.11	0.312619	0.0022686	0.0424321	11.6998	9.85505	0.298454	0.053373	1.3571	8.62286	0.5755	0.263866	0	2.19722	0.333333	1.80874	0	0	0	0	0	0	0	0	0	5.11985	0	1	244.398
529	529	2013	SZ	main	1	east	C13	C	1993	8.99059	9.33209	-0.738447	0.0126957	0	0	0	0.14	0.312132	0.0006848	0.0497252	11.7788	9.87706	0.293831	0.063961	1.47071	8.15302	0.5679	0.264227	0	2.19722	0.333333	1.86609	0	0	0	0	0	0	0	0	0	6.1533	0	0	113.897
529	529	2014	SZ	main	1	east	C13	C	1993	9.63883	9.90519	-0.275868	-0.0868158	0	0	0	0.26	0.30448	0.0070183	0.0495599	11.9002	9.79841	0.270361	0.110527	1.35099	9.60381	0.5695	0.264227	0	2.07944	0.375	1.90871	0	0	0	0	0	0	0	0	0	10.4208	0	0	123.635
529	529	2015	SZ	main	1	east	C13	C	1993	8.9146	9.27165	0.760496	0.782258	0	0	0	0.13	0.272494	0.0140097	0.103211	11.8852	9.75911	0.208073	0.050888	1.31817	8.58251	0.5647	0.264227	0	2.19722	0.333333	2.02114	0	0	0	0	0	0	0	0	0	5.12723	1	0	181.287
529	529	2016	SZ	main	1	east	C13	C	1993	9.28371	9.59974	0.186622	0.243541	0	0	0	0.18	0.144153	0.001661	0.0641417	11.9754	9.77816	0.214726	0.07053	1.35505	9.83307	0.5638	0.265464	0	2.19722	0.333333	2.07674	0	0	0	0	0	0	0	0	0	6.77645	1	0	364.833
529	529	2017	SZ	main	1	east	C13	C	1993	9.65431	9.89212	0.188273	0.227337	0	0	0	0.27	0.243145	-0.0099062	0.0402949	12.2274	9.73857	0.291799	0.085863	1.27007	10.277	0.5682	0.265464	0	2.07944	0.375	2.03145	0	0	0	0	0	0	0	0	0	7.63017	1	1	363.874
529	529	2018	SZ	main	1	east	C13	C	1993	9.85938	10.1155	-0.168454	0.278572	0	0	0	0.29	0.218927	-0.006429	0.0530746	12.2589	9.7642	0.256164	0.092194	1.20379	9.45123	0.5653	0.265464	0	2.07944	0.375	1.98714	0	0	0	0	0	0	0	0	0	9.07659	1	0	460.47
530	530	2008	SZ	main	0	东北	C34	C	1993	9.51509	9.52113	0.359344	0.0719094	0	0	0	0.36	0.353949	-0.0175124	0.0942993	12.5134	10.5562	0.360596	0.051156	0.570837	8.8707	0.3915	0.02196	1	2.19722	0.333333	1.48841	0	0	0	0	0	0	0	0	0	4.98703	0	0	179.041
530	530	2009	SZ	main	0	东北	C34	C	1993	9.07929	9.1696	-1.19092	-1.15202	0	0	0	0.22	0.351299	0.016271	0.065946	12.5085	10.5078	0.343341	0.032333	0.51403	9.89394	0.3747	0.02196	1	2.19722	0.333333	1.75091	0	0	0	0	0	0	0	0	0	3.24124	0	0	127.624
530	530	2010	SZ	main	0	东北	C34	C	1993	9.30192	9.42192	-0.0209662	0.0520849	0	0	0	0.29	0.341171	0.0068628	0.0672056	12.5819	10.4874	0.375602	0.039009	0.532342	9.75217	0.4031	0.02196	1	2.19722	0.333333	1.76127	0	0	0	0	0	0	0	0	0	3.76292	0	0	98.8882
530	530	2011	SZ	main	0	东北	C34	C	1993	9.14271	9.47489	-0.180877	-0.0567524	0	0	0	0.23	0.359346	-0.0058045	0.0620571	12.6293	10.4506	0.395404	0.031331	0.62462	9.73129	0.4235	0.02196	1	2.19722	0.333333	1.74528	0	0	0	0	0	0	0	0	0	3.06061	0	0	170.636
530	530	2012	SZ	main	0	东北	C34	C	1993	9.44181	9.49766	-2.3524	-0.966309	0	0	0	0.33	0.388755	-0.0002406	0.0731432	12.5904	10.609	0.349769	0.042079	0.508101	-8.80778	0.3367	0.02196	1	2.19722	0.333333	1.80874	0	0	0	0	0	0	0	0	0	4.29133	0	1	244.398
530	530	2013	SZ	main	0	东北	C34	C	1993	9.67383	9.82415	-0.171323	-0.180907	0	0	0	0.44	0.388856	0.009635	0.0561087	12.6006	10.5847	0.322938	0.053843	0.520175	6.63732	0.3695	0.02196	0	2.19722	0.333333	1.86609	0	0	0	0	0	0	0	0	0	5.35695	0	0	113.897
530	530	2014	SZ	main	0	东北	C34	C	1993	9.34591	9.42536	-0.752124	-0.339556	0	0	0	0.33	0.331894	0.0039589	0.0501479	12.6294	10.6317	0.324261	0.038038	0.473556	7.95493	0.3486	0.02196	0	2.19722	0.333333	1.90871	0	0	0	0	0	0	0	0	0	3.7499	0	0	123.635
530	530	2015	SZ	main	0	东北	C34	C	1993	9.48201	9.51744	-1.16028	-0.137171	0	0	0	0.36	0.271777	0.0174082	0.127851	12.9196	10.7142	0.335244	0.036773	0.450511	-8.5285	0.366	0.0219547	0	2.19722	0.333333	2.02114	0	0	0	0	0	0	0	0	0	3.21408	1	0	181.287
530	530	2016	SZ	main	0	东北	C34	C	1993	9.80879	9.84256	-0.132616	-0.462754	0	0	0	0.31	0.17043	-0.0013141	0.0558855	13.1191	10.8384	0.334328	0.040134	0.392565	-6.64721	0.3446	0.0232634	0	2.19722	0.333333	2.07674	0	0	0	0	0	0	0	0	0	3.65063	1	0	364.833
530	530	2017	SZ	main	0	东北	C34	C	1993	9.92601	9.99184	0.0418635	0.0673451	0	0	0	0.23	0.281453	-0.0065107	0.0403164	13.2392	11.3974	0.378105	0.038179	0.388166	-9.93898	0.3199	0.0232634	0	2.19722	0.333333	2.03145	0	0	0	0	0	0	0	0	0	3.64003	1	1	363.874
530	530	2018	SZ	main	0	东北	C34	C	1993	9.32383	9.38326	-0.488701	-0.116397	0	0	0	0.13	0.306386	-0.0070393	0.0601455	13.23	11.4651	0.378905	0.020025	0.351463	-9.38981	0.3035	0.0232596	0	2.19722	0.333333	1.98714	0	0	0	0	0	0	0	0	0	2.01172	1	0	460.47
531	531	2008	SZ	main	1	east	D44	D	1994	-8.83034	-8.92964	-0.337067	-0.0635481	0	0	0	-0.2	0.289392	-0.0172395	0.1028	13.1742	12.8437	0.702541	-0.013861	0.569801	9.54514	0.5725	0.0192431	0	2.3979	0.363636	1.48841	0	0	0	0	0	0	0	0	0	-1.29864	0	0	179.041
531	531	2009	SZ	main	1	east	D44	D	1994	10.7198	10.9938	-0.892079	-0.684901	1	0.0862971	0	0.9475	0.271726	0.0278519	0.0720157	13.3486	12.8127	0.657278	0.07844	0.500989	10.8874	0.5855	0.0192431	0	2.3979	0.363636	1.75091	-0.892079	0	-0.0769838	0.9475	0.271726	0	0	0.0817665	0.0234492	7.21637	0	0	127.624
531	531	2010	SZ	main	1	east	D44	D	1994	10.2088	10.523	0.297902	0.558004	0	0	0	0.5076	0.296582	-0.0052101	0.0551524	13.3601	12.8089	0.618082	0.043042	0.47817	10.1213	0.5696	0.0192431	0	2.3979	0.363636	1.76127	0	0	0	0	0	0	0	0	0	4.27964	0	0	98.8882
531	531	2011	SZ	main	1	east	D44	D	1994	9.2634	9.76708	0.750408	0.517575	0	0	0	0.2225	0.327715	-0.0094688	0.0506277	13.3838	12.7704	0.657995	0.016431	0.519604	11.2104	0.6403	0.0142343	0	2.3979	0.363636	1.74528	0	0	0	0	0	0	0	0	0	1.62385	0	0	170.636
531	531	2012	SZ	main	1	east	D44	D	1994	10.2909	10.5894	-1.46814	-0.774801	0	0	0	0.8568	0.281312	0.0149185	0.0666057	13.5793	12.7276	0.6875	0.040951	0.436962	12.0361	0.6403	0.0142343	0	2.3979	0.363636	1.80874	0	0	0	0	0	0	0	0	0	3.7314	0	1	244.398
531	531	2013	SZ	main	1	east	D44	D	1994	10.5261	10.8666	0.261666	0.0975004	0	0	0	1.0157	0.247665	0.0004572	0.0424303	13.6397	12.6768	0.67673	0.045781	0.402924	11.8487	0.6403	0.0142343	0	2.3979	0.363636	1.86609	0	0	0	0	0	0	0	0	0	4.44394	0	0	113.897
531	531	2014	SZ	main	1	east	D44	D	1994	11.2811	11.4084	-1.85741	-0.74904	0	0	0	0.9421	0.261456	0.0175673	0.0652051	13.5269	12.641	0.535875	0.099874	0.553422	10.8103	0.6686	0.0142343	0	2.3979	0.363636	1.90871	0	0	0	0	0	0	0	0	0	10.5837	0	0	123.635
531	531	2015	SZ	main	1	east	D44	D	1994	10.8003	10.9797	-0.210257	-0.0041756	1	0.0569274	0	0.657	0.237073	0.0018107	0.0785473	13.6379	12.6161	0.52846	0.061811	0.280601	10.1618	0.6113	0.0142343	0	2.3979	0.363636	2.02114	-0.210257	0	-0.0119694	0.657	0.237073	0	0	0.0374013	0.0134959	5.85657	1	0	181.287
531	531	2016	SZ	main	1	east	D44	D	1994	10.9808	11.1826	-2.47673	-1.37981	0	0	0	0.8371	0.116766	8.34e-05	0.0642862	13.7307	12.6909	0.533676	0.066904	0.300178	11.344	0.6309	0.0142343	0	2.3979	0.363636	2.07674	0	0	0	0	0	0	0	0	0	6.39391	1	0	364.833
531	531	2017	SZ	main	1	east	D44	D	1994	9.9154	10.1223	0.0079079	-0.205543	0	0	0	0.2689	0.187129	-0.0066497	0.0240479	13.732	12.6229	0.541766	0.022017	0.322586	10.8219	0.6309	0.0142343	0	2.30259	0.4	2.03145	0	0	0	0	0	0	0	0	0	2.20027	1	1	363.874
531	531	2018	SZ	main	1	east	D44	D	1994	9.23457	10.353	-0.416199	-0.610845	0	0	0	0.1196	0.191339	-0.007088	0.0516682	13.8455	12.5451	0.588476	0.010507	0.319848	10.6524	0.6309	0.0142343	0	2.30259	0.3	1.98714	0	0	0	0	0	0	0	0	0	0.994305	1	0	460.47
532	532	2008	SZ	main	1	east	S90	S	1994	-8.3331	-8.17047	-0.167634	-0.362499	0	0	0	-0.0894	0.250076	-0.0124121	0.117479	11.4011	10.0839	0.192692	-0.046739	0.234135	6.7705	0.2413	0.0111332	0	2.19722	0.333333	1.48841	0	0	0	0	0	0	0	0	0	-4.65122	0	0	179.041
532	532	2009	SZ	main	1	east	S90	S	1994	8.44289	8.6183	-0.0116915	-0.0645444	0	0	0	0.12	0.254208	0.0180319	0.0782368	11.5282	10.0713	0.189438	0.048016	0.207471	7.45841	0.2107	0.0121059	0	2.19722	0.333333	1.75091	0	0	0	0	0	0	0	0	0	4.57144	0	0	127.624
532	532	2010	SZ	main	1	east	S90	S	1994	7.77704	8.19921	-0.214094	-0.236185	0	0	0	0.07	0.286519	-0.003556	0.0648383	11.7255	10.0045	0.205617	0.021181	0.227242	7.73816	0.2275	0.0121059	0	2.19722	0.333333	1.76127	0	0	0	0	0	0	0	0	0	1.92851	0	0	98.8882
532	532	2011	SZ	main	1	east	S90	S	1994	8.29246	8.56086	-0.762719	-0.779425	1	0.0415134	0	0.08	0.26483	-0.0013383	0.0703359	11.5301	10.0241	0.18351	0.035435	0.189827	6.36231	0.2898	0.0123337	0	2.19722	0.333333	1.74528	-0.762719	0	-0.031663	0.08	0.26483	0	0	0.0033211	0.010994	3.92581	0	0	170.636
532	532	2012	SZ	main	1	east	S90	S	1994	8.71396	8.91083	-1.1823	-0.614773	0	0	0	0.12	0.252843	0.0018144	0.0418621	11.4793	9.92058	0.137633	0.061357	0.204566	8.0577	0.3326	0.014172	0	2.3979	0.363636	1.80874	0	0	0	0	0	0	0	0	0	6.2954	0	1	244.398
532	532	2013	SZ	main	1	east	S90	S	1994	8.92033	9.17589	0.305501	0.309498	0	0	0	0.1532	0.255265	0.0149623	0.0695566	11.5935	9.85662	0.187312	0.072969	0.21334	8.20654	0.4813	0.0100811	0	2.3979	0.363636	1.86609	0	0	0	0	0	0	0	0	0	6.90315	0	0	113.897
532	532	2014	SZ	main	1	east	S90	S	1994	8.4337	8.86062	0.385404	0.168918	1	0.172374	1	0.0916	0.245414	0.0017839	0.0513497	11.611	9.76128	0.213197	0.042062	0.157953	7.94887	0.543	0.010142	0	2.30259	0.4	1.90871	0.385404	0.385404	0.0664335	0.0916	0.245414	0.0916	0.245414	0.0157894	0.0423029	4.1698	0	0	123.635
532	532	2015	SZ	main	1	east	S90	S	1994	8.60159	8.89398	0.391394	0.32821	1	0.05773	0	0.1097	0.237896	0.0179603	0.100511	11.7148	8.83853	0.36587	0.046762	0.182456	7.52209	0.5088	0.010207	0	2.3979	0.363636	2.02114	0.391394	0	0.0225952	0.1097	0.237896	0	0	0.006333	0.0137337	4.44565	1	0	181.287
532	532	2016	SZ	main	1	east	S90	S	1994	8.59658	8.717	-0.492049	0.0623546	0	0	0	0.1185	0.159566	-0.004349	0.0826779	12.184	8.75973	0.582156	0.034043	0.194979	9.10402	0.4919	0.0109276	0	2.3979	0.363636	2.07674	0	0	0	0	0	0	0	0	0	2.76683	1	0	364.833
532	532	2017	SZ	main	1	east	S90	S	1994	8.7759	8.97206	-0.247314	-0.0677056	1	0.05773	0	0.1401	0.234618	-0.0103687	0.0400471	12.3616	8.71116	0.628915	0.030171	0.223218	9.44295	0.4919	0.0109276	0	2.3979	0.363636	2.03145	-0.247314	0	-0.0142774	0.1401	0.234618	0	0	0.008088	0.0135445	2.7716	1	1	363.874
532	532	2018	SZ	main	1	east	S90	S	1994	8.77362	9.08811	-0.843092	-0.688131	0	0	0	0.1586	0.224951	0.0039412	0.105312	12.4611	8.96173	0.6367	0.026279	0.215724	9.22956	0.4919	0.0109276	0	2.3979	0.363636	1.98714	0	0	0	0	0	0	0	0	0	2.50346	1	0	460.47
533	533	2008	SZ	main	0	east	C38	C	1994	8.78974	9.08688	0.264335	0.463845	1	0.242502	0	0.11	0.316125	-0.0187402	0.0955498	12.5369	10.1983	0.764149	0.024354	1.03743	9.35262	0.4686	0.0132775	1	2.3979	0.363636	1.48841	0.264335	0	0.0641018	0.11	0.316125	0	0	0.0266752	0.0766611	2.35834	0	0	179.041
533	533	2009	SZ	main	0	east	C38	C	1994	9.86953	10.0312	-0.108797	-0.305399	1	0.220643	0	0.34	0.280758	0.0271997	0.0693164	12.4577	10.233	0.662236	0.072182	1.02782	10.3978	0.4711	0.0133369	1	2.3979	0.363636	1.75091	-0.108797	0	-0.0240053	0.34	0.280758	0	0	0.0750188	0.0619474	7.51603	0	0	127.624
533	533	2010	SZ	main	0	east	C38	C	1994	9.57048	9.84297	0.247468	0.210506	1	0.144177	0	0.19	0.288621	0.0031425	0.0492522	12.3926	9.04995	0.596963	0.057546	1.13682	-6.71145	0.4296	0.0165772	1	2.3979	0.363636	1.76127	0.247468	0	0.0356793	0.19	0.288621	0	0	0.0273937	0.0416126	5.94817	0	0	98.8882
533	533	2011	SZ	main	0	east	C38	C	1994	8.85909	8.62735	0.23251	0.291763	1	0.123332	0	0.1	0.311503	-0.0138033	0.0468318	12.3063	8.9719	0.537735	0.030462	0.875369	-8.64491	0.4181	0.017305	1	2.3979	0.363636	1.74528	0.23251	0	0.028676	0.1	0.311503	0	0	0.0123332	0.0384185	3.18333	0	0	170.636
533	533	2012	SZ	main	0	east	C38	C	1994	8.93086	9.14978	0.194749	0.153391	0	0	0	0.1071	0.289389	-0.0018182	0.0460454	12.3955	8.83001	0.546238	0.032678	0.853052	7.68021	0.4234	0.017305	1	2.3979	0.363636	1.80874	0	0	0	0	0	0	0	0	0	3.12849	0	1	244.398
533	533	2013	SZ	main	0	east	C38	C	1994	9.81743	10.0255	-0.292241	-0.380551	0	0	0	0.26	0.26603	0.001766	0.0494411	12.8564	9.691	0.497427	0.05873	0.739565	8.39713	0.4233	0.0173886	1	2.3979	0.363636	1.86609	0	0	0	0	0	0	0	0	0	4.78865	0	0	113.897
533	533	2014	SZ	main	0	east	C38	C	1994	9.68136	10.0782	-1.44672	-0.948886	1	0.195421	1	0.18	0.267023	0.0098482	0.0359172	12.8755	9.85935	0.483665	0.041393	1.00702	-7.51628	0.4226	0.0173886	1	2.3979	0.363636	1.90871	-1.44672	-1.44672	-0.28272	0.18	0.267023	0.18	0.267023	0.0351758	0.052182	4.1	0	0	123.635
533	533	2015	SZ	main	0	east	C38	C	1994	9.75219	10.0833	-0.328627	-0.471832	1	0.251152	1	0.18	0.283455	0.0151014	0.0998459	12.9397	9.66041	0.49158	0.042598	1.02342	10.8255	0.4144	0.0180159	1	2.3979	0.363636	2.02114	-0.328627	-0.328627	-0.0825354	0.18	0.283455	0.18	0.283455	0.0452074	0.0711904	4.12742	1	0	181.287
533	533	2016	SZ	main	0	east	C38	C	1994	10.1727	10.2826	0.440009	0.159348	1	0.217858	0	0.33	0.146876	0.0088147	0.0767025	12.6943	10.0529	0.367516	0.070526	1.16875	10.1722	0.4142	0.0132292	0	2.3979	0.363636	2.07674	0.440009	0	0.0958597	0.33	0.146876	0	0	0.0718932	0.0319981	8.03341	1	0	364.833
533	533	2017	SZ	main	0	east	C38	C	1994	8.80428	9.15301	1.05218	0.0769296	0	0	0	0.06	0.26961	-0.0032381	0.030462	12.9867	10.0402	0.500873	0.017477	2.16846	-9.58024	0.448	0.0132292	0	2.07944	0.375	2.03145	0	0	0	0	0	0	0	0	0	1.5261	1	1	363.874
533	533	2018	SZ	main	0	east	C38	C	1994	-11.7175	-11.666	0.55469	0.322151	0	0	0	-1.4	0.279416	-0.0289443	0.0873976	12.4253	10.0125	0.622565	-0.357925	2.78859	-8.26879	0.4273	0.0132292	1	2.19722	0.333333	1.98714	0	0	0	0	0	0	0	0	0	-49.2713	1	0	460.47
534	534	2008	SZ	main	0	east	C27	C	1994	7.95043	8.61244	0.592821	0.425377	0	0	0	0.08	0.270648	-0.0241225	0.0965029	11.862	8.13729	0.511829	0.023695	0.297678	10.0696	0.2863	0.0404329	0	2.19722	0.333333	1.48841	0	0	0	0	0	0	0	0	0	2.00098	0	0	179.041
534	534	2010	SZ	main	0	east	C27	C	1994	8.26585	8.66953	0.209928	-0.11169	0	0	0	0.05	0.277743	-0.0026246	0.0606738	11.7135	7.74707	0.46429	0.030341	0.242605	7.83284	0.2622	0.0710266	0	2.19722	0.333333	1.76127	0	0	0	0	0	0	0	0	0	3.18201	0	0	98.8882
534	534	2011	SZ	main	0	east	C27	C	1994	7.28969	7.85221	-0.685647	-0.397914	0	0	0	0.05	0.285005	-0.0057717	0.0695792	11.7996	7.66904	0.516649	0.011473	0.155989	-4.92592	0.2421	0.0714068	0	2.07944	0.375	1.74528	0	0	0	0	0	0	0	0	0	1.09992	0	0	170.636
534	534	2012	SZ	main	0	east	C27	C	1994	9.48407	9.85753	-0.264905	-0.334319	1	0.71195	1	0.27	0.25152	0.0079183	0.0661006	12.6036	7.74666	0.613467	0.044488	0.215388	10.0647	0.5933	0.415482	0	2.19722	0.333333	1.80874	-0.264905	-0.264905	-0.188599	0.27	0.25152	0.27	0.25152	0.192226	0.179069	4.4177	0	1	244.398
534	534	2013	SZ	main	0	east	C27	C	1994	9.6258	10.0897	-0.819927	-0.379358	1	0.356821	1	0.31	0.254596	-0.0034471	0.0402428	12.6757	10.3361	0.595931	0.04907	0.363507	10.9561	0.5917	0.415482	0	2.19722	0.333333	1.86609	-0.819927	-0.819927	-0.292567	0.31	0.254596	0.31	0.254596	0.110614	0.0908452	4.73638	0	0	113.897
534	534	2014	SZ	main	0	east	C27	C	1994	8.32563	8.96524	-0.186019	-0.193714	1	0.540794	1	0.1	0.231643	0.012524	0.0570106	12.7626	10.3119	0.532798	0.010994	0.14025	10.4237	0.6014	0.416074	0	2.19722	0.333333	1.90871	-0.186019	-0.186019	-0.100598	0.1	0.231643	0.1	0.231643	0.0540794	0.125271	1.18312	0	0	123.635
534	534	2016	SZ	main	0	east	C27	C	1994	8.87531	9.04451	-1.72058	-0.698553	1	0.539809	1	0.15	0.135153	0.0216638	0.0908831	12.3698	9.4014	0.403374	0.025342	0.06897	-9.92778	0.5904	0.233839	1	1.94591	0.428571	2.07674	-1.72058	-1.72058	-0.928782	0.15	0.135153	0.15	0.135153	0.0809713	0.0729566	3.0363	1	0	364.833
534	534	2017	SZ	main	0	east	C27	C	1994	8.95158	9.18171	-0.432058	-0.491768	1	0.367494	1	0.18	0.207112	-0.0021281	0.0486659	12.3926	9.80351	0.358626	0.032397	0.107073	8.80702	0.6195	0.147684	1	1.94591	0.428571	2.03145	-0.432058	-0.432058	-0.158779	0.18	0.207112	0.18	0.207112	0.0661489	0.0761123	3.20324	1	1	363.874
536	536	2009	SZ	main	0	east	C39	C	1993	6.57194	7.80033	-3.28968	-1.16051	0	0	0	0.563	0.284712	0.0587216	0.221465	9.05552	0	0.404139	0.054972	0.518181	-7.922	0.3992	0.0756049	0	1.79176	0.333333	1.75091	0	0	0	0	0	0	0	0	0	8.34434	0	0	127.624
536	536	2010	SZ	main	0	east	C39	C	1993	10.7526	10.9493	-1.2214	-0.692267	1	0.0273165	0	0.5091	0.302777	0.0071916	0.0804361	13.0635	12.3618	0.327206	0.102752	0.664643	11.2372	0.8716	0.134755	0	2.07944	0.625	1.76127	-1.2214	0	-0.0333642	0.5091	0.302777	0	0	0.0139068	0.0082708	9.91714	0	0	98.8882
536	536	2011	SZ	main	0	east	C39	C	1993	10.7387	10.946	-0.182695	-0.0982074	1	0.032263	0	0.495	0.267654	-0.0091328	0.058359	13.0285	12.2426	0.269682	0.099518	0.471069	11.2991	0.87	0.140696	0	2.19722	0.555556	1.74528	-0.182695	0	-0.0058943	0.495	0.267654	0	0	0.0159702	0.0086353	10.129	0	0	170.636
536	536	2012	SZ	main	0	east	C39	C	1993	10.4957	10.6906	-0.478269	-0.499893	1	0.0325485	0	0.3941	0.254476	0.0098883	0.051763	13.269	12.0901	0.437781	0.069926	0.352425	10.8148	0.8376	0.164965	0	2.19722	0.555556	1.80874	-0.478269	0	-0.0155669	0.3941	0.254476	0	0	0.0128274	0.0082828	6.2451	0	1	244.398
536	536	2013	SZ	main	0	east	C39	C	1993	10.8731	10.9807	0.113731	0.22298	1	0.0114205	0	0.5464	0.22421	0.0082423	0.0505724	13.7864	12.0878	0.619171	0.05637	0.592555	8.64934	0.8119	0.164965	0	2.19722	0.555556	1.86609	0.113731	0	0.0012989	0.5464	0.22421	0	0	0.0062402	0.0025606	5.4297	0	0	113.897
536	536	2014	SZ	main	0	east	C39	C	1993	10.5296	10.8288	-0.829229	-0.728122	1	0.491591	1	0.3205	0.29584	-0.0024177	0.0622978	13.8582	12.2666	0.617403	0.037129	0.696611	11.8893	0.7201	0.164845	1	1.94591	0.428571	1.90871	-0.829229	-0.829229	-0.407642	0.3205	0.29584	0.3205	0.29584	0.157555	0.145432	3.58421	0	0	123.635
536	536	2015	SZ	main	0	east	C39	C	1993	9.90648	10.2924	-0.0628902	-0.13463	1	0.263647	1	0.195	0.229571	0.0030601	0.0938352	13.7071	12.1719	0.663016	0.020671	0.559897	12.2002	0.6956	0.164845	0	2.19722	0.555556	2.02114	-0.0628902	-0.0628902	-0.0165808	0.195	0.229571	0.195	0.229571	0.0514111	0.0605256	2.23568	1	0	181.287
536	536	2016	SZ	main	0	east	C39	C	1993	10.5472	11.0576	0.156999	-0.0056404	1	0.486945	1	0.3892	0.141323	0.0025392	0.0599813	14.4544	12.0682	0.309024	0.027276	0.317807	-9.76244	0.6383	0.0208886	0	2.19722	0.555556	2.07674	0.156999	0.156999	0.0764502	0.3892	0.141323	0.3892	0.141323	0.189519	0.0688168	2.00977	1	0	364.833
536	536	2017	SZ	main	0	east	C39	C	1993	9.89583	10.1453	-0.268095	-0.0324216	1	0.108459	1	0.0741	0.204426	-0.0115728	0.0375791	14.5583	13.4244	0.389247	0.009933	0.244685	10.6909	0.6141	0.0192061	0	2.30259	0.6	2.03145	-0.268095	-0.268095	-0.0290772	0.0741	0.204426	0.0741	0.204426	0.0080368	0.0221717	0.944287	1	1	363.874
536	536	2018	SZ	main	0	east	C39	C	1993	-13.1196	-13.0339	-0.374183	-0.348534	1	0.0190887	1	-1.7955	0.217623	-0.0165595	0.0588744	14.4621	13.8215	0.605061	-0.24863	0.225279	-11.5923	0.6064	0.0192061	0	2.07944	0.625	1.98714	-0.374183	-0.374183	-0.0071427	-1.7955	0.217623	-1.7955	0.217623	-0.0342738	0.0041541	-26.1189	1	0	460.47
537	537	2008	SZ	main	1	east	K70	K	1993	7.95552	9.1907	0.191861	0.472245	0	0	0	-0.08	0.29095	-0.0263432	0.0990197	12.5208	5.43454	0.758998	0.010057	0.606275	-9.47853	0.291	0.0393238	0	2.19722	0.333333	1.48841	0	0	0	0	0	0	0	0	0	1.04067	0	0	179.041
537	537	2009	SZ	main	1	east	K70	K	1993	9.45895	9.86148	-0.560415	-0.308291	0	0	0	0.16	0.27064	0.039335	0.105263	12.5716	5.30387	0.726146	0.045612	0.361904	10.7115	0.2919	0.0546724	0	2.19722	0.333333	1.75091	0	0	0	0	0	0	0	0	0	4.44839	0	0	127.624
537	537	2010	SZ	main	1	east	K70	K	1993	9.74333	10.0617	-0.54721	-0.256527	0	0	0	0.21	0.290916	-0.0082807	0.0692988	12.5118	5.1762	0.646478	0.060882	0.546647	-7.80064	0.2651	0.11375	0	2.19722	0.333333	1.76127	0	0	0	0	0	0	0	0	0	6.27557	0	0	98.8882
537	537	2011	SZ	main	1	east	K70	K	1993	10.6567	10.9659	-1.17906	-1.18091	0	0	0	0.55	0.295686	-0.0069841	0.0557241	12.6031	5.23601	0.543696	0.149293	0.522174	10.5062	0.3069	0.0438074	0	2.19722	0.333333	1.74528	0	0	0	0	0	0	0	0	0	14.278	0	0	170.636
537	537	2012	SZ	main	1	east	K70	K	1993	10.6764	10.9645	-1.2104	-1.32364	0	0	0	0.55	0.274298	0.0080722	0.0618512	12.702	5.16471	0.538782	0.138433	0.568969	11.2519	0.268	0.0587097	0	2.19722	0.333333	1.80874	0	0	0	0	0	0	0	0	0	13.1917	0	1	244.398
537	537	2013	SZ	main	1	east	K70	K	1993	10.9186	10.8528	0.575424	0.207305	0	0	0	0.7	0.263896	-0.0041328	0.0694651	12.9364	5.06101	0.5022	0.148466	0.400099	11.369	0.2833	0.085679	0	2.19722	0.333333	1.86609	0	0	0	0	0	0	0	0	0	13.2955	0	0	113.897
537	537	2014	SZ	main	1	east	K70	K	1993	10.6736	10.7021	-0.504285	-0.267587	0	0	0	0.55	0.233946	0.0087882	0.0429718	13.0845	4.9133	0.480995	0.096368	0.286242	-10.7555	0.2428	0.145594	0	2.19722	0.333333	1.90871	0	0	0	0	0	0	0	0	0	8.97345	0	0	123.635
537	537	2015	SZ	main	1	east	K70	K	1993	10.0983	10.3436	0.383469	0.448978	0	0	0	0.28	0.231695	0.0101396	0.090505	13.5917	5.62787	0.657062	0.037944	0.225413	-12.4741	0.2635	0.0913158	0	2.19722	0.333333	2.02114	0	0	0	0	0	0	0	0	0	3.03966	1	0	181.287
537	537	2016	SZ	main	1	east	K70	K	1993	10.8919	10.972	-0.0298587	0.26405	0	0	0	0.67	0.127101	-0.0043168	0.0687861	14.4229	5.97872	0.821369	0.040788	0.298489	-13.4074	0.2689	0.122471	0	2.19722	0.333333	2.07674	0	0	0	0	0	0	0	0	0	2.9276	1	0	364.833
537	537	2017	SZ	main	1	east	K70	K	1993	12.3094	12.5682	-0.611289	-0.581639	0	0	0	1.25	0.190304	0.0082711	0.0543946	15.9289	11.8961	0.855773	0.02934	0.286329	13.5958	0.7979	0.36601	0	2.19722	0.333333	2.03145	0	0	0	0	0	0	0	0	0	2.6796	1	1	363.874
537	537	2018	SZ	main	1	east	K70	K	1993	12.4302	12.7453	-0.547659	-0.52755	0	0	0	1.34	0.183475	-0.0073783	0.0749781	15.8431	12.1135	0.859335	0.031506	0.340657	13.2988	0.8076	0.36601	0	2.19722	0.333333	1.98714	0	0	0	0	0	0	0	0	0	3.29458	1	0	460.47
538	538	2008	SZ	main	0	west	C27	C	1993	10.744	10.9246	0.346718	0.0622802	0	0	0	0.96	0.313918	0.0019913	0.0648157	13.1097	10.0809	0.354562	0.116221	1.43498	11.2984	0.6608	0.0337013	1	2.3979	0.363636	1.48841	0	0	0	0	0	0	0	0	0	9.38861	0	0	179.041
538	538	2009	SZ	main	0	west	C27	C	1993	11.0173	11.1643	-0.166514	-0.305662	0	0	0	1.13	0.328045	0.0123601	0.0481191	13.3056	10.1566	0.39556	0.111345	1.31081	10.7376	0.6761	0.0337013	0	2.3979	0.363636	1.75091	0	0	0	0	0	0	0	0	0	10.1442	0	0	127.624
538	538	2010	SZ	main	0	west	C27	C	1993	11.4364	11.5519	0.197147	0.279164	0	0	0	1.33	0.300597	0.0063905	0.0488072	13.5454	10.0715	0.421651	0.135843	1.47751	10.6738	0.6752	0.0337013	0	2.3979	0.363636	1.76127	0	0	0	0	0	0	0	0	0	12.1359	0	0	98.8882
538	538	2011	SZ	main	0	west	C27	C	1993	11.7043	11.8544	0.061073	-0.122241	0	0	0	1.74	0.276656	-0.0021009	0.0294251	13.7202	11.5456	0.38892	0.144811	1.35283	-10.7095	0.6706	0.0337013	0	2.3979	0.363636	1.74528	0	0	0	0	0	0	0	0	0	13.32	0	0	170.636
538	538	2012	SZ	main	0	west	C27	C	1993	11.9719	12.1172	-0.49227	-0.674865	0	0	0	2.28	0.270677	0.0054403	0.0316286	13.8798	11.7373	0.341024	0.160215	1.38567	11.2834	0.6541	0.0337013	0	2.3979	0.363636	1.80874	0	0	0	0	0	0	0	0	0	14.8398	0	1	244.398
538	538	2013	SZ	main	0	west	C27	C	1993	12.3551	12.5067	-0.436331	-0.481659	0	0	0	3.34	0.249886	0.0089705	0.0466748	14.0687	11.7518	0.299057	0.196027	1.33542	10.4389	0.653	0.0337013	0	2.3979	0.363636	1.86609	0	0	0	0	0	0	0	0	0	18.0224	0	0	113.897
538	538	2014	SZ	main	0	west	C27	C	1993	12.4281	12.5811	-0.428024	-0.752544	0	0	0	2.41	0.302203	-0.0006437	0.0363424	14.3066	12.015	0.308801	0.170919	1.28767	11.9747	0.6379	0.0373381	0	2.3979	0.363636	1.90871	0	0	0	0	0	0	0	0	0	15.2823	0	0	123.635
538	538	2015	SZ	main	0	west	C27	C	1993	12.5266	12.6809	-0.518862	0.129483	0	0	0	2.66	0.282457	0.0033263	0.0319673	14.4726	12.0078	0.298748	0.154668	1.16401	12.292	0.6829	0.0376428	0	2.30259	0.3	2.02114	0	0	0	0	0	0	0	0	0	14.2843	1	0	181.287
538	538	2017	SZ	main	0	west	C27	C	1993	12.6548	12.7999	-1.07364	-0.760857	0	0	0	3.02	0.235935	0.0064323	0.0338827	14.8344	12.0699	0.345081	0.119816	0.930006	11.6576	0.7087	0.0411497	0	2.3979	0.363636	2.03145	0	0	0	0	0	0	0	0	0	11.3078	1	1	363.874
538	538	2018	SZ	main	0	west	C27	C	1993	12.7037	12.8548	0.475921	0.601366	0	0	0	3.18	0.266599	-0.0060082	0.0422911	14.9266	12.0525	0.344172	0.113283	0.919702	12.4798	0.7183	0.0413958	0	2.3979	0.363636	1.98714	0	0	0	0	0	0	0	0	0	10.8295	1	0	460.47
539	539	2008	SZ	main	1	east	D44	D	1993	-9.47931	-10.2374	-0.163021	-0.0971391	0	0	0	0.01	0.213592	-0.0124075	0.0825097	14.7169	14.0914	0.54836	-0.005376	0.477288	-10.9923	0.5567	0.120992	0	2.89037	0.333333	1.48841	0	0	0	0	0	0	0	0	0	-0.531326	0	0	179.041
539	539	2009	SZ	main	1	east	D44	D	1993	11.8232	12.0205	-0.201787	-0.129359	0	0	0	0.44	0.271664	0.006131	0.0501639	14.9196	13.9996	0.600352	0.047022	0.421835	13.252	0.5612	0.120992	0	2.89037	0.333333	1.75091	0	0	0	0	0	0	0	0	0	4.52136	0	0	127.624
539	539	2010	SZ	main	1	east	D44	D	1993	11.2752	11.6692	-2.34265	-1.11117	0	0	0	0.28	0.27178	-0.0045585	0.0415953	15.0567	13.9295	0.621799	0.024348	0.390433	11.0596	0.5683	0.134588	0	2.89037	0.333333	1.76127	0	0	0	0	0	0	0	0	0	2.27883	0	0	98.8882
539	539	2011	SZ	main	1	east	D44	D	1993	10.1625	10.6118	-0.929021	-0.634769	0	0	0	0.13	0.249885	-0.0016553	0.0310193	15.1887	14.212	0.664351	0.006954	0.392346	12.2204	0.5699	0.134588	0	2.89037	0.333333	1.74528	0	0	0	0	0	0	0	0	0	0.656324	0	0	170.636
539	539	2012	SZ	main	1	east	D44	D	1993	12.5038	12.7882	-0.21797	-0.26139	0	0	0	0.43	0.285232	0.0031973	0.0397969	15.6982	15.1623	0.665573	0.041263	0.451743	13.5737	0.7271	0.289228	0	2.89037	0.333333	1.80874	0	0	0	0	0	0	0	0	0	4.09931	0	1	244.398
539	539	2013	SZ	main	1	east	D44	D	1993	12.9816	13.2322	1.06264	0.216827	0	0	0	0.71	0.236244	-0.0033396	0.0346447	15.7312	15.2392	0.623187	0.065006	0.461444	13.7861	0.727	0.289228	0	2.89037	0.333333	1.86609	0	0	0	0	0	0	0	0	0	6.39479	0	0	113.897
539	539	2014	SZ	main	1	east	D44	D	1993	12.9782	13.2311	-0.0557046	-0.102687	0	0	0	0.69	0.216526	0.010768	0.030783	15.7483	15.1807	0.597825	0.063192	0.424027	13.6403	0.7261	0.289228	0	2.89037	0.333333	1.90871	0	0	0	0	0	0	0	0	0	6.26585	0	0	123.635
539	539	2015	SZ	main	1	east	D44	D	1993	13.0455	13.2696	0.434534	-0.0236397	0	0	0	0.62	0.250356	0.0066687	0.087888	15.7885	15.3046	0.57978	0.065674	0.364864	13.8588	0.7481	0.24241	0	2.77259	0.375	2.02114	0	0	0	0	0	0	0	0	0	6.43791	1	0	181.287
539	539	2016	SZ	main	1	east	D44	D	1993	11.7645	12.1574	-0.300724	-0.250858	0	0	0	0.18	0.121708	-0.0050529	0.0314879	15.771	15.2462	0.584921	0.018038	0.318115	13.6768	0.746	0.24241	0	2.83321	0.352941	2.07674	0	0	0	0	0	0	0	0	0	1.81963	1	0	364.833
539	539	2017	SZ	main	1	east	D44	D	1993	11.642	11.9539	-1.13693	-0.20699	0	0	0	0.14	0.20785	-0.0013739	0.0232645	15.7757	15.2264	0.581693	0.01606	0.376101	12.8148	0.7499	0.24241	0	2.70805	0.333333	2.03145	0	0	0	0	0	0	0	0	0	1.60226	1	1	363.874
539	539	2018	SZ	main	1	east	D44	D	1993	11.4187	11.7322	-0.693911	-0.584016	0	0	0	0.09	0.185675	0.000103	0.0326319	15.8079	15.2303	0.57019	0.012611	0.379785	13.3047	0.7485	0.237289	0	2.70805	0.333333	1.98714	0	0	0	0	0	0	0	0	0	1.2411	1	0	460.47
540	540	2008	SZ	main	0	west	K70	K	1994	9.85309	10.1417	0.293976	0.22643	0	0	0	0.57	0.284896	-0.0098015	0.123789	12.5668	8.80418	0.7204	0.073728	0.353033	-10.5676	0.5804	0.0480737	1	2.48491	0.333333	1.48841	0	0	0	0	0	0	0	0	0	6.62901	0	0	179.041
540	540	2009	SZ	main	0	west	K70	K	1994	10.734	10.985	0.0793812	0.246856	1	0.6909	1	0.8066	0.252047	0.0399451	0.0944498	13.3514	8.83051	0.801839	0.10025	0.357243	-10.7969	0.5569	0.0602941	0	2.48491	0.333333	1.75091	0.0793812	0.0793812	0.0548445	0.8066	0.252047	0.8066	0.252047	0.55728	0.174139	7.29985	0	0	127.624
540	540	2010	SZ	main	0	west	K70	K	1994	10.9445	11.225	0.0308584	0.262987	1	0.170302	1	0.6073	0.256657	0.0058387	0.0697411	14.0303	8.97422	0.848338	0.060635	0.356251	-10.4445	0.5099	0.0602941	0	2.48491	0.333333	1.76127	0.0308584	0.0308584	0.0052552	0.6073	0.256657	0.6073	0.256657	0.103424	0.0437091	4.56934	0	0	98.8882
540	540	2011	SZ	main	0	west	K70	K	1994	10.8774	11.2017	-0.458047	-0.197179	1	0.330791	1	0.4106	0.268383	-0.0059807	0.0693155	14.4039	12.6108	0.863577	0.03484	0.219061	-12.0093	0.5067	0.0602941	0	2.3979	0.363636	1.74528	-0.458047	-0.458047	-0.151517	0.4106	0.268383	0.4106	0.268383	0.135823	0.0887787	2.94091	0	0	170.636
540	540	2012	SZ	main	0	west	K70	K	1994	10.6882	11.0038	-0.103271	0.155446	1	0.219117	1	0.3429	0.257635	0.0035001	0.0558408	14.7671	12.5873	0.89857	0.019966	0.161891	-11.9528	0.5129	0.0610735	0	2.3979	0.363636	1.80874	-0.103271	-0.103271	-0.0226284	0.3429	0.257635	0.3429	0.257635	0.0751354	0.0564523	1.69253	0	1	244.398
540	540	2013	SZ	main	0	west	K70	K	1994	11.5915	11.8986	-2.83105	-1.60554	1	0.158216	1	0.8441	0.234023	-0.0020587	0.0490788	15.1089	12.5655	0.899756	0.034699	0.243027	-9.69444	0.5271	0.0610207	0	2.48491	0.333333	1.86609	-2.83105	-2.83105	-0.447916	0.8441	0.234023	0.8441	0.234023	0.13355	0.0370261	2.96765	0	0	113.897
540	540	2014	SZ	main	0	west	K70	K	1994	11.9844	12.2694	-0.798746	-0.691685	1	0.825591	1	1.2215	0.218989	0.0158721	0.0514047	15.2833	12.7591	0.824051	0.040135	0.285324	11.9823	0.5497	0.0781657	0	2.48491	0.333333	1.90871	-0.798746	-0.798746	-0.659437	1.2215	0.218989	1.2215	0.218989	1.00846	0.180796	3.69238	0	0	123.635
540	540	2015	SZ	main	0	west	K70	K	1994	12.4739	12.5847	-0.697727	-0.0729417	1	0.500418	1	0.6073	0.242267	0.0264403	0.157872	15.5275	12.7292	0.766098	0.052924	0.311475	-9.18347	0.5249	0.0825692	0	2.48491	0.333333	2.02114	-0.697727	-0.697727	-0.349155	0.6073	0.242267	0.6073	0.242267	0.303904	0.121235	4.71901	1	0	181.287
540	540	2016	SZ	main	0	west	K70	K	1994	12.5957	12.7486	-0.940316	-0.838925	1	0.667484	1	0.6332	0.186473	-0.0043118	0.047935	15.7778	12.6909	0.781105	0.046663	0.307532	10.7051	0.551	0.0964946	0	2.48491	0.333333	2.07674	-0.940316	-0.940316	-0.627646	0.6332	0.186473	0.6332	0.186473	0.422651	0.124468	4.14956	1	0	364.833
540	540	2017	SZ	main	0	west	K70	K	1994	12.2754	12.3789	-3.18742	-1.21065	1	0.335539	1	0.4455	0.209761	0.0035422	0.0435812	16.1997	12.679	0.824241	0.023863	0.17581	-12.6765	0.5506	0.0965376	0	2.48491	0.333333	2.03145	-3.18742	-3.18742	-1.0695	0.4455	0.209761	0.4455	0.209761	0.149482	0.0703829	1.9756	1	1	363.874
541	541	2008	SZ	main	1	east	C38	C	1993	10.0233	10.2203	-0.0655267	-0.0172781	0	0	0	0.32	0.223741	-0.013031	0.0965965	12.5533	11.2107	0.0697986	0.072453	0.552352	9.44274	0.2836	0.0128286	1	2.19722	0.333333	1.48841	0	0	0	0	0	0	0	0	0	7.96555	0	0	179.041
541	541	2009	SZ	main	1	east	C38	C	1993	10.0268	10.2038	-0.879019	-0.657516	0	0	0	0.2168	0.251728	0.0201084	0.0595345	12.6099	11.1083	0.0965254	0.077673	0.586158	10.7966	0.2779	0.0128286	1	2.19722	0.333333	1.75091	0	0	0	0	0	0	0	0	0	7.55357	0	0	127.624
541	541	2010	SZ	main	1	east	C38	C	1993	10.2076	10.3867	-1.45244	-0.714588	0	0	0	0.27	0.251927	0.0121429	0.0685224	12.6535	11.1318	0.101122	0.088541	0.638857	9.95527	0.2878	0.0128286	1	2.07944	0.375	1.76127	0	0	0	0	0	0	0	0	0	8.66528	0	0	98.8882
541	541	2011	SZ	main	1	east	C38	C	1993	10.2998	10.4777	-0.0647585	-0.172301	0	0	0	0.3	0.295696	-0.0091975	0.0406606	12.6621	11.0714	0.100524	0.094611	0.719571	10.2031	0.2742	0.0128286	1	2.19722	0.333333	1.74528	0	0	0	0	0	0	0	0	0	9.42066	0	0	170.636
541	541	2012	SZ	main	1	east	C38	C	1993	10.5972	10.7623	1.49105	0.604522	0	0	0	0.41	0.301758	-0.0059501	0.0429427	12.7508	10.8952	0.130811	0.121211	0.666859	10.686	0.2751	0.0128286	0	2.07944	0.375	1.80874	0	0	0	0	0	0	0	0	0	11.6067	0	1	244.398
541	541	2013	SZ	main	1	east	C38	C	1993	10.1357	10.3061	-0.71619	-0.228592	0	0	0	0.26	0.285784	0.0022842	0.0375401	12.729	10.7637	0.132906	0.073962	0.740739	9.92699	0.2757	0.0128286	0	2.19722	0.333333	1.86609	0	0	0	0	0	0	0	0	0	7.47781	0	0	113.897
541	541	2014	SZ	main	1	east	C38	C	1993	10.1912	10.3708	0.0379575	-0.125924	0	0	0	0.27	0.302055	0.0096228	0.0623262	12.8311	10.7435	0.171864	0.075006	0.863131	10.3276	0.2841	0.0128286	0	2.19722	0.333333	1.90871	0	0	0	0	0	0	0	0	0	7.13639	0	0	123.635
541	541	2015	SZ	main	1	east	C38	C	1993	8.23443	8.43366	-0.252306	-0.581104	0	0	0	0.042	0.24071	0.0204334	0.10112	13.3127	10.7882	0.163774	0.007703	0.587973	9.84334	0.3424	0.0128286	0	2.19722	0.333333	2.02114	0	0	0	0	0	0	0	0	0	0.623063	1	0	181.287
541	541	2016	SZ	main	1	east	C38	C	1993	11.5836	11.7545	-0.50563	-0.273696	1	0.0892532	1	0.8429	0.141599	-0.0084059	0.0627515	13.3212	10.7055	0.179453	0.17669	0.554219	10.275	0.3625	0.0128286	0	2.19722	0.333333	2.07674	-0.50563	-0.50563	-0.0451291	0.8429	0.141599	0.8429	0.141599	0.0752315	0.0126382	17.5939	1	0	364.833
541	541	2017	SZ	main	1	east	C38	C	1993	11.2197	11.3769	-1.28116	-0.727793	0	0	0	0.5819	0.215438	-0.0001925	0.0229239	13.2491	10.7863	0.15437	0.126668	0.645413	9.97962	0.3625	0.0128286	0	2.19722	0.333333	2.03145	0	0	0	0	0	0	0	0	0	13.1403	1	1	363.874
541	541	2018	SZ	main	1	east	C38	C	1993	10.5431	10.7168	0.148381	0.0147333	1	0.0202237	0	0.2699	0.201168	-0.0079853	0.0339649	13.2336	10.8437	0.223124	0.067321	0.675064	11.0316	0.3625	0.0128286	0	2.19722	0.333333	1.98714	0.148381	0	0.0030008	0.2699	0.201168	0	0	0.0054584	0.0040684	6.78488	1	0	460.47
543	543	2008	SZ	main	1	中部	D44	D	1993	6.74277	8.32217	-0.12977	0.0642291	0	0	0	0.019	0.359385	-0.0193359	0.105214	13.7201	12.6715	0.541113	0.000875	0.29118	10.7783	0.655	0.113625	0	2.19722	0.333333	1.48841	0	0	0	0	0	0	0	0	0	0.0932771	0	0	179.041
543	543	2009	SZ	main	1	中部	D44	D	1993	9.31898	9.542	-0.443536	-0.417714	0	0	0	0.15	0.273691	0.0182009	0.0651435	13.9373	13.1341	0.503837	0.010937	0.326294	11.3625	0.645	0.113625	0	2.07944	0.25	1.75091	0	0	0	0	0	0	0	0	0	0.986957	0	0	127.624
543	543	2010	SZ	main	1	中部	D44	D	1993	9.74083	9.86701	-0.475367	-0.55617	0	0	0	0.28	0.301834	-0.0052134	0.042711	14.0546	13.1068	0.58094	0.014167	0.315405	10.5379	0.643	0.113625	0	2.19722	0.333333	1.76127	0	0	0	0	0	0	0	0	0	1.33824	0	0	98.8882
543	543	2011	SZ	main	1	中部	D44	D	1993	-9.11405	-8.94223	-1.26658	-0.887473	0	0	0	0.02	0.280722	-0.0038331	0.0633354	14.2055	13.5856	0.667547	-0.006612	0.374967	9.85949	0.6309	0.135672	0	2.19722	0.333333	1.74528	0	0	0	0	0	0	0	0	0	-0.614912	0	0	170.636
543	543	2012	SZ	main	1	中部	D44	D	1993	10.5354	10.5777	-0.181578	0.0854141	0	0	0	0.367	0.256106	0.0094603	0.0514608	14.36	13.945	0.670248	0.0235	0.477519	11.9051	0.64	0.135672	0	2.19722	0.333333	1.80874	0	0	0	0	0	0	0	0	0	2.18255	0	1	244.398
543	543	2013	SZ	main	1	中部	D44	D	1993	12.1535	12.3059	-0.0673822	-0.120611	0	0	0	1.11	0.239671	-0.0006218	0.034248	14.5962	14.197	0.543037	0.090711	0.600777	12.7093	0.5961	0.0716275	0	2.19722	0.333333	1.86609	0	0	0	0	0	0	0	0	0	8.69254	0	0	113.897
543	543	2014	SZ	main	1	中部	D44	D	1993	12.0029	12.2551	0.159892	-0.170632	0	0	0	0.88	0.20814	0.0128044	0.0411815	14.6476	14.1457	0.455475	0.072853	0.574235	12.7758	0.5364	0.08538	0	2.07944	0.375	1.90871	0	0	0	0	0	0	0	0	0	7.10279	0	0	123.635
543	543	2015	SZ	main	1	中部	D44	D	1993	12.1965	12.4251	3.22871	1.44947	0	0	0	0.65	0.221806	0.0055181	0.0744626	14.6388	14.0878	0.424879	0.08658	0.493773	12.6714	0.5035	0.142776	0	2.19722	0.333333	2.02114	0	0	0	0	0	0	0	0	0	8.6965	1	0	181.287
543	543	2016	SZ	main	1	中部	D44	D	1993	11.7104	11.8853	-0.460143	-0.621486	0	0	0	0.5	0.149426	-0.0001892	0.0473605	14.8119	14.033	0.450682	0.048863	0.426493	12.1759	0.5001	0.142776	0	2.19722	0.333333	2.07674	0	0	0	0	0	0	0	0	0	4.49783	1	0	364.833
543	543	2017	SZ	main	1	中部	D44	D	1993	8.97831	9.53071	0.577572	0.210457	0	0	0	0.07	0.225231	-0.0076629	0.0243676	14.7919	14.1428	0.480776	0.002957	0.455219	11.5023	0.502	0.142776	0	2.19722	0.333333	2.03145	0	0	0	0	0	0	0	0	0	0.29868	1	1	363.874
543	543	2018	SZ	main	1	中部	D44	D	1993	11.0661	11.1763	0.335805	0.395935	0	0	0	0.31	0.208041	0.0001656	0.0466206	14.8768	14.3797	0.501899	0.023073	0.483933	11.8258	0.4998	0.143177	0	2.19722	0.333333	1.98714	0	0	0	0	0	0	0	0	0	2.21338	1	0	460.47
544	544	2008	SZ	main	1	中部	D46	D	1993	8.7781	9.04678	-0.387616	0.083162	1	0.122207	0	0.241	0.272472	-0.0061332	0.105817	11.2072	9.04472	0.381446	0.097338	0.383769	9.0077	0.5854	0.0135706	0	2.19722	0.333333	1.48841	-0.387616	0	-0.0473695	0.241	0.272472	0	0	0.029452	0.0332981	8.81189	0	0	179.041
544	544	2009	SZ	main	1	中部	D46	D	1993	8.67798	9.00805	-0.377052	-0.372693	0	0	0	0.2179	0.262224	0.0128515	0.0613063	11.2187	9.49176	0.309714	0.079265	0.391007	7.92587	0.5846	0.0135706	1	1.94591	0.428571	1.75091	0	0	0	0	0	0	0	0	0	7.88115	0	0	127.624
544	544	2010	SZ	main	1	中部	D46	D	1993	8.9057	9.15482	-0.663424	-0.799161	0	0	0	0.2737	0.261857	0.0055744	0.0595201	11.5099	9.54824	0.410177	0.084654	0.367811	9.53448	0.5874	0.0135706	1	2.19722	0.333333	1.76127	0	0	0	0	0	0	0	0	0	7.39587	0	0	98.8882
544	544	2011	SZ	main	1	中部	D46	D	1993	9.00768	9.16161	-1.17689	-0.531532	0	0	0	0.3	0.239602	-0.0015738	0.0518126	11.8289	10.218	0.508813	0.068947	0.33174	8.2913	0.5847	0.0135706	1	2.19722	0.333333	1.74528	0	0	0	0	0	0	0	0	0	5.95321	0	0	170.636
544	544	2012	SZ	main	1	中部	D46	D	1993	9.22258	8.69523	0.676432	0.388928	0	0	0	0.38	0.216327	-0.0024162	0.0411302	11.8707	10.4613	0.456757	0.072261	0.29991	8.96908	0.5795	0.0132679	1	2.19722	0.333333	1.80874	0	0	0	0	0	0	0	0	0	7.07805	0	1	244.398
544	544	2013	SZ	main	1	中部	D46	D	1993	8.69779	8.8832	0.410336	0.332174	0	0	0	0.22	0.2157	0.0052372	0.0567908	12.1294	10.7195	0.544197	0.036493	0.298764	9.03452	0.5718	0.0128916	1	2.07944	0.375	1.86609	0	0	0	0	0	0	0	0	0	3.23339	0	0	113.897
544	544	2014	SZ	main	1	中部	D46	D	1993	8.82409	8.97658	-0.386413	-0.562608	0	0	0	0.25	0.232725	0.0030552	0.0320032	12.344	11.0877	0.606739	0.032765	0.278801	9.72446	0.58	0.0127935	1	1.94591	0.428571	1.90871	0	0	0	0	0	0	0	0	0	2.96008	0	0	123.635
544	544	2015	SZ	main	1	中部	D46	D	1993	9.2447	9.43119	-0.164835	-0.0507565	0	0	0	0.38	0.236975	0.0169171	0.120902	12.3962	11.1299	0.588091	0.043904	0.219856	10.6895	0.5907	0.0119427	1	1.94591	0.428571	2.02114	0	0	0	0	0	0	0	0	0	4.27879	1	0	181.287
544	544	2016	SZ	main	1	中部	D46	D	1993	10.3035	10.3577	-0.208551	-0.0699842	0	0	0	0.5	0.0953477	-0.0006925	0.0501076	13.338	12.5667	0.152379	0.051703	0.16233	10.0772	0.7527	0.0467547	1	1.94591	0.428571	2.07674	0	0	0	0	0	0	0	0	0	4.80981	1	0	364.833
544	544	2017	SZ	main	1	中部	D46	D	1993	10.3841	10.4404	0.488326	0.163747	1	0.177253	1	0.5	0.216865	-0.0026952	0.0399711	13.4241	12.5925	0.175362	0.049892	0.150615	10.4767	0.754	0.27166	1	1.94591	0.428571	2.03145	0.488326	0.488326	0.0865575	0.5	0.216865	0.5	0.216865	0.0886267	0.03844	4.78344	1	1	363.874
544	544	2018	SZ	main	1	中部	D46	D	1993	10.6346	10.8284	0.182273	-0.0200063	1	0.133377	1	0.43	0.219467	-0.0096515	0.0666987	13.7198	12.6154	0.330266	0.052431	0.12961	10.2437	0.7829	0.159837	1	2.19722	0.444444	1.98714	0.182273	0.182273	0.0243109	0.43	0.219467	0.43	0.219467	0.0573519	0.0292718	4.57209	1	0	460.47
546	546	2008	SZ	main	0	东北	N77	N	1993	-7.65138	-7.77364	0.417922	0.160568	1	0.136492	1	-0.123	0.278505	0.0004624	0.121556	10.9436	4.57034	0.744049	-0.036229	0.009312	-8.40501	0.3546	0.011519	0	1.94591	0.428571	1.48841	0.417922	0.417922	0.0570431	-0.123	0.278505	-0.123	0.278505	-0.0167885	0.0380137	-3.71725	0	0	179.041
546	546	2009	SZ	main	0	东北	N77	N	1993	7.54897	8.0118	-0.0023168	-0.160446	0	0	0	0.1093	0.289989	0.0177174	0.086058	10.6135	4.71397	0.628178	0.039042	0.659869	8.10518	0.3429	0.011519	0	1.79176	0.333333	1.75091	0	0	0	0	0	0	0	0	0	4.66754	0	0	127.624
546	546	2010	SZ	main	0	东北	N77	N	1993	5.20513	6.15619	-0.0496645	0.144848	1	0.118468	0	0.0132	0.283409	0.000597	0.0652652	10.7908	5.13924	0.678716	0.004083	0.178067	5.93469	0.2808	0.011519	0	1.79176	0.5	1.76127	-0.0496645	0	-0.0058836	0.0132	0.283409	0	0	0.0015638	0.0335747	0.37514	0	0	98.8882
546	546	2011	SZ	main	0	东北	N77	N	1993	7.70614	7.90773	1.35475	0.605051	0	0	0	0.1159	0.307091	-0.0111634	0.0575707	10.6553	5.42479	0.585151	0.048841	0.386098	7.97828	0.2734	0.011519	0	1.94591	0.428571	1.74528	0	0	0	0	0	0	0	0	0	5.23829	0	0	170.636
546	546	2012	SZ	main	0	东北	N77	N	1993	6.29311	7.07943	0.0728039	0.372252	1	0.11799	0	0.0295	0.295588	0.0026521	0.0639605	10.6524	7.35857	0.573679	0.012769	0.280444	8.75263	0.2759	0.011519	0	1.94591	0.428571	1.80874	0.0728039	0	0.0085901	0.0295	0.295588	0	0	0.0034807	0.0348762	1.2788	0	1	244.398
546	546	2013	SZ	main	0	东北	N77	N	1993	7.63817	7.78046	-0.363761	-0.0236114	1	0.11799	0	0.1216	0.26655	-0.0032315	0.046931	10.2753	8.00953	0.301097	0.05823	0.250938	-7.6112	0.2762	0.011519	0	1.94591	0.428571	1.86609	-0.363761	0	-0.04292	0.1216	0.26655	0	0	0.0143475	0.0314501	7.15627	0	0	113.897
546	546	2014	SZ	main	0	东北	N77	N	1993	10.1064	10.258	0.541083	0.503374	1	0.041508	0	0.3012	0.267629	0.0054746	0.0477226	12.9214	12.5355	0.581223	0.06145	0.34451	9.71401	0.6845	0.0293005	0	1.94591	0.428571	1.90871	0.541083	0	0.0224592	0.3012	0.267629	0	0	0.0125022	0.0111087	5.9904	0	0	123.635
546	546	2015	SZ	main	0	东北	N77	N	1993	10.2759	10.4698	-0.132183	-0.095753	1	0.355478	1	0.4418	0.242894	0.0188509	0.127774	12.9886	12.4019	0.543304	0.068586	0.440756	10.2377	0.6473	0.0293005	0	1.94591	0.428571	2.02114	-0.132183	-0.132183	-0.0469883	0.4418	0.242894	0.4418	0.242894	0.15705	0.0863434	6.63553	1	0	181.287
546	546	2016	SZ	main	0	东北	N77	N	1993	10.3976	10.6403	0.681982	0.719141	1	0.127081	1	0.5133	0.13328	-0.0013986	0.0638366	13.1461	12.552	0.544929	0.069002	0.455526	-7.7866	0.6319	0.0355247	0	1.79176	0.5	2.07674	0.681982	0.681982	0.0866666	0.5133	0.13328	0.5133	0.13328	0.0652305	0.0169373	6.40262	1	0	364.833
546	546	2017	SZ	main	0	东北	N77	N	1993	10.6015	10.8084	0.242524	0.307526	1	0.173654	1	0.5537	0.209372	0.0117355	0.0612199	13.5912	12.7223	0.516107	0.061316	0.773938	10.2884	0.5408	0.0517403	0	1.94591	0.428571	2.03145	0.242524	0.242524	0.0421151	0.5537	0.209372	0.5537	0.209372	0.096152	0.0363582	5.0302	1	1	363.874
546	546	2018	SZ	main	0	东北	N77	N	1993	10.7038	10.9521	0.0071755	0.0139274	1	0.347629	1	0.5245	0.203609	-0.0122548	0.0584117	13.643	12.8083	0.493778	0.054277	0.972091	10.8982	0.5468	0.0530595	0	1.94591	0.428571	1.98714	0.0071755	0.0071755	0.0024944	0.5245	0.203609	0.5245	0.203609	0.182331	0.0707804	5.29066	1	0	460.47
547	547	2008	SZ	main	1	east	C39	C	1993	8.58853	8.79485	0.355948	0.477658	1	0.252166	1	0.12	0.263224	-0.0139101	0.107463	11.8454	9.46239	0.324883	0.029701	0.224338	8.61583	0.2889	0.0286782	0	2.19722	0.333333	1.48841	0.355948	0.355948	0.0897582	0.12	0.263224	0.12	0.263224	0.03026	0.0663763	3.85102	0	0	179.041
547	547	2009	SZ	main	1	east	C39	C	1993	9.13143	9.38005	-0.0553855	0.0779753	1	0.199604	1	0.28	0.23161	0.0175148	0.0552984	12.0421	9.36277	0.300991	0.059776	0.248346	9.05518	0.3153	0.0398403	0	1.94591	0.428571	1.75091	-0.0553855	-0.0553855	-0.0110551	0.28	0.23161	0.28	0.23161	0.055889	0.0462302	5.44381	0	0	127.624
547	547	2010	SZ	main	1	east	C39	C	1993	8.54946	8.76239	0.194714	-0.0849209	1	0.0613446	1	0.1	0.250933	0.0101332	0.0694838	12.1412	9.45749	0.280524	0.028914	0.250312	9.19855	0.2652	0.0515762	0	1.94591	0.428571	1.76127	0.194714	0.194714	0.0119447	0.1	0.250933	0.1	0.250933	0.0061345	0.0153934	2.75504	0	0	98.8882
547	547	2011	SZ	main	1	east	C39	C	1993	9.50397	9.57839	0.0383905	-0.132263	1	0.318873	1	0.19	0.259178	-0.0082805	0.0597573	12.2924	9.09567	0.244076	0.066161	0.201623	8.67448	0.3825	0.0541722	0	1.94591	0.428571	1.74528	0.0383905	0.0383905	0.0122417	0.19	0.259178	0.19	0.259178	0.0605858	0.0826449	6.15197	0	0	170.636
547	547	2012	SZ	main	1	east	C39	C	1993	9.59326	9.68211	-0.753359	-0.786428	1	0.13203	1	0.14	0.26583	0.0032907	0.0525467	12.4627	9.0784	0.318555	0.061552	0.177768	6.5693	0.3396	0.0488962	0	1.94591	0.428571	1.80874	-0.753359	-0.753359	-0.0994663	0.14	0.26583	0.14	0.26583	0.0184843	0.0350976	5.67332	0	1	244.398
547	547	2013	SZ	main	1	east	C39	C	1993	9.65868	9.69589	0.684751	0.704064	1	0.17273	1	0.17	0.249678	0.004623	0.0465939	12.5558	9.63718	0.373312	0.057751	0.197757	-9.32913	0.3278	0.0477704	1	1.94591	0.428571	1.86609	0.684751	0.684751	0.118277	0.17	0.249678	0.17	0.249678	0.0293642	0.043127	5.51832	0	0	113.897
547	547	2014	SZ	main	1	east	C39	C	1993	10.0398	10.1728	-1.45986	-1.09425	1	0.0945618	1	0.23	0.238296	0.0485734	0.145387	12.7607	9.84052	0.300708	0.072534	0.270881	9.49159	0.3167	0.0282222	1	1.94591	0.428571	1.90871	-1.45986	-1.45986	-0.138047	0.23	0.238296	0.23	0.238296	0.0217492	0.0225337	6.58132	0	0	123.635
547	547	2015	SZ	main	1	east	C39	C	1993	9.98121	10.1134	-0.226495	-0.197245	1	0.0314767	1	0.23	0.253935	0.0160924	0.139425	13.4276	10.0918	0.189144	0.058774	0.305264	9.74924	0.3108	0.0111692	0	2.19722	0.333333	2.02114	-0.226495	-0.226495	-0.0071293	0.23	0.253935	0.23	0.253935	0.0072396	0.007993	3.1859	1	0	181.287
547	547	2017	SZ	main	1	east	C39	C	1993	10.3717	10.502	-0.901536	-0.804517	1	0.012178	0	0.19	0.256114	-0.0066284	0.0559175	13.57	11.0526	0.257714	0.043257	0.337332	9.87163	0.3004	0.0111692	0	2.19722	0.333333	2.03145	-0.901536	0	-0.0109789	0.19	0.256114	0	0	0.0023138	0.003119	4.08319	1	1	363.874
547	547	2018	SZ	main	1	east	C39	C	1993	10.835	10.9161	-0.295181	-0.143962	1	0.0400831	0	0.31	0.23285	-0.0075109	0.0583371	13.7459	11.0279	0.22516	0.059203	0.409995	9.83469	0.2756	0.0111747	0	2.19722	0.333333	1.98714	-0.295181	0	-0.0118318	0.31	0.23285	0	0	0.0124258	0.0093334	5.44276	1	0	460.47
548	548	2008	SZ	main	1	中部	G54	G	1993	8.44249	8.70621	-0.0232641	0.416314	0	0	0	0.074	0.243632	-0.0231236	0.0875663	12.244	10.4153	0.332116	0.02249	0.106572	9.22311	0.3117	1.0825	0	2.19722	0.333333	1.48841	0	0	0	0	0	0	0	0	0	2.23366	0	0	179.041
548	548	2009	SZ	main	1	中部	G54	G	1993	9.35454	9.55759	-0.535844	-0.336709	0	0	0	0.21	0.263459	0.0240987	0.0806699	12.2607	10.2861	0.331394	0.055142	0.105873	-8.00683	0.3204	0.6062	0	2.19722	0.333333	1.75091	0	0	0	0	0	0	0	0	0	5.46871	0	0	127.624
548	548	2010	SZ	main	1	中部	G54	G	1993	9.19819	9.51188	-0.826392	-0.585319	0	0	0	0.17	0.284397	-0.0050176	0.0554036	12.3034	10.2461	0.329299	0.045771	0.154557	5.77937	0.3164	0.797632	0	2.19722	0.333333	1.76127	0	0	0	0	0	0	0	0	0	4.48129	0	0	98.8882
548	548	2011	SZ	main	1	中部	G54	G	1993	8.81815	9.05938	-0.88019	-0.914764	0	0	0	0.11	0.301871	-0.0110184	0.0434058	12.2424	10.252	0.277067	0.03158	0.126241	9.35111	0.3138	0.77718	0	2.19722	0.333333	1.74528	0	0	0	0	0	0	0	0	0	3.25751	0	0	170.636
548	548	2012	SZ	main	1	中部	G54	G	1993	8.30753	8.65225	-1.10275	-0.737717	0	0	0	0.06	0.266667	0.004146	0.0622777	12.2829	10.1785	0.292067	0.019153	0.109419	8.86135	0.3144	0.644894	0	2.19722	0.333333	1.80874	0	0	0	0	0	0	0	0	0	1.87721	0	1	244.398
548	548	2013	SZ	main	1	中部	G54	G	1993	7.58239	7.96874	-0.701949	0.06805	0	0	0	0.02	0.262654	0.0058849	0.0638801	12.1768	10.103	0.228587	0.009572	0.107949	9.22067	0.3349	0.336778	0	2.07944	0.375	1.86609	0	0	0	0	0	0	0	0	0	1.01084	0	0	113.897
548	548	2014	SZ	main	1	中部	G54	G	1993	7.57044	7.87733	-0.980481	-0.471744	0	0	0	0.04	0.253442	0.00905	0.0614547	12.1768	10.1582	0.219023	0.009988	0.105897	10.112	0.3409	0.244435	0	2.07944	0.375	1.90871	0	0	0	0	0	0	0	0	0	0.998779	0	0	123.635
548	548	2015	SZ	main	1	中部	G54	G	1993	6.61499	7.54318	0.0744126	-0.0027812	0	0	0	0.04	0.250613	0.0162093	0.119403	12.2349	10.0608	0.273105	0.00373	0.091423	8.97016	0.3365	0.294272	0	2.07944	0.375	2.02114	0	0	0	0	0	0	0	0	0	0.362515	1	0	181.287
548	548	2016	SZ	main	1	中部	G54	G	1993	8.51746	8.97422	-1.2629	-0.608089	0	0	0	0.12	0.144174	-0.0055728	0.0668025	12.3779	10.2983	0.348942	0.022562	0.095404	10.059	0.3563	0.195548	0	2.07944	0.375	2.07674	0	0	0	0	0	0	0	0	0	2.10584	1	0	364.833
548	548	2017	SZ	main	1	中部	G54	G	1993	9.40982	9.70235	-1.27538	-0.263044	0	0	0	0.26	0.243902	-0.002459	0.0507892	12.2459	10.3372	0.21483	0.054788	0.435728	10.1848	0.3462	0.18259	0	2.07944	0.375	2.03145	0	0	0	0	0	0	0	0	0	5.86532	1	1	363.874
548	548	2018	SZ	main	1	中部	G54	G	1993	8.03358	8.69702	-0.479654	-0.46132	0	0	0	0.08	0.231208	-0.0063073	0.0583477	12.2701	10.2446	0.231998	0.014633	0.141766	8.78054	0.3458	0.296422	0	1.94591	0.428571	1.98714	0	0	0	0	0	0	0	0	0	1.44579	1	0	460.47
550	550	2008	SZ	main	1	中部	C36	C	1993	11.2865	11.4102	0.441044	0.426616	0	0	0	0.91	0.220418	-0.013606	0.0803435	13.2986	12.2398	0.30395	0.131927	1.42074	9.8096	0.7615	0.0136767	0	2.19722	0.333333	1.48841	0	0	0	0	0	0	0	0	0	13.3703	0	0	179.041
550	550	2009	SZ	main	1	中部	C36	C	1993	11.59	11.731	-0.0885727	-0.657403	0	0	0	1.22	0.259831	0.0225511	0.0701568	13.6285	12.1994	0.403587	0.151514	1.46347	12.649	0.752	0.0136767	0	2.19722	0.333333	1.75091	0	0	0	0	0	0	0	0	0	13.0228	0	0	127.624
550	550	2010	SZ	main	1	中部	C36	C	1993	12.0708	12.2226	-0.0084051	0.354002	0	0	0	1.98	0.247393	0.0054808	0.055264	13.9322	12.3278	0.444496	0.178887	1.61457	12.5127	0.7536	0.0136767	0	2.19722	0.333333	1.76127	0	0	0	0	0	0	0	0	0	15.546	0	0	98.8882
550	550	2011	SZ	main	1	中部	C36	C	1993	12.1552	12.2678	0.0856809	0.158914	0	0	0	2.17	0.222738	-0.0043117	0.0534301	13.9827	12.3371	0.37164	0.164877	1.51421	11.6505	0.7606	0.0136767	0	2.19722	0.333333	1.74528	0	0	0	0	0	0	0	0	0	16.0817	0	0	170.636
550	550	2012	SZ	main	1	中部	C36	C	1993	11.9446	12.1523	0.355848	0.754924	0	0	0	1.76	0.226151	-6.18e-05	0.0495907	14.0864	12.3467	0.375408	0.1233	1.39929	12.3309	0.7651	0.0136767	0	2.19722	0.333333	1.80874	0	0	0	0	0	0	0	0	0	11.7441	0	1	244.398
550	550	2013	SZ	main	1	中部	C36	C	1993	12.0538	12.1689	-2.13419	-0.967435	0	0	0	1.97	0.197534	0.0086757	0.0495017	14.3153	12.9688	0.443279	0.116066	1.4117	12.6593	0.7621	0.0128219	0	2.19722	0.333333	1.86609	0	0	0	0	0	0	0	0	0	10.4193	0	0	113.897
550	550	2014	SZ	main	1	中部	C36	C	1993	12.2586	12.4005	-0.170769	0.182179	0	0	0	2.44	0.215447	0.0050707	0.0515975	14.4832	13.0068	0.456394	0.117164	1.41948	12.9456	0.7623	0.0128219	0	2.19722	0.333333	1.90871	0	0	0	0	0	0	0	0	0	10.8114	0	0	123.635
550	550	2015	SZ	main	1	中部	C36	C	1993	12.3114	12.4331	-0.4513	-0.56503	0	0	0	2.57	0.246403	0.0024272	0.0646066	14.5599	13.0577	0.430844	0.109604	1.20984	12.168	0.7822	0.0128219	0	2.19722	0.333333	2.02114	0	0	0	0	0	0	0	0	0	10.5557	1	0	181.287
550	550	2016	SZ	main	1	中部	C36	C	1993	11.7891	11.906	-1.24996	-0.545007	0	0	0	1.53	0.0993766	-0.0002996	0.045079	14.7113	13.2336	0.493372	0.057878	1.16958	13.0375	0.7801	0.0128219	0	2.19722	0.333333	2.07674	0	0	0	0	0	0	0	0	0	5.38102	1	0	364.833
550	550	2017	SZ	main	1	中部	C36	C	1993	11.1432	11.2409	0.0329312	0.0907261	0	0	0	0.8	0.218518	-0.0087277	0.0397565	14.7857	13.3108	0.523479	0.027161	1.2322	11.1196	0.7801	0.0128219	0	2.19722	0.333333	2.03145	0	0	0	0	0	0	0	0	0	2.6188	1	1	363.874
550	550	2018	SZ	main	1	中部	C36	C	1993	9.12515	8.285	0.0073876	-0.692367	0	0	0	0.11	0.181578	-0.0002233	0.0494985	14.6655	13.2497	0.556152	0.00369	1.13496	-9.22612	0.79	0.0128219	0	2.30259	0.3	1.98714	0	0	0	0	0	0	0	0	0	0.392508	1	0	460.47
551	551	2008	SZ	main	1	east	S90	S	1994	9.04437	9.24543	0.271272	0.368391	0	0	0	0.2	0.254319	-0.0111378	0.0956573	12.1517	10.8611	0.508555	0.044524	0.882469	9.15806	0.4083	0.104012	0	2.3979	0.363636	1.48841	0	0	0	0	0	0	0	0	0	4.47186	0	0	179.041
551	551	2009	SZ	main	1	east	S90	S	1994	9.41354	9.60942	-0.0763597	-0.0549698	0	0	0	0.36	0.274096	0.0196785	0.0578166	12.2296	10.9344	0.514775	0.062169	0.875725	9.62767	0.3795	0.171939	0	2.3979	0.363636	1.75091	0	0	0	0	0	0	0	0	0	5.98402	0	0	127.624
551	551	2010	SZ	main	1	east	S90	S	1994	9.33966	9.47903	-0.21736	-0.0565683	0	0	0	0.26	0.266084	0.012118	0.0727543	12.6056	11.3337	0.465396	0.045251	0.895877	9.5585	0.409	0.149778	0	2.3979	0.363636	1.76127	0	0	0	0	0	0	0	0	0	3.81596	0	0	98.8882
551	551	2011	SZ	main	1	east	S90	S	1994	9.04456	9.20883	0.617898	0.727227	0	0	0	0.14	0.259413	-0.0115463	0.0513917	12.6647	11.2641	0.478884	0.02757	0.809232	8.94433	0.4291	0.130153	0	2.3979	0.363636	1.74528	0	0	0	0	0	0	0	0	0	2.67798	0	0	170.636
551	551	2012	SZ	main	1	east	S90	S	1994	8.27696	8.48088	-1.20512	-0.818202	0	0	0	0.01	0.275556	0.0058948	0.0745814	12.6861	11.3719	0.488602	0.012296	0.630296	9.33737	0.4001	0.138057	0	2.48491	0.333333	1.80874	0	0	0	0	0	0	0	0	0	1.21657	0	1	244.398
551	551	2013	SZ	main	1	east	S90	S	1994	9.13862	9.28612	-0.875482	-0.264837	0	0	0	0.1	0.2783	0.0080781	0.0696568	12.7437	11.481	0.497835	0.027968	0.671176	9.94881	0.4207	0.1364	0	2.3979	0.363636	1.86609	0	0	0	0	0	0	0	0	0	2.71846	0	0	113.897
551	551	2014	SZ	main	1	east	S90	S	1994	8.96902	9.18884	0.558854	0.266221	0	0	0	0.08	0.248731	0.0020757	0.0420147	12.7014	11.4664	0.463045	0.023429	0.677988	9.10768	0.4051	0.1364	0	2.3979	0.363636	1.90871	0	0	0	0	0	0	0	0	0	2.39361	0	0	123.635
551	551	2015	SZ	main	1	east	S90	S	1994	8.7347	8.92631	-0.200076	-0.527041	0	0	0	0.06	0.228003	0.0122761	0.116468	12.7123	11.4022	0.482094	0.018832	0.651532	9.6055	0.4302	0.094573	0	2.3979	0.363636	2.02114	0	0	0	0	0	0	0	0	0	1.87297	1	0	181.287
551	551	2016	SZ	main	1	east	S90	S	1994	9.27962	9.43647	-0.927735	-0.600209	1	0.130474	1	0.12	0.108314	-0.0024765	0.0667379	12.902	11.329	0.486747	0.029245	0.622748	9.90653	0.4366	0.094573	0	2.3979	0.363636	2.07674	-0.927735	-0.927735	-0.121045	0.12	0.108314	0.12	0.108314	0.0156569	0.0141321	2.67191	1	0	364.833
551	551	2017	SZ	main	1	east	S90	S	1994	9.5104	9.66452	-1.7456	-0.51734	0	0	0	0.17	0.221472	-0.0034772	0.0536446	12.9522	11.3442	0.49669	0.032811	0.629634	9.76184	0.4561	0.06866	0	2.3979	0.363636	2.03145	0	0	0	0	0	0	0	0	0	3.20081	1	1	363.874
551	551	2018	SZ	main	1	east	S90	S	1994	9.65515	9.77399	-0.502633	-0.276811	0	0	0	0.22	0.214062	-0.0054034	0.0477715	12.9899	11.296	0.508004	0.036295	0.69411	10.1275	0.4743	0.07154	0	2.3979	0.363636	1.98714	0	0	0	0	0	0	0	0	0	3.56227	1	0	460.47
552	552	2009	SZ	main	1	west	B06	B	1994	8.58098	8.57138	-1.94983	-1.50164	0	0	0	0.3	0.252799	0.0299582	0.0992657	10.9778	9.92426	0.302127	0.098152	0.982767	9.65652	0.4821	1.14902	0	2.3979	0.363636	1.75091	0	0	0	0	0	0	0	0	0	9.10044	0	0	127.624
552	552	2010	SZ	main	1	west	B06	B	1994	8.64023	8.82564	-0.0626247	0.0488739	0	0	0	0.32	0.231083	0.0055373	0.0643336	11.0416	9.79572	0.303679	0.093483	1.2827	9.772	0.5089	0.173199	0	2.30259	0.4	1.76127	0	0	0	0	0	0	0	0	0	9.05958	0	0	98.8882
552	552	2011	SZ	main	1	west	B06	B	1994	8.86522	9.10749	1.9365	1.22959	0	0	0	0.4	0.201254	-0.0127781	0.0537011	11.203	9.87084	0.317642	0.104316	1.51661	-7.11637	0.5024	0.205721	0	2.3979	0.363636	1.74528	0	0	0	0	0	0	0	0	0	9.65408	0	0	170.636
552	552	2012	SZ	main	1	west	B06	B	1994	10.7085	10.9363	-1.33659	-0.590384	0	0	0	1.2446	0.230459	0.0121663	0.0973744	13.1388	11.3005	0.573852	0.100292	0.909237	9.26736	0.4895	0.923725	0	2.56495	0.307692	1.80874	0	0	0	0	0	0	0	0	0	8.80072	0	1	244.398
552	552	2013	SZ	main	1	west	B06	B	1994	10.6653	10.8258	-0.447305	-0.465323	0	0	0	0.596	0.22461	0.0033174	0.0606361	13.2595	11.2704	0.54552	0.079209	0.688535	10.7403	0.7435	3.6915	0	2.63906	0.357143	1.86609	0	0	0	0	0	0	0	0	0	7.47077	0	0	113.897
552	552	2014	SZ	main	1	west	B06	B	1994	10.4103	10.5076	-0.468021	0.0384566	0	0	0	0.4618	0.293834	0.0010428	0.036771	13.3538	11.2072	0.570138	0.055165	0.548897	7.68026	0.7453	3.35591	0	2.70805	0.333333	1.90871	0	0	0	0	0	0	0	0	0	5.26834	0	0	123.635
552	552	2015	SZ	main	1	west	B06	B	1994	9.79929	9.8874	-0.606264	-0.810073	0	0	0	0.1623	0.27271	0.0030841	0.078617	13.7384	12.7399	0.338593	0.023164	0.340227	-7.68525	0.6226	0.115473	0	2.70805	0.333333	2.02114	0	0	0	0	0	0	0	0	0	1.94662	1	0	181.287
552	552	2016	SZ	main	1	west	B06	B	1994	10.01	10.1552	-0.154965	-0.137567	0	0	0	0.0969	0.151548	-0.0037336	0.0585454	13.7147	12.6318	0.305095	0.024315	0.325435	10.7956	0.6172	0.117817	0	2.70805	0.333333	2.07674	0	0	0	0	0	0	0	0	0	2.46052	1	0	364.833
552	552	2017	SZ	main	1	west	B06	B	1994	10.9202	11.1203	-0.446261	-0.528911	0	0	0	0.2415	0.217159	-0.0009025	0.0297377	13.7965	12.6506	0.299799	0.058645	0.422269	11.0173	0.615	0.117817	0	2.56495	0.384615	2.03145	0	0	0	0	0	0	0	0	0	5.63425	1	1	363.874
552	552	2018	SZ	main	1	west	B06	B	1994	10.9569	11.1407	-0.257643	-0.342746	0	0	0	0.2505	0.201594	-0.004953	0.0378205	13.8284	12.6836	0.279271	0.057517	0.41042	10.8705	0.615	0.117817	0	2.70805	0.333333	1.98714	0	0	0	0	0	0	0	0	0	5.66134	1	0	460.47
553	553	2008	SZ	main	1	中部	C26	C	1993	9.73572	10.062	0.301515	0.202224	0	0	0	0.291	0.27978	-0.0113888	0.0882747	12.2305	11.2658	0.455282	0.089236	1.17004	10.4711	0.2355	0.0931163	0	2.30259	0.3	1.48841	0	0	0	0	0	0	0	0	0	8.25139	0	0	179.041
553	553	2009	SZ	main	1	中部	C26	C	1993	7.55966	8.03239	-0.239367	0.135662	0	0	0	0.0325	0.312975	0.0104741	0.0565801	12.2254	11.2627	0.460366	0.009388	0.807349	9.84301	0.2253	0.256667	0	2.30259	0.3	1.75091	0	0	0	0	0	0	0	0	0	0.941209	0	0	127.624
553	553	2010	SZ	main	1	中部	C26	C	1993	7.76511	8.06717	-0.702682	-0.456859	0	0	0	0.0401	0.306407	0.002153	0.0618928	12.2135	11.1663	0.445368	0.011628	0.774614	8.85684	0.222	0.286	0	2.30259	0.4	1.76127	0	0	0	0	0	0	0	0	0	1.16977	0	0	98.8882
553	553	2011	SZ	main	1	中部	C26	C	1993	8.59056	8.94598	-0.435524	-0.781878	0	0	0	0.089	0.345972	-0.0094162	0.0464966	12.3426	11.6211	0.491651	0.024425	0.862975	9.77233	0.22	0.286	0	2.30259	0.4	1.74528	0	0	0	0	0	0	0	0	0	2.34691	0	0	170.636
553	553	2012	SZ	main	1	中部	C26	C	1993	9.25366	9.56563	-1.6302	-0.737606	0	0	0	0.1747	0.301348	0.0024949	0.0546162	12.3907	11.7819	0.474181	0.044455	0.998329	10.0587	0.2191	0.287857	0	1.94591	0.428571	1.80874	0	0	0	0	0	0	0	0	0	4.34119	0	1	244.398
553	553	2013	SZ	main	1	中部	C26	C	1993	10.3734	10.6791	-0.813295	-0.760243	0	0	0	0.5402	0.261653	0.0194374	0.0701315	12.5092	11.7938	0.428993	0.125145	1.20399	11.2894	0.3587	0.0190094	0	2.07944	0.375	1.86609	0	0	0	0	0	0	0	0	0	11.8149	0	0	113.897
553	553	2014	SZ	main	1	中部	C26	C	1993	10.8022	11.1105	-0.995446	-0.298712	0	0	0	0.828	0.298027	0.0044656	0.047549	12.5894	11.7351	0.315886	0.174135	1.10984	11.1551	0.3285	0.0190094	0	2.07944	0.375	1.90871	0	0	0	0	0	0	0	0	0	16.7428	0	0	123.635
553	553	2015	SZ	main	1	中部	C26	C	1993	9.56068	9.84705	-0.0915766	0.0146984	0	0	0	0.2388	0.258248	-0.0034769	0.0912717	12.6039	12.0341	0.295535	0.048026	0.734132	10.2259	0.332	0.0190094	0	1.94591	0.428571	2.02114	0	0	0	0	0	0	0	0	0	4.76798	1	0	181.287
553	553	2017	SZ	main	1	中部	C26	C	1993	11.9485	12.0246	-0.155634	-0.20004	0	0	0	0.66	0.211139	0.0023136	0.0505234	15.1921	13.328	0.525974	0.040624	0.625954	12.8888	0.8335	0.151331	0	1.79176	0.333333	2.03145	0	0	0	0	0	0	0	0	0	3.90236	1	1	363.874
553	553	2018	SZ	main	1	中部	C26	C	1993	12.3894	12.6872	0.691207	0.615778	0	0	0	0.98	0.205985	-0.0092896	0.0522784	15.2698	13.4045	0.479588	0.058293	0.621527	12.2071	0.8218	0.15137	0	1.60944	0.4	1.98714	0	0	0	0	0	0	0	0	0	5.61159	1	0	460.47
554	554	2008	SZ	main	1	east	F51	F	1993	9.57266	9.91673	-1.02868	-0.420643	0	0	0	0.3	0.268051	-0.0152432	0.0893949	11.4768	10.6782	0.064439	0.142424	2.88179	9.52271	0.272	0.13	0	2.07944	0.375	1.48841	0	0	0	0	0	0	0	0	0	14.8948	0	0	179.041
554	554	2009	SZ	main	1	east	F51	F	1993	6.72361	7.84918	-0.26462	-0.166104	0	0	0	0.0173	0.278481	0.0143317	0.052951	11.419	10.7125	0.0372528	0.008873	3.08282	-6.8051	0.2847	0.13	0	2.07944	0.375	1.75091	0	0	0	0	0	0	0	0	0	0.913713	0	0	127.624
554	554	2010	SZ	main	1	east	F51	F	1993	6.57952	7.10208	-0.500098	-0.128574	0	0	0	0.015	0.264743	0.0024047	0.0559298	11.461	10.5747	0.0814459	0.007813	3.3887	9.35089	0.2909	0.13	0	2.07944	0.375	1.76127	0	0	0	0	0	0	0	0	0	0.758589	0	0	98.8882
554	554	2011	SZ	main	1	east	F51	F	1993	6.82517	6.86227	-0.290987	-0.131927	0	0	0	0.0192	0.293227	-0.0025299	0.0600048	11.4437	10.5465	0.0555584	0.009782	4.112	8.51964	0.3199	0.0633247	0	2.19722	0.333333	1.74528	0	0	0	0	0	0	0	0	0	0.986726	0	0	170.636
554	554	2012	SZ	main	1	east	F51	F	1993	7.77068	8.09849	-1.2194	-0.962389	0	0	0	0.0492	0.293629	-0.0053542	0.0474547	11.5102	10.4242	0.0993638	0.024556	3.97668	9.47983	0.2843	0.127306	0	2.19722	0.333333	1.80874	0	0	0	0	0	0	0	0	0	2.37663	0	1	244.398
554	554	2013	SZ	main	1	east	F51	F	1993	7.13515	7.69714	-0.625406	-0.719487	0	0	0	0.0253	0.281746	0.0016378	0.0574243	11.6327	10.5548	0.190248	0.011818	3.60075	9.72625	0.2858	0.122239	0	2.19722	0.333333	1.86609	0	0	0	0	0	0	0	0	0	1.11366	0	0	113.897
554	554	2014	SZ	main	1	east	F51	F	1993	6.4644	7.02531	-0.918227	-0.51926	0	0	0	0.0141	0.259421	0.013831	0.0862659	11.6034	10.6229	0.160959	0.005778	3.52122	-7.27285	0.3008	0.1365	0	2.19722	0.333333	1.90871	0	0	0	0	0	0	0	0	0	0.586386	0	0	123.635
554	554	2015	SZ	main	1	east	F51	F	1993	5.94207	6.71347	-0.0590299	0.0326036	0	0	0	0.0078	0.247221	0.0114655	0.0935821	11.5736	10.691	0.139825	0.003492	2.69674	8.40839	0.2801	0.243267	0	2.19722	0.333333	2.02114	0	0	0	0	0	0	0	0	0	0.358306	1	0	181.287
554	554	2016	SZ	main	1	east	F51	F	1993	6.1426	7.57283	-0.390024	-0.337363	0	0	0	0.009	0.155772	-0.0005116	0.0574705	11.5954	10.7468	0.154088	0.004331	2.576	8.8405	0.2886	0.170625	0	2.19722	0.333333	2.07674	0	0	0	0	0	0	0	0	0	0.428425	1	0	364.833
554	554	2017	SZ	main	1	east	F51	F	1993	5.65135	5.94594	0.119648	-0.0198093	0	0	0	0.006	0.222916	-0.0043664	0.0579433	11.6663	10.8063	0.209542	0.002528	2.41495	9.69843	0.2842	0.184737	0	2.19722	0.333333	2.03145	0	0	0	0	0	0	0	0	0	0.244193	1	1	363.874
554	554	2018	SZ	main	1	east	F51	F	1993	5.32464	5.58641	-0.482445	-0.570892	0	0	0	0.0039	0.197567	-0.0073981	0.0563727	11.7509	10.9059	0.287816	0.001687	2.52827	9.13146	0.2929	0.151667	0	2.19722	0.333333	1.98714	0	0	0	0	0	0	0	0	0	0.161844	1	0	460.47
558	558	2008	SZ	main	1	east	K70	K	1994	9.28029	9.65189	-0.306553	-0.28022	1	0.641624	1	0.28	0.239065	-0.0083032	0.112967	12.1818	10.0881	0.736705	0.054834	0.440636	7.25543	0.7079	0.212677	0	2.19722	0.333333	1.48841	-0.306553	-0.306553	-0.196692	0.28	0.239065	0.28	0.239065	0.179655	0.15339	5.49404	0	0	179.041
558	558	2009	SZ	main	1	east	K70	K	1994	9.55562	9.91734	-0.229178	-0.147112	1	0.697916	1	0.35	0.268979	0.0178121	0.0761822	12.4469	10.0654	0.73576	0.062819	0.49895	-8.40776	0.6992	0.226564	0	2.07944	0.375	1.75091	-0.229178	-0.229178	-0.159947	0.35	0.268979	0.35	0.268979	0.244271	0.187725	5.55038	0	0	127.624
558	558	2010	SZ	main	1	east	K70	K	1994	9.71509	10.0654	0.80712	0.672792	1	0.429134	1	0.46	0.300136	-3.01e-05	0.0480231	12.8374	10.254	0.76416	0.05255	0.578544	-10.2823	0.7005	0.244185	0	2.19722	0.333333	1.76127	0.80712	0.80712	0.346363	0.46	0.300136	0.46	0.300136	0.197402	0.128799	4.40567	0	0	98.8882
558	558	2011	SZ	main	1	east	K70	K	1994	8.55429	8.87332	0.177971	0.1658	1	0.307607	1	0.1	0.291027	-0.0029215	0.0685133	13.0438	10.2323	0.781555	0.012381	0.237001	-10.6917	0.7294	0.184678	0	2.19722	0.333333	1.74528	0.177971	0.177971	0.0547451	0.1	0.291027	0.1	0.291027	0.0307607	0.0895219	1.12261	0	0	170.636
558	558	2012	SZ	main	1	east	K70	K	1994	8.51388	8.70871	-0.474996	-0.069608	1	0.413316	1	0.0998	0.308216	0.0063024	0.0697694	13.2841	10.1706	0.806471	0.009492	0.223933	10.3337	0.6844	0.0315501	0	2.19722	0.333333	1.80874	-0.474996	-0.474996	-0.196323	0.0998	0.308216	0.0998	0.308216	0.0412489	0.127391	0.847832	0	1	244.398
558	558	2013	SZ	main	1	east	K70	K	1994	8.71264	9.22101	-1.60682	-1.36719	1	0.342711	1	0.11	0.284642	-0.0025026	0.0495148	13.3477	10.1426	0.843875	0.010014	0.345131	11.232	0.6851	0.0315501	0	2.07944	0.375	1.86609	-1.60682	-1.60682	-0.550676	0.11	0.284642	0.11	0.284642	0.0376982	0.0975498	0.970538	0	0	113.897
558	558	2014	SZ	main	1	east	K70	K	1994	9.4533	9.95463	-0.251356	0.177749	1	0.351956	1	0.06	0.256285	0.013541	0.0562934	13.0558	10.2054	0.6261	0.023103	0.673577	-9.39186	0.6905	0.0410146	0	2.07944	0.375	1.90871	-0.251356	-0.251356	-0.0884663	0.06	0.256285	0.06	0.256285	0.0211174	0.0902008	2.72553	0	0	123.635
558	558	2015	SZ	main	1	east	K70	K	1994	-10.4693	-10.4198	0.952117	0.379749	1	0.314142	1	-0.42	0.267435	0.0447391	0.155334	12.5535	10.1788	0.521308	-0.0938	0.673383	-8.48649	0.6193	0.0410146	0	1.94591	0.428571	2.02114	0.952117	0.952117	0.2991	-0.42	0.267435	-0.42	0.267435	-0.13194	0.0840128	-12.4406	1	0	181.287
558	558	2016	SZ	main	1	east	K70	K	1994	8.61207	9.33722	0.0941608	-0.132952	1	0.461115	1	0.03	0.19986	-0.0127439	0.0791949	12.447	10.1917	0.45875	0.020454	1.41388	10.2803	0.5997	0.0774351	0	2.19722	0.333333	2.07674	0.0941608	0.0941608	0.0434189	0.03	0.19986	0.03	0.19986	0.0138334	0.0921586	2.16025	1	0	364.833
558	558	2017	SZ	main	1	east	K70	K	1994	8.41097	9.03293	-0.485809	-0.421967	1	0.408409	1	0.0221	0.25535	-0.0167598	0.0642681	12.4498	10.1649	0.457423	0.017642	0.51962	-9.30034	0.59	0.0774351	0	2.19722	0.333333	2.03145	-0.485809	-0.485809	-0.198409	0.0221	0.25535	0.0221	0.25535	0.0090258	0.104287	1.76173	1	1	363.874
558	558	2018	SZ	main	1	east	K70	K	1994	-8.59876	-7.3181	0.179153	0.067375	1	0.275135	1	-0.05	0.250443	-0.0085148	0.0613265	12.5256	10.0529	0.509575	-0.020452	0.264829	10.7454	0.5482	0.0774351	0	2.19722	0.333333	1.98714	0.179153	0.179153	0.0492913	-0.05	0.250443	-0.05	0.250443	-0.0137567	0.0689055	-1.97055	1	0	460.47
559	559	2008	SZ	main	0	east	C36	C	1994	10.3956	10.5257	0.176507	0.0670247	0	0	0	0.22	0.238227	-0.0236228	0.0958683	13.2721	12.2316	0.692608	0.057914	0.858238	10.6899	0.6694	0.253319	0	2.19722	0.333333	1.48841	0	0	0	0	0	0	0	0	0	5.63321	0	0	179.041
559	559	2009	SZ	main	0	east	C36	C	1994	10.3118	10.4735	-2.02346	-0.709619	0	0	0	0.26	0.284989	0.0214417	0.0832774	13.2724	12.3224	0.676859	0.051795	0.958909	11.1942	0.6644	0.253319	0	2.19722	0.333333	1.75091	0	0	0	0	0	0	0	0	0	5.17878	0	0	127.624
559	559	2010	SZ	main	0	east	C36	C	1994	10.763	10.9196	0.271286	0.407725	0	0	0	0.367	0.235117	0.0148251	0.0695918	13.6021	12.1921	0.499961	0.068029	1.1261	10.7175	0.6096	0.130126	0	2.19722	0.333333	1.76127	0	0	0	0	0	0	0	0	0	5.84745	0	0	98.8882
559	559	2011	SZ	main	0	east	C36	C	1994	10.8384	10.9726	-1.09572	-0.619623	0	0	0	0.292	0.354988	-0.0102249	0.0570781	13.6882	12.2605	0.531791	0.060345	0.968238	10.6331	0.6043	0.129472	0	2.19722	0.333333	1.74528	0	0	0	0	0	0	0	0	0	5.78575	0	0	170.636
559	559	2012	SZ	main	0	east	C36	C	1994	10.5499	10.6805	-2.21685	-0.911567	0	0	0	0.211	0.369942	-0.0025449	0.0448641	13.6604	12.383	0.535614	0.042721	0.933309	11.0264	0.5575	0.256368	0	2.19722	0.333333	1.80874	0	0	0	0	0	0	0	0	0	4.45786	0	1	244.398
559	559	2013	SZ	main	0	east	C36	C	1994	11.0081	11.1533	-1.20264	-0.968051	0	0	0	0.333	0.261607	0.0056411	0.060266	13.7894	12.4694	0.605591	0.062956	0.966025	11.8049	0.5544	0.256368	0	2.19722	0.333333	1.86609	0	0	0	0	0	0	0	0	0	6.19556	0	0	113.897
559	559	2014	SZ	main	0	east	C36	C	1994	11.2674	11.3941	0.156261	0.19492	0	0	0	0.37	0.239931	0.0233764	0.0965572	13.9897	12.5292	0.633816	0.072278	0.908153	11.8192	0.5483	0.256368	0	2.19722	0.333333	1.90871	0	0	0	0	0	0	0	0	0	6.57183	0	0	123.635
559	559	2015	SZ	main	0	east	C36	C	1994	11.3368	11.4346	-0.45596	-0.152579	0	0	0	0.34	0.247845	0.0225573	0.113514	14.0582	12.5758	0.640637	0.068035	0.830948	11.7097	0.5798	0.233167	0	2.19722	0.333333	2.02114	0	0	0	0	0	0	0	0	0	6.57835	1	0	181.287
559	559	2016	SZ	main	0	east	C36	C	1994	11.397	11.516	-0.967424	-0.862503	0	0	0	0.363	0.209495	-0.0087154	0.0553502	13.9568	12.5896	0.589862	0.073077	0.885097	11.7346	0.5704	0.256368	0	2.19722	0.333333	2.07674	0	0	0	0	0	0	0	0	0	7.73169	1	0	364.833
559	559	2017	SZ	main	0	east	C36	C	1994	11.4334	11.5425	-0.272196	-0.42001	0	0	0	0.32	0.251144	-0.0007703	0.0389535	13.9578	12.6228	0.532298	0.080144	0.967952	11.6875	0.6393	0.179936	0	2.07944	0.375	2.03145	0	0	0	0	0	0	0	0	0	8.01034	1	1	363.874
559	559	2018	SZ	main	0	east	C36	C	1994	11.2232	11.303	0.0087472	-0.0082768	0	0	0	0.262	0.248817	-0.0118832	0.0439722	14.0019	12.6446	0.546613	0.063492	0.963797	9.41131	0.6378	0.189631	0	2.19722	0.333333	1.98714	0	0	0	0	0	0	0	0	0	6.21248	1	0	460.47
560	560	2008	SZ	main	0	west	K70	K	1994	7.81856	8.23894	1.00201	0.930421	0	0	0	0.2747	0.255245	-0.0226991	0.0917138	12.4199	10.2859	0.764406	0.010215	0.48325	-10.0397	0.5024	0.0752146	0	1.79176	0.5	1.48841	0	0	0	0	0	0	0	0	0	1.00379	0	0	179.041
560	560	2009	SZ	main	0	west	K70	K	1994	8.02173	8.30917	0.0572573	0.392897	1	0.230655	1	0.2929	0.270304	0.0212631	0.0706391	12.5654	10.2294	0.788744	0.011406	0.464952	9.23967	0.4439	0.0668026	0	1.94591	0.428571	1.75091	0.0572573	0.0572573	0.0132067	0.2929	0.270304	0.2929	0.270304	0.0675588	0.0623469	1.06342	0	0	127.624
560	560	2010	SZ	main	0	west	K70	K	1994	7.91761	8.3922	-0.231835	-0.158091	0	0	0	0.2118	0.269138	-0.0017185	0.0530862	12.7248	10.2148	0.815963	0.008821	0.44239	10.84	0.3922	0.0668026	0	1.94591	0.428571	1.76127	0	0	0	0	0	0	0	0	0	0.817117	0	0	98.8882
560	560	2011	SZ	main	0	west	K70	K	1994	9.1486	9.45145	-0.0983433	-0.340238	0	0	0	0.5041	0.28248	-0.0046773	0.043153	12.9414	10.2226	0.75425	0.022782	0.377064	-5.53707	0.5015	0.0138886	0	1.94591	0.428571	1.74528	0	0	0	0	0	0	0	0	0	2.25328	0	0	170.636
560	560	2012	SZ	main	0	west	K70	K	1994	9.67235	9.97034	-0.118344	-0.280772	1	0.182339	1	0.6285	0.25396	-0.000784	0.0336861	12.8871	10.191	0.716999	0.039076	0.681626	-9.98763	0.473	0.0138886	0	1.79176	0.5	1.80874	-0.118344	-0.118344	-0.0215787	0.6285	0.25396	0.6285	0.25396	0.1146	0.0463069	4.01672	0	1	244.398
560	560	2013	SZ	main	0	west	K70	K	1994	9.147	9.41486	-2.40706	-1.44696	0	0	0	0.4464	0.276596	0.0043818	0.0828217	13.0846	10.1659	0.745479	0.021414	0.408634	-8.00074	0.468	0.0138873	0	1.94591	0.428571	1.86609	0	0	0	0	0	0	0	0	0	1.94944	0	0	113.897
560	560	2015	SZ	main	0	west	K70	K	1994	7.612	7.53077	-0.124067	-0.0195183	1	0.539547	0	0.0333	0.22956	0.0190387	0.115307	13.3206	10.402	0.382268	0.003823	0.253048	-7.83805	0.5603	0.0195749	1	1.94591	0.428571	2.02114	-0.124067	0	-0.0669398	0.0333	0.22956	0	0	0.0179669	0.123858	0.331726	1	0	181.287
560	560	2016	SZ	main	0	west	K70	K	1994	9.07896	9.32765	-0.518937	-0.216309	1	0.511577	0	0.0676	0.0655602	-0.00247	0.0815333	13.4131	10.282	0.431851	0.013719	0.299864	9.49176	0.5603	0.0195749	1	1.94591	0.428571	2.07674	-0.518937	0	-0.265476	0.0676	0.0655602	0	0	0.0345826	0.033539	1.31136	1	0	364.833
560	560	2017	SZ	main	0	west	K70	K	1994	8.93282	9.13497	-0.882983	-0.344471	1	0.357072	0	0.0623	0.24471	0.0001329	0.069826	14.3539	10.6539	0.530688	0.006362	0.110713	4.00841	0.4318	0.0154839	1	1.94591	0.428571	2.03145	-0.882983	0	-0.315289	0.0623	0.24471	0	0	0.0222456	0.0873794	0.442246	1	1	363.874
560	560	2018	SZ	main	0	west	K70	K	1994	11.1504	11.5079	-0.396799	-0.385398	1	0.197211	1	0.2714	0.221926	-0.0078454	0.0438285	14.4236	10.647	0.483221	0.039204	0.602356	11.2961	0.4361	0.0210749	1	1.94591	0.428571	1.98714	-0.396799	-0.396799	-0.0782532	0.2714	0.221926	0.2714	0.221926	0.053523	0.0437663	3.78838	1	0	460.47
561	561	2010	SZ	main	1	west	C39	C	1994	9.2375	9.3247	-0.272206	-0.252648	0	0	0	0.15	0.311883	-0.0011313	0.0571484	11.7619	9.48372	0.38777	0.084994	0.685696	9.22419	0.581	0.0327224	0	2.19722	0.333333	1.76127	0	0	0	0	0	0	0	0	0	8.01039	0	0	98.8882
561	561	2011	SZ	main	1	west	C39	C	1994	9.41037	9.52361	-0.384004	-0.593136	0	0	0	0.19	0.298824	-0.0030738	0.0563353	11.8704	9.6058	0.37062	0.09006	0.697239	8.53985	0.5858	0.0327224	0	2.19722	0.333333	1.74528	0	0	0	0	0	0	0	0	0	8.54295	0	0	170.636
561	561	2012	SZ	main	1	west	C39	C	1994	8.07654	8.16679	-1.32332	-0.575327	0	0	0	0.06	0.340523	-0.0022698	0.0535695	11.9973	9.72922	0.428241	0.021082	0.592909	-8.49761	0.5718	0.0327224	0	2.07944	0.375	1.80874	0	0	0	0	0	0	0	0	0	1.98255	0	1	244.398
561	561	2013	SZ	main	1	west	C39	C	1994	8.00981	8.07692	-1.2656	-1.25384	0	0	0	0.05	0.291959	0.0044044	0.0693049	12.0237	9.64352	0.405321	0.018301	0.481123	9.09157	0.5692	0.0327224	0	2.19722	0.333333	1.86609	0	0	0	0	0	0	0	0	0	1.80632	0	0	113.897
561	561	2014	SZ	main	1	west	C39	C	1994	8.36511	8.52047	-1.13442	-0.785226	0	0	0	0.06	0.280215	0.0093191	0.0606397	12.1579	9.60264	0.45517	0.024042	0.518414	8.30986	0.5835	0.0327224	0	2.19722	0.333333	1.90871	0	0	0	0	0	0	0	0	0	2.25328	0	0	123.635
561	561	2015	SZ	main	1	west	C39	C	1994	9.14162	9.21237	-0.428039	-0.10102	0	0	0	0.13	0.279806	0.0152867	0.107661	12.3311	9.52196	0.503268	0.044752	0.516292	9.59892	0.5937	0.0327224	0	2.19722	0.333333	2.02114	0	0	0	0	0	0	0	0	0	4.11926	1	0	181.287
561	561	2016	SZ	main	1	west	C39	C	1994	9.26853	9.31365	-0.34797	-0.127325	0	0	0	0.15	0.187804	-0.0004784	0.0704638	12.3495	9.83043	0.457936	0.046336	0.489239	-7.95903	0.599	0.0327224	0	2.19722	0.333333	2.07674	0	0	0	0	0	0	0	0	0	4.59143	1	0	364.833
561	561	2017	SZ	main	1	west	C39	C	1994	9.0928	9.14079	-0.621598	-0.326567	0	0	0	0.12	0.25164	-0.0053218	0.0577903	12.534	10.3673	0.495297	0.034973	0.478598	9.93172	0.577	0.0327294	0	2.07944	0.375	2.03145	0	0	0	0	0	0	0	0	0	3.20276	1	1	363.874
561	561	2018	SZ	main	1	west	C39	C	1994	9.20218	9.19038	0.989227	0.944874	0	0	0	0.15	0.223461	-0.0065864	0.0562355	12.5805	10.2379	0.483476	0.034898	0.43057	9.08138	0.5578	0.0327159	0	2.19722	0.333333	1.98714	0	0	0	0	0	0	0	0	0	3.41038	1	0	460.47
564	564	2008	SZ	main	0	west	F52	F	1994	8.64862	8.94288	2.55601	1.13716	1	0.184947	1	0.21	0.25319	-0.0166029	0.080403	11.7664	10.4106	0.496974	0.046058	0.909322	9.54028	0.2282	0.108864	0	1.94591	0.428571	1.48841	2.55601	2.55601	0.472727	0.21	0.25319	0.21	0.25319	0.038839	0.0468269	4.42535	0	0	179.041
564	564	2009	SZ	main	0	west	F52	F	1994	8.49206	8.66393	-0.761867	-0.850491	0	0	0	0.1804	0.25327	0.0181384	0.0529691	11.7329	10.3375	0.451204	0.038475	0.973186	6.05134	0.2643	0.0647297	0	1.94591	0.428571	1.75091	0	0	0	0	0	0	0	0	0	3.91303	0	0	127.624
564	564	2010	SZ	main	0	west	F52	F	1994	8.68927	8.82655	0.637583	0.479505	0	0	0	0.1952	0.290437	0.002863	0.0527531	12.5351	10.7055	0.71094	0.025269	0.996898	9.28543	0.3258	0.17949	0	1.94591	0.428571	1.76127	0	0	0	0	0	0	0	0	0	2.13697	0	0	98.8882
564	564	2011	SZ	main	0	west	F52	F	1994	8.72339	8.98427	0.492588	0.272131	1	0.281849	1	0.2019	0.308	-0.0072726	0.0382217	12.8051	11.0708	0.766654	0.019144	0.887715	10.1393	0.3426	0.120427	0	1.94591	0.428571	1.74528	0.492588	0.492588	0.138835	0.2019	0.308	0.2019	0.308	0.0569053	0.0868094	1.68782	0	0	170.636
564	564	2012	SZ	main	0	west	F52	F	1994	8.81458	8.96189	-0.0081376	-0.170582	1	0.2117	1	0.1942	0.328273	-0.0011558	0.0332753	13.2686	11.8325	0.67882	0.01428	0.713857	10.8584	0.5584	0.0534558	0	1.94591	0.428571	1.80874	-0.0081376	-0.0081376	-0.0017227	0.1942	0.328273	0.1942	0.328273	0.0411121	0.0694954	1.1632	0	1	244.398
564	564	2013	SZ	main	0	west	F52	F	1994	8.74948	8.89657	0.354921	0.114749	1	0.410226	1	0.1345	0.326024	0.000288	0.0402024	13.4164	12.0374	0.746669	0.00974	0.602072	11.0613	0.5483	0.0471837	0	1.94591	0.428571	1.86609	0.354921	0.354921	0.145598	0.1345	0.326024	0.1345	0.326024	0.0551754	0.133743	0.940102	0	0	113.897
564	564	2016	SZ	main	0	west	F52	F	1994	11.215	11.3814	-0.576772	-0.492842	1	0.265729	1	0.1155	0.210839	-0.0086624	0.0654337	15.3712	12.9233	0.361606	0.020602	0.370591	13.0087	0.4078	0.0235538	0	1.94591	0.428571	2.07674	-0.576772	-0.576772	-0.153265	0.1155	0.210839	0.1155	0.210839	0.0306917	0.0560261	1.56668	1	0	364.833
564	564	2017	SZ	main	0	west	F52	F	1994	11.901	12.2766	0.410612	0.315016	1	0.193203	1	0.2354	0.253223	-0.011556	0.0316894	15.535	13.1651	0.43963	0.027969	0.525301	11.884	0.3953	0.0235538	1	1.94591	0.428571	2.03145	0.410612	0.410612	0.0793315	0.2354	0.253223	0.2354	0.253223	0.04548	0.0489234	2.64105	1	1	363.874
565	565	2008	SZ	main	1	west	C26	C	1994	7.77665	7.84089	-0.343469	-0.547474	0	0	0	0.14	0.310707	-0.018956	0.141114	11.7429	10.1961	0.654727	0.021245	0.33829	7.38951	0.4324	0.334959	1	2.19722	0.333333	1.48841	0	0	0	0	0	0	0	0	0	1.8944	0	0	179.041
565	565	2009	SZ	main	1	west	C26	C	1994	9.87587	9.97641	-0.113546	-0.345755	0	0	0	1.17	0.29211	0.0217409	0.0916789	11.8959	10.7363	0.541367	0.142775	0.287628	-9.21854	0.4676	0.100571	1	2.19722	0.333333	1.75091	0	0	0	0	0	0	0	0	0	13.2645	0	0	127.624
565	565	2010	SZ	main	1	west	C26	C	1994	-7.15718	7.66741	-0.332228	-0.505822	0	0	0	0.2	0.312727	-0.0041387	0.054681	11.8655	10.7159	0.532023	-0.008883	0.302067	-7.9445	0.4279	0.604925	1	2.19722	0.333333	1.76127	0	0	0	0	0	0	0	0	0	-0.902011	0	0	98.8882
565	565	2011	SZ	main	1	west	C26	C	1994	-9.95841	-9.92538	1.69299	0.74349	0	0	0	-0.92	0.285984	-0.0129354	0.0537915	11.5014	10.3346	0.563589	-0.175256	0.415725	-9.05525	0.4352	0.476824	1	2.19722	0.333333	1.74528	0	0	0	0	0	0	0	0	0	-21.3743	0	0	170.636
565	565	2012	SZ	main	1	west	C26	C	1994	8.66099	8.53972	-0.132109	-0.0243675	0	0	0	0.35	0.269657	0.0064674	0.0499027	11.5609	10.0469	0.446647	0.056664	0.511666	8.76874	0.4406	0.321746	1	2.19722	0.333333	1.80874	0	0	0	0	0	0	0	0	0	5.50265	0	1	244.398
565	565	2013	SZ	main	1	west	C26	C	1994	8.20704	8.29775	0.136668	0.398182	0	0	0	0.21	0.300097	0.0003118	0.046511	11.4819	10.0393	0.383621	0.036328	0.54549	7.0033	0.4292	0.605075	1	2.19722	0.333333	1.86609	0	0	0	0	0	0	0	0	0	3.78213	0	0	113.897
565	565	2014	SZ	main	1	west	C26	C	1994	8.40261	8.52215	-0.56988	-0.351474	0	0	0	0.26	0.319679	0.0115629	0.050114	11.465	10.0764	0.331116	0.046302	0.574095	8.00955	0.4453	0.234335	1	2.19722	0.333333	1.90871	0	0	0	0	0	0	0	0	0	4.67748	0	0	123.635
565	565	2015	SZ	main	1	west	C26	C	1994	9.57896	9.59009	-0.407173	-0.0286732	0	0	0	0.33	0.262165	0.029227	0.138091	11.572	10.0601	0.26697	0.143772	0.644748	7.37222	0.4209	0.687288	0	2.07944	0.375	2.02114	0	0	0	0	0	0	0	0	0	13.6285	1	0	181.287
565	565	2017	SZ	main	1	west	C26	C	1994	9.00117	9.0863	0.133736	0.262664	0	0	0	0.19	0.255745	-0.0100538	0.0422436	11.9647	10.1308	0.334427	0.055877	2.48581	8.59579	0.4287	0.614394	0	2.19722	0.333333	2.03145	0	0	0	0	0	0	0	0	0	5.1638	1	1	363.874
565	565	2018	SZ	main	1	west	C26	C	1994	8.41674	8.534	-1.78259	-1.32217	0	0	0	0.1	0.200056	-0.0081867	0.0616001	11.8973	9.99812	0.265447	0.029753	0.41532	7.82166	0.4275	0.587681	0	2.19722	0.333333	1.98714	0	0	0	0	0	0	0	0	0	3.07897	1	0	460.47
566	566	2008	SZ	main	0	east	C27	C	1994	8.46058	8.64344	-0.535578	-0.0548998	1	0.277137	1	0.211	0.265088	0.0042184	0.105163	11.2044	9.93949	0.442172	0.06894	0.564169	6.52407	0.4114	0.0218618	0	2.19722	0.333333	1.48841	-0.535578	-0.535578	-0.148428	0.211	0.265088	0.211	0.265088	0.0584759	0.0734656	6.43212	0	0	179.041
566	566	2009	SZ	main	0	east	C27	C	1994	8.87736	9.03936	-0.297675	-0.475378	1	0.260233	1	0.31	0.335312	0.0151023	0.0593661	11.3446	9.90701	0.473073	0.090753	0.654846	8.97256	0.3534	0.0276923	0	2.19722	0.333333	1.75091	-0.297675	-0.297675	-0.0774648	0.31	0.335312	0.31	0.335312	0.0806723	0.0872592	8.482	0	0	127.624
566	566	2010	SZ	main	0	east	C27	C	1994	8.23156	8.42544	0.257855	0.317834	0	0	0	0.1584	0.279955	0.0148036	0.0650205	11.5883	10.2014	0.543872	0.039075	0.637642	8.54886	0.3687	0.0354234	0	2.19722	0.333333	1.76127	0	0	0	0	0	0	0	0	0	3.48502	0	0	98.8882
566	566	2011	SZ	main	0	east	C27	C	1994	9.29774	9.40416	-0.237351	0.255012	1	0.359862	1	0.4378	0.318841	-0.0063128	0.0476851	12.2159	10.2488	0.340401	0.069915	0.462445	8.66175	0.3949	0.044065	0	2.19722	0.333333	1.74528	-0.237351	-0.237351	-0.0854135	0.4378	0.318841	0.4378	0.318841	0.157548	0.114739	5.4033	0	0	170.636
566	566	2012	SZ	main	0	east	C27	C	1994	8.97626	9.08753	0.190425	0.554591	0	0	0	0.16	0.336124	0.0011194	0.0525574	12.5287	10.4478	0.460584	0.0331	0.397337	5.46718	0.3977	0.0444262	0	2.19722	0.333333	1.80874	0	0	0	0	0	0	0	0	0	2.86546	0	1	244.398
566	566	2013	SZ	main	0	east	C27	C	1994	9.22791	9.45367	0.0240369	-0.0430643	1	0.121166	1	0.19	0.360059	0.0032074	0.0427686	12.7576	10.7919	0.542144	0.032654	0.326781	9.80811	0.4055	0.044065	0	2.19722	0.333333	1.86609	0.0240369	0.0240369	0.0029124	0.19	0.360059	0.19	0.360059	0.0230215	0.0436268	2.9313	0	0	113.897
566	566	2014	SZ	main	0	east	C27	C	1994	9.74457	9.93419	-0.577451	-0.611885	1	0.1937	1	0.33	0.350305	0.0073649	0.0543487	12.814	11.0198	0.529455	0.047755	0.375973	7.3121	0.3786	0.0506306	0	2.19722	0.333333	1.90871	-0.577451	-0.577451	-0.111852	0.33	0.350305	0.33	0.350305	0.0639209	0.0678539	4.64458	0	0	123.635
566	566	2015	SZ	main	0	east	C27	C	1994	9.89188	10.0755	0.796238	0.733799	1	0.410085	1	0.36	0.26366	0.0316486	0.0850678	13.0985	11.4086	0.480438	0.046214	0.384269	9.55818	0.4312	0.0701659	0	2.19722	0.333333	2.02114	0.796238	0.796238	0.326525	0.36	0.26366	0.36	0.26366	0.147631	0.108123	4.04925	1	0	181.287
566	566	2016	SZ	main	0	east	C27	C	1994	9.67617	9.88121	-0.15832	-0.119554	1	0.221596	1	0.14	0.185597	-0.0056958	0.072672	13.7754	11.5279	0.413974	0.021993	0.208283	-7.48037	0.4681	0.0889817	0	2.19722	0.333333	2.07674	-0.15832	-0.15832	-0.0350829	0.14	0.185597	0.14	0.185597	0.0310234	0.0411276	1.65847	1	0	364.833
566	566	2017	SZ	main	0	east	C27	C	1994	9.00217	9.26665	-0.760269	-0.741328	1	0.130319	1	0.06	0.258468	0.0007705	0.0192152	13.8688	11.6258	0.518631	0.008058	0.181052	10.8714	0.5031	0.02787	0	2.19722	0.333333	2.03145	-0.760269	-0.760269	-0.0990775	0.06	0.258468	0.06	0.258468	0.0078191	0.0336834	0.769924	1	1	363.874
568	568	2008	SZ	main	1	west	C15	C	1994	11.7496	12.0159	0.439393	0.351793	0	0	0	0.91	0.195258	-0.0150163	0.0694788	13.1408	11.2779	0.3142	0.264382	0.792574	11.3071	0.5914	0.343077	0	2.3979	0.363636	1.48841	0	0	0	0	0	0	0	0	0	24.8777	0	0	179.041
568	568	2010	SZ	main	1	west	C15	C	1994	12.3374	12.5841	-0.279411	-0.0252132	0	0	0	1.58	0.245149	0.0026355	0.0504653	13.5956	11.3557	0.306981	0.325607	0.766777	11.814	0.5607	0.0106377	0	2.3979	0.454545	1.76127	0	0	0	0	0	0	0	0	0	28.4155	0	0	98.8882
568	568	2011	SZ	main	1	west	C15	C	1994	12.6299	12.9103	-0.954008	-0.636073	1	0.0430342	0	2.08	0.215584	-0.0007036	0.0388802	14.0368	11.5252	0.420958	0.298056	0.822095	12.8923	0.5667	0.0106429	0	2.3979	0.454545	1.74528	-0.954008	0	-0.041055	2.08	0.215584	0	0	0.0895112	0.0092775	24.4894	0	0	170.636
568	568	2012	SZ	main	1	west	C15	C	1994	13.0264	13.3297	-0.0856667	-0.0619938	0	0	0	3.14	0.233521	0.0006091	0.0456308	14.2585	11.5108	0.372576	0.323885	0.823976	13.0775	0.5686	0.0106396	0	2.3979	0.363636	1.80874	0	0	0	0	0	0	0	0	0	29.1693	0	1	244.398
568	568	2013	SZ	main	1	west	C15	C	1994	12.7764	13.0562	0.0096011	0.0915274	0	0	0	2.46	0.250932	-0.0083788	0.0416397	14.1328	11.6185	0.225484	0.241409	0.711846	11.7172	0.563	0.0106365	0	2.3979	0.363636	1.86609	0	0	0	0	0	0	0	0	0	25.7568	0	0	113.897
568	568	2014	SZ	main	1	west	C15	C	1994	11.4887	11.7097	-0.438114	-0.0895502	0	0	0	0.63	0.269069	0.0024219	0.0447578	14.0909	11.5959	0.256437	0.072094	0.395416	11.7807	0.5583	0.0108661	0	2.30259	0.4	1.90871	0	0	0	0	0	0	0	0	0	7.41082	0	0	123.635
568	568	2015	SZ	main	1	west	C15	C	1994	11.9516	12.1895	-0.270456	-0.232883	0	0	0	1.05	0.245791	0.0084288	0.0677569	14.0918	11.6178	0.213882	0.117691	0.523682	9.63424	0.5901	0.0112421	0	2.30259	0.4	2.02114	0	0	0	0	0	0	0	0	0	11.7642	1	0	181.287
568	568	2016	SZ	main	1	west	C15	C	1994	12.1806	12.4411	-0.726091	-0.656465	0	0	0	1.375	0.115788	0.0056671	0.0439903	14.1284	11.6774	0.186441	0.145075	0.617893	12.478	0.5872	0.0107701	0	2.3979	0.363636	2.07674	0	0	0	0	0	0	0	0	0	14.2584	1	0	364.833
568	568	2017	SZ	main	1	west	C15	C	1994	12.4692	12.7466	-0.393625	-0.199751	1	0.0075644	0	1.798	0.193933	0.0148503	0.0401262	14.4964	11.635	0.224905	0.154325	0.616516	12.8195	0.558	0.0104122	0	2.3979	0.363636	2.03145	-0.393625	0	-0.0029775	1.798	0.193933	0	0	0.0136008	0.001467	13.171	1	1	363.874
568	568	2018	SZ	main	1	west	C15	C	1994	12.7687	13.0517	0.0430857	0.0871228	0	0	0	2.38	0.250109	-0.0074014	0.0573928	14.6311	11.5422	0.242457	0.165742	0.616395	12.9711	0.5828	0.0104122	0	2.3979	0.363636	1.98714	0	0	0	0	0	0	0	0	0	15.5297	1	0	460.47
570	570	2008	SZ	main	1	east	C34	C	1994	-9.0524	-9.15184	0.954206	0.769098	1	0.15	1	-0.22	0.281609	-0.0224101	0.0992825	12.1536	10.5027	0.391278	-0.040582	0.906926	-6.59831	0.3405	0.24748	0	2.19722	0.333333	1.48841	0.954206	0.954206	0.143131	-0.22	0.281609	-0.22	0.281609	-0.033	0.0422414	-4.49946	0	0	179.041
570	570	2009	SZ	main	1	east	C34	C	1994	10.0546	10.197	-0.69106	-0.676312	0	0	0	0.41	0.275388	0.0416205	0.0944498	12.5914	10.6702	0.384902	0.096165	0.997408	10.4488	0.3063	1.87625	0	2.19722	0.333333	1.75091	0	0	0	0	0	0	0	0	0	7.91191	0	0	127.624
570	570	2010	SZ	main	1	east	C34	C	1994	9.40856	9.50913	-0.281279	-0.257181	1	0.0999999	1	0.21	0.328377	-0.0045477	0.0664916	12.7433	10.6616	0.389066	0.038325	0.894596	8.75463	0.3159	0.37525	0	2.19722	0.333333	1.76127	-0.281279	-0.281279	-0.0281279	0.21	0.328377	0.21	0.328377	0.021	0.0328377	3.56235	0	0	98.8882
570	570	2011	SZ	main	1	east	C34	C	1994	8.59922	8.73469	-0.315527	-0.0379446	0	0	0	0.09	0.304014	-0.0122918	0.0468704	12.5673	10.6664	0.388028	0.01725	0.997202	-9.89932	0.3059	2.00133	0	2.19722	0.333333	1.74528	0	0	0	0	0	0	0	0	0	1.89104	0	0	170.636
570	570	2012	SZ	main	1	east	C34	C	1994	8.62185	8.80699	-0.421278	0.251666	0	0	0	0.1	0.281335	0.003282	0.0532372	12.6496	10.9438	0.402746	0.018547	0.987388	10.3266	0.3135	0.508814	0	2.19722	0.333333	1.80874	0	0	0	0	0	0	0	0	0	1.78138	0	1	244.398
570	570	2013	SZ	main	1	east	C34	C	1994	8.93328	9.2002	-0.798212	-0.490318	0	0	0	0.13	0.307306	0.0044825	0.0566815	12.6256	11.034	0.399786	0.024615	0.950697	8.0522	0.3251	0.220735	0	2.19722	0.333333	1.86609	0	0	0	0	0	0	0	0	0	2.49153	0	0	113.897
570	570	2014	SZ	main	1	east	C34	C	1994	8.78981	9.05084	-1.72254	-1.33285	0	0	0	0.11	0.285714	0.0067384	0.0500288	12.6656	10.9557	0.38324	0.021017	0.796845	-8.54689	0.3279	0.326304	0	2.19722	0.333333	1.90871	0	0	0	0	0	0	0	0	0	2.0737	0	0	123.635
570	570	2015	SZ	main	1	east	C34	C	1994	8.88854	9.0957	-0.661678	-0.24503	0	0	0	0.13	0.285538	0.0090795	0.0944736	12.6862	10.9234	0.374924	0.022654	0.787537	9.45663	0.3293	0.298333	0	2.19722	0.333333	2.02114	0	0	0	0	0	0	0	0	0	2.24243	1	0	181.287
570	570	2016	SZ	main	1	east	C34	C	1994	8.75962	8.92156	-0.797224	-0.138214	0	0	0	0.11	0.159342	-0.0004601	0.0610932	12.828	10.9218	0.371122	0.018317	0.656301	9.20507	0.3552	0.122209	0	2.19722	0.333333	2.07674	0	0	0	0	0	0	0	0	0	1.71058	1	0	364.833
570	570	2017	SZ	main	1	east	C34	C	1994	8.45823	8.49329	-0.239343	0.0492926	0	0	0	0.08	0.254227	-0.0102241	0.030749	12.8274	10.9332	0.391236	0.012658	0.650681	-9.40648	0.3189	0.53386	0	2.19722	0.333333	2.03145	0	0	0	0	0	0	0	0	0	1.26614	1	1	363.874
570	570	2018	SZ	main	1	east	C34	C	1994	8.73499	8.93211	0.0715044	0.0824306	0	0	0	0.11	0.241817	-0.0068766	0.0399984	12.7776	10.842	0.417585	0.017114	0.587178	10.2176	0.3188	0.53386	0	2.19722	0.333333	1.98714	0	0	0	0	0	0	0	0	0	1.75512	1	0	460.47
571	571	2008	SZ	main	0	east	S90	S	1994	8.77609	9.00667	0.0884655	0.0505064	0	0	0	0.07	0.298065	-0.0174931	0.0992571	12.1218	9.926	0.385582	0.038142	0.321035	9.5166	0.2736	0.0157106	1	2.19722	0.333333	1.48841	0	0	0	0	0	0	0	0	0	3.52353	0	0	179.041
571	571	2009	SZ	main	0	east	S90	S	1994	9.66939	9.86201	-0.579802	-0.829728	0	0	0	0.1728	0.261918	0.0189154	0.066541	12.2263	10.6616	0.188435	0.081592	0.375158	8.88522	0.2313	0.0179087	1	2.07944	0.375	1.75091	0	0	0	0	0	0	0	0	0	7.7543	0	0	127.624
571	571	2010	SZ	main	0	east	S90	S	1994	9.89082	10.1057	-0.306919	-0.0155556	0	0	0	0.1845	0.287263	-0.0006237	0.0499581	12.2961	10.7105	0.18914	0.093388	0.387814	9.59486	0.2248	0.0179087	1	2.19722	0.333333	1.76127	0	0	0	0	0	0	0	0	0	9.02401	0	0	98.8882
571	571	2011	SZ	main	0	east	S90	S	1994	9.8944	10.1795	0.753035	-0.0422506	1	0.0271716	1	0.2028	0.279398	-0.0033153	0.0516738	12.4526	11.3031	0.453556	0.083491	0.457139	9.76841	0.2033	0.0179087	1	2.19722	0.333333	1.74528	0.753035	0.753035	0.0204611	0.2028	0.279398	0.2028	0.279398	0.0055104	0.0075917	7.74423	0	0	170.636
571	571	2012	SZ	main	0	east	S90	S	1994	9.258	9.7345	-0.995195	-0.277047	0	0	0	0.1168	0.31332	0.000684	0.0539284	12.5501	10.7945	0.218432	0.038986	0.392845	9.46912	0.2099	0.0179087	1	2.19722	0.333333	1.80874	0	0	0	0	0	0	0	0	0	3.71752	0	1	244.398
571	571	2013	SZ	main	0	east	S90	S	1994	9.68504	9.94288	0.0098485	0.206987	0	0	0	0.1421	0.308864	-0.0037363	0.0413633	12.7172	10.8723	0.305101	0.052231	0.334698	-8.79511	0.2104	0.0179087	0	2.19722	0.333333	1.86609	0	0	0	0	0	0	0	0	0	4.82134	0	0	113.897
571	571	2014	SZ	main	0	east	S90	S	1994	9.17416	9.43842	-0.696363	-0.660262	0	0	0	0.0976	0.2784	0.0064083	0.0412842	13.0095	11.0155	0.354891	0.024728	0.244072	-10.5457	0.2269	0.017899	0	1.94591	0.428571	1.90871	0	0	0	0	0	0	0	0	0	2.15939	0	0	123.635
571	571	2015	SZ	main	0	east	S90	S	1994	8.16417	8.72758	-0.097627	0.0229834	0	0	0	0.0698	0.279991	0.0181818	0.127131	13.099	11.0847	0.410649	0.007501	0.195795	-9.53268	0.2324	0.017899	0	1.94591	0.428571	2.02114	0	0	0	0	0	0	0	0	0	0.719204	1	0	181.287
571	571	2017	SZ	main	0	east	S90	S	1994	8.40532	9.34938	0.559857	0.615711	1	0.0549621	1	0.0263	0.203687	-0.0082717	0.0360773	13.1576	12.0108	0.442047	0.00879	0.315197	9.73776	0.2587	0.0144415	0	2.19722	0.333333	2.03145	0.559857	0.559857	0.0307709	0.0263	0.203687	0.0263	0.203687	0.0014455	0.0111951	0.863238	1	1	363.874
571	571	2018	SZ	main	0	east	S90	S	1994	-11.5734	-11.5402	-0.315474	-0.0566908	1	0.109916	1	-1.0788	0.217496	-0.0063762	0.0721085	12.9547	11.9713	0.554102	-0.225844	0.337721	-10.3641	0.2316	0.0144415	0	1.94591	0.428571	1.98714	-0.315474	-0.315474	-0.0346758	-1.0788	0.217496	-1.0788	0.217496	-0.118578	0.0239064	-25.124	1	0	460.47
572	572	2008	SZ	main	0	east	C36	C	1994	5.54279	8.57304	-1.28943	-1.34462	1	0.358205	1	0.06	0.283611	-0.0289289	0.0885427	13.3537	11.9195	0.378013	0.00035	0.840483	-12.041	0.7536	0.0322873	0	2.07944	0.375	1.48841	-1.28943	-1.28943	-0.461882	0.06	0.283611	0.06	0.283611	0.0214923	0.101591	0.040527	0	0	179.041
572	572	2009	SZ	main	0	east	C36	C	1994	-10.8438	-10.7908	-0.239286	-0.510687	0	0	0	-0.25	0.288393	0.01827	0.0755011	13.5882	11.9936	0.433772	-0.071787	0.878463	11.7062	0.5706	0.0452348	0	2.07944	0.375	1.75091	0	0	0	0	0	0	0	0	0	-6.4286	0	0	127.624
572	572	2010	SZ	main	0	east	C36	C	1994	10.8386	10.9343	-0.0204034	0.203565	0	0	0	0.3126	0.30362	-0.0012392	0.0578826	14.0574	12.3968	0.37421	0.049217	0.983864	11.9675	0.5209	0.045283	0	2.07944	0.375	1.76127	0	0	0	0	0	0	0	0	0	4.00007	0	0	98.8882
572	572	2011	SZ	main	0	east	C36	C	1994	10.916	10.9908	0.0770094	0.126077	0	0	0	0.2039	0.288035	-0.0112379	0.0371554	14.0855	12.4506	0.355492	0.042611	0.868038	-11.3701	0.5209	0.045283	0	2.07944	0.375	1.74528	0	0	0	0	0	0	0	0	0	4.20234	0	0	170.636
572	572	2012	SZ	main	0	east	C36	C	1994	10.6218	10.5846	-2.91164	-1.02037	0	0	0	0.1	0.288329	-0.0008035	0.0420515	14.0537	12.5979	0.300822	0.031812	0.656171	-9.39019	0.521	0.0452119	0	2.07944	0.375	1.80874	0	0	0	0	0	0	0	0	0	3.23252	0	1	244.398
572	572	2013	SZ	main	0	east	C36	C	1994	10.9355	11.0633	-1.809	-0.594347	0	0	0	0.1814	0.27251	0.0062845	0.0544151	14.1392	12.7083	0.316922	0.042345	0.772097	8.5709	0.521	0.0452119	1	2.07944	0.375	1.86609	0	0	0	0	0	0	0	0	0	4.06099	0	0	113.897
572	572	2014	SZ	main	0	east	C36	C	1994	10.1987	10.3945	-0.308959	-0.382773	1	0.0853758	1	0.1296	0.258619	0.0071336	0.0443206	14.2923	12.7103	0.39661	0.017796	0.818119	11.1176	0.4996	0.0452119	1	2.07944	0.375	1.90871	-0.308959	-0.308959	-0.0263776	0.1296	0.258619	0.1296	0.258619	0.0110647	0.0220798	1.66788	0	0	123.635
572	572	2015	SZ	main	0	east	C36	C	1994	9.23019	9.43985	-0.112291	-0.047822	1	0.0741805	0	0.0988	0.24216	0.0073878	0.0846474	14.3692	12.6509	0.44184	0.006089	0.72709	11.1666	0.472	0.0508834	1	2.07944	0.375	2.02114	-0.112291	0	-0.0083298	0.0988	0.24216	0	0	0.007329	0.0179635	0.586338	1	0	181.287
572	572	2016	SZ	main	0	east	C36	C	1994	7.1676	8.73445	-2.09266	-0.820519	0	0	0	0.14	0.177877	-0.0018873	0.0548741	14.4142	12.6498	0.470243	0.000729	0.780449	10.4756	0.4657	0.0508834	1	2.19722	0.333333	2.07674	0	0	0	0	0	0	0	0	0	0.0712559	1	0	364.833
572	572	2017	SZ	main	0	east	C36	C	1994	-11.8602	-11.8836	-0.616833	-0.0226977	1	0.444424	0	-0.6046	0.227676	-0.0020716	0.0457538	14.2725	12.4458	0.476495	-0.083272	0.569749	-12.1054	0.467	0.0508834	1	2.19722	0.333333	2.03145	-0.616833	0	-0.274135	-0.6046	0.227676	0	0	-0.268699	0.101185	-8.96126	1	1	363.874
572	572	2018	SZ	main	0	east	C36	C	1994	-12.3342	-12.3558	0.126042	0.126592	1	0.0355702	0	-0.9955	0.232659	-0.0124191	0.0692155	13.9516	12.63	0.495849	-0.166843	0.370416	10.7975	0.459	0.0508834	1	2.19722	0.333333	1.98714	0.126042	0	0.0044833	-0.9955	0.232659	0	0	-0.0354101	0.0082757	-19.8401	1	0	460.47
573	573	2008	SZ	main	0	east	K70	K	1994	-9.35038	-9.373	0.0086845	0.496922	0	0	0	-0.1847	0.286094	-0.0195554	0.0780111	12.401	8.21045	0.441169	-0.049356	0.143348	-8.28387	0.215	0.0329717	0	1.60944	0.4	1.48841	0	0	0	0	0	0	0	0	0	-4.733	0	0	179.041
573	573	2009	SZ	main	0	east	K70	K	1994	7.77328	7.86479	-0.457029	-0.382711	0	0	0	0.0328	0.282385	0.0206267	0.0654732	12.453	8.50675	0.448261	0.009523	0.198861	9.9971	0.1982	0.0413609	0	1.60944	0.4	1.75091	0	0	0	0	0	0	0	0	0	0.928186	0	0	127.624
573	573	2010	SZ	main	0	east	K70	K	1994	8.45513	8.65581	-0.609186	-0.602979	0	0	0	0.0639	0.325986	-0.0050309	0.0408496	12.4439	8.67473	0.437837	0.01843	0.207336	8.45936	0.1894	0.0552569	0	1.60944	0.4	1.76127	0	0	0	0	0	0	0	0	0	1.85221	0	0	98.8882
573	573	2011	SZ	main	0	east	K70	K	1994	8.71384	9.04705	-0.990524	-0.369837	0	0	0	0.0915	0.294869	0.0002971	0.0444669	12.4337	8.72361	0.410128	0.024114	0.327891	10.3403	0.2125	0.113151	0	1.60944	0.4	1.74528	0	0	0	0	0	0	0	0	0	2.42376	0	0	170.636
573	573	2012	SZ	main	0	east	K70	K	1994	8.74439	9.18595	-0.427488	-0.584954	0	0	0	0.102	0.304141	0.0034699	0.0383818	12.4685	9.30698	0.423264	0.024554	0.312029	7.1343	0.2126	0.112381	0	1.60944	0.4	1.80874	0	0	0	0	0	0	0	0	0	2.41339	0	1	244.398
573	573	2013	SZ	main	0	east	K70	K	1994	9.29144	9.63849	0.902417	0.122984	1	0.048173	1	0.1882	0.308926	0.0050401	0.0556078	12.5863	9.19211	0.450208	0.039253	0.371653	-8.34785	0.2071	0.141197	0	1.60944	0.4	1.86609	0.902417	0.902417	0.0434721	0.1882	0.308926	0.1882	0.308926	0.0090662	0.0148819	3.70716	0	0	113.897
573	573	2014	SZ	main	0	east	K70	K	1994	6.39708	7.73818	0.178159	0.15108	0	0	0	0.0225	0.337042	-0.0002776	0.0374383	12.7135	9.15957	0.513962	0.001921	0.278625	8.12737	0.2071	0.141197	0	1.60944	0.4	1.90871	0	0	0	0	0	0	0	0	0	0.180637	0	0	123.635
573	573	2015	SZ	main	0	east	K70	K	1994	-9.19872	-9.3439	0.113764	0.309065	0	0	0	-0.1478	0.273522	0.017323	0.117928	12.6719	8.99743	0.52116	-0.030373	0.095122	9.46557	0.1965	0.141197	0	1.60944	0.4	2.02114	0	0	0	0	0	0	0	0	0	-3.10177	1	0	181.287
573	573	2016	SZ	main	0	east	K70	K	1994	9.86506	9.94013	0.0325746	0.310173	0	0	0	0.3166	0.165085	0.0071212	0.0670626	12.5283	8.63961	0.377309	0.064723	0.378444	10.9908	0.2011	0.141197	0	1.60944	0.4	2.07674	0	0	0	0	0	0	0	0	0	6.97208	1	0	364.833
573	573	2017	SZ	main	0	east	K70	K	1994	8.05913	8.20883	0.223501	0.0444461	0	0	0	0.0569	0.266344	-0.0148924	0.039889	12.591	9.43164	0.415724	0.011097	0.198517	-9.64328	0.2275	0.0894595	0	1.60944	0.4	2.03145	0	0	0	0	0	0	0	0	0	1.076	1	1	363.874
573	573	2018	SZ	main	0	east	K70	K	1994	8.28711	8.64571	-0.686548	-0.3969	1	0.101733	1	0.0836	0.24921	-0.0067376	0.0604499	12.7567	9.60931	0.507999	0.012398	0.284545	10.6891	0.2534	0.115882	0	1.60944	0.4	1.98714	-0.686548	-0.686548	-0.0698444	0.0836	0.24921	0.0836	0.24921	0.0085049	0.0253528	1.14516	1	0	460.47
581	581	2008	SZ	main	1	east	C36	C	1998	9.93696	9.97899	-0.447672	-0.373437	0	0	0	0.34	0.296965	-0.0191761	0.105716	13.0385	11.5592	0.406925	0.042392	0.621767	11.3003	0.3066	0.0620679	0	2.19722	0.333333	1.48841	0	0	0	0	0	0	0	0	0	4.49786	0	0	179.041
581	581	2009	SZ	main	1	east	C36	C	1998	10.7444	10.7847	-0.398645	-0.0550822	0	0	0	0.79	0.295969	0.02994	0.0719368	13.1295	11.6551	0.385955	0.096266	0.639545	9.97995	0.2632	0.0544136	0	2.19722	0.333333	1.75091	0	0	0	0	0	0	0	0	0	9.20795	0	0	127.624
581	581	2010	SZ	main	1	east	C36	C	1998	11.836	11.9183	0.203754	0.316551	0	0	0	2.36	0.247607	0.0154537	0.0621139	13.4242	11.6173	0.357282	0.234179	0.910568	10.8896	0.2805	0.0544136	0	2.19722	0.333333	1.76127	0	0	0	0	0	0	0	0	0	20.4294	0	0	98.8882
581	581	2011	SZ	main	1	east	C36	C	1998	11.7405	11.8471	-0.0158604	-0.165802	0	0	0	2.12	0.249093	0.0013218	0.0610106	13.5835	11.8186	0.326492	0.170924	0.802965	10.3929	0.2837	0.0544136	0	2.19722	0.333333	1.74528	0	0	0	0	0	0	0	0	0	15.834	0	0	170.636
581	581	2012	SZ	main	1	east	C36	C	1998	11.4449	11.5502	0.809077	0.59558	0	0	0	1.34	0.248327	-0.0011117	0.0438799	13.9159	11.8528	0.189489	0.098417	0.528336	11.6663	0.4024	0.0142857	0	2.3979	0.363636	1.80874	0	0	0	0	0	0	0	0	0	8.45007	0	1	244.398
581	581	2013	SZ	main	1	east	C36	C	1998	11.6564	11.7419	-0.222695	-0.0926371	0	0	0	1.09	0.203122	0.009628	0.0695285	14.0836	11.8989	0.235316	0.095672	0.463262	11.2947	0.3869	0.0142857	0	2.3979	0.363636	1.86609	0	0	0	0	0	0	0	0	0	8.82877	0	0	113.897
581	581	2014	SZ	main	1	east	C36	C	1998	11.9761	12.0509	0.812232	0.798548	0	0	0	1.51	0.216464	-0.0015573	0.0405715	14.1863	11.8128	0.222622	0.115306	0.461091	11.3963	0.3891	0.0142857	0	2.3979	0.363636	1.90871	0	0	0	0	0	0	0	0	0	10.9678	0	0	123.635
581	581	2015	SZ	main	1	east	C36	C	1998	11.953	12.0219	-0.969564	-0.799935	0	0	0	1.49	0.237285	0.0010603	0.0689788	14.2668	12.3548	0.222287	0.102857	0.380333	10.9005	0.4117	0.0142797	0	2.3979	0.363636	2.02114	0	0	0	0	0	0	0	0	0	9.88764	1	0	181.287
581	581	2016	SZ	main	1	east	C36	C	1998	12.0587	12.111	0.251292	0.133325	0	0	0	1.66	0.127508	-0.0001614	0.0519085	14.3615	12.4081	0.223899	0.104708	0.389634	10.873	0.4114	0.0142797	0	2.3979	0.363636	2.07674	0	0	0	0	0	0	0	0	0	9.99784	1	0	364.833
581	581	2017	SZ	main	1	east	C36	C	1998	12.4864	12.5533	-0.0680823	0.117941	0	0	0	2.55	0.199067	0.0022083	0.0298748	14.5201	12.4626	0.241196	0.141204	0.480989	11.4697	0.3904	0.0142797	0	2.3979	0.363636	2.03145	0	0	0	0	0	0	0	0	0	13.0849	1	1	363.874
581	581	2018	SZ	main	1	east	C36	C	1998	12.4156	12.4693	-0.412116	-0.538692	0	0	0	2.37	0.216025	-0.0041795	0.0376916	14.5523	12.5089	0.212525	0.119947	0.424175	11.3787	0.4281	0.0142797	0	2.3979	0.363636	1.98714	0	0	0	0	0	0	0	0	0	11.8049	1	0	460.47
582	582	2008	SZ	main	1	west	G55	G	1995	7.5137	7.51667	-0.674973	-0.731046	0	0	0	0.13	0.245423	-0.0126148	0.10479	11.0616	10.6889	0.617687	0.028794	0.31069	8.38658	0.5305	0.0164873	0	2.07944	0.375	1.48841	0	0	0	0	0	0	0	0	0	2.87839	0	0	179.041
582	582	2009	SZ	main	1	west	G55	G	1995	8.40557	8.40694	-0.341505	-0.504705	0	0	0	0.31	0.267381	0.0179261	0.0628054	11.1355	10.6821	0.579673	0.067633	0.326617	8.78647	0.5221	0.0819076	0	2.07944	0.375	1.75091	0	0	0	0	0	0	0	0	0	6.52256	0	0	127.624
582	582	2010	SZ	main	1	west	G55	G	1995	8.28979	8.39608	-0.712779	-0.466497	0	0	0	0.281	0.276585	-0.0019734	0.0558815	11.3109	10.7423	0.589494	0.052753	0.536423	9.30297	0.4845	0.0819076	0	2.07944	0.375	1.76127	0	0	0	0	0	0	0	0	0	4.87489	0	0	98.8882
582	582	2011	SZ	main	1	west	G55	G	1995	8.27695	8.52091	0.123797	0.161765	0	0	0	0.276	0.30042	-0.0094178	0.0413351	11.4468	10.745	0.599658	0.044861	1.16308	9.43025	0.4765	0.0819076	0	2.19722	0.333333	1.74528	0	0	0	0	0	0	0	0	0	4.20099	0	0	170.636
582	582	2013	SZ	main	1	west	G55	G	1995	10.9844	11.1374	-0.0232288	-0.0286136	0	0	0	0.7	0.270102	0.0053069	0.060065	13.6609	13.2988	0.549908	0.069058	0.435995	11.4218	0.91	0.0222417	0	2.07944	0.375	1.86609	0	0	0	0	0	0	0	0	0	6.8799	0	0	113.897
582	582	2014	SZ	main	1	west	G55	G	1995	11.0158	11.1675	-0.891919	-0.555985	0	0	0	0.717	0.249202	0.0141184	0.0742212	13.6643	13.3286	0.585073	0.070877	0.493787	11.6891	0.9109	0.0222417	0	2.19722	0.333333	1.90871	0	0	0	0	0	0	0	0	0	7.07599	0	0	123.635
582	582	2015	SZ	main	1	west	G55	G	1995	10.6168	10.7711	-0.667731	-0.591284	0	0	0	0.442	0.247795	0.0073472	0.0869239	14.027	13.5683	0.437003	0.035765	0.267695	10.7646	0.8391	0.0219432	0	2.19722	0.333333	2.02114	0	0	0	0	0	0	0	0	0	3.30327	1	0	181.287
582	582	2017	SZ	main	1	west	G55	G	1995	10.9838	11.1546	0.935326	0.353102	0	0	0	0.437	0.243664	-0.0028024	0.0630699	14.0655	13.6012	0.385631	0.046933	0.260906	11.779	0.832	0.0219077	0	2.19722	0.333333	2.03145	0	0	0	0	0	0	0	0	0	4.58809	1	1	363.874
582	582	2018	SZ	main	1	west	G55	G	1995	11.1719	11.368	0.383716	0.219464	0	0	0	0.46	0.2096	-0.0041132	0.0543474	14.353	13.8569	0.389903	0.043353	0.25672	12.118	0.8234	0.0222629	0	2.19722	0.333333	1.98714	0	0	0	0	0	0	0	0	0	4.15417	1	0	460.47
584	584	2008	SZ	main	0	east	C35	C	1995	8.85875	9.16762	-0.212853	0.111773	0	0	0	0.2051	0.249753	-0.0255052	0.103806	12.5473	11.6136	0.374891	0.027919	0.456072	-10.3486	0.4325	0.0744318	0	2.19722	0.333333	1.48841	0	0	0	0	0	0	0	0	0	2.50072	0	0	179.041
584	584	2009	SZ	main	0	east	C35	C	1995	8.02488	8.12259	-0.320943	-0.386822	0	0	0	0.0679	0.28016	0.0249372	0.0739574	12.4714	11.9801	0.340888	0.011274	0.302264	-9.59726	0.4144	0.104968	0	2.19722	0.333333	1.75091	0	0	0	0	0	0	0	0	0	1.17192	0	0	127.624
584	584	2010	SZ	main	0	east	C35	C	1995	9.69842	9.84489	-0.137131	-0.0850548	0	0	0	0.3092	0.255857	-0.0025091	0.0706536	12.7657	11.903	0.463466	0.053346	0.457112	10.9786	0.3956	0.1365	0	2.19722	0.333333	1.76127	0	0	0	0	0	0	0	0	0	4.65455	0	0	98.8882
584	584	2011	SZ	main	0	east	C35	C	1995	7.06865	7.27939	0.556653	0.198109	0	0	0	0.0257	0.30375	-0.0093542	0.0430948	12.8192	11.9105	0.494543	0.003266	0.320634	10.4914	0.3956	0.1365	0	2.19722	0.333333	1.74528	0	0	0	0	0	0	0	0	0	0.318104	0	0	170.636
584	584	2012	SZ	main	0	east	C35	C	1995	8.08699	8.70103	-1.25968	-0.693221	0	0	0	0.1088	0.216253	0.0066435	0.0465136	12.8275	11.8197	0.507186	0.00877	0.418981	-8.87631	0.4194	0.104	0	2.19722	0.333333	1.80874	0	0	0	0	0	0	0	0	0	0.873408	0	1	244.398
584	584	2013	SZ	main	0	east	C35	C	1995	10.6302	10.904	0.0177505	0.168636	0	0	0	0.9693	0.259054	0.0093675	0.0683196	12.791	11.7151	0.373958	0.113127	0.756427	10.3256	0.3816	0.219866	0	2.19722	0.333333	1.86609	0	0	0	0	0	0	0	0	0	11.5232	0	0	113.897
584	584	2014	SZ	main	0	east	C35	C	1995	9.70154	10.0934	0.27663	0.384787	0	0	0	0.2662	0.261557	0.0046868	0.0501817	12.7631	11.5424	0.402859	0.046163	0.568832	9.84351	0.3764	0.207342	0	2.19722	0.333333	1.90871	0	0	0	0	0	0	0	0	0	4.68161	0	0	123.635
584	584	2015	SZ	main	0	east	C35	C	1995	7.21308	8.05755	0.494113	0.515066	0	0	0	0.0428	0.22897	0.0396726	0.228526	12.5963	11.3415	0.296732	0.004211	0.333625	9.90901	0.3723	0.209367	0	2.19722	0.333333	2.02114	0	0	0	0	0	0	0	0	0	0.459318	1	0	181.287
584	584	2016	SZ	main	0	east	C35	C	1995	-10.8238	-10.8085	0.570534	0.169529	0	0	0	-0.667	0.16945	0.0023073	0.0847465	12.3208	10.6286	0.299071	-0.193166	0.282502	-8.93728	0.3649	0.293097	0	2.07944	0.375	2.07674	0	0	0	0	0	0	0	0	0	-22.3798	1	0	364.833
584	584	2017	SZ	main	0	east	C35	C	1995	9.35347	9.61882	1.02309	0.802858	1	0.200256	1	0.1468	0.217456	0.0062635	0.0367523	12.8146	10.5981	0.54165	0.038992	0.531089	10.5912	0.3642	0.0164602	0	2.19722	0.333333	2.03145	1.02309	1.02309	0.204879	0.1468	0.217456	0.1468	0.217456	0.0293975	0.0435468	3.13942	1	1	363.874
584	584	2018	SZ	main	0	east	C35	C	1995	9.38728	9.90025	2.83344	1.85834	0	0	0	0.1962	0.230075	-0.0204571	0.0797313	13.0158	9.34288	0.599849	0.029217	0.583237	9.92377	0.4161	0.0164602	0	2.19722	0.333333	1.98714	0	0	0	0	0	0	0	0	0	2.65543	1	0	460.47
589	589	2008	SZ	main	1	west	C29	C	1996	8.49341	8.59772	-1.35501	-0.12033	0	0	0	0.2	0.305936	-0.010429	0.0888297	12.9037	12.0818	0.69736	0.012952	1.16027	10.1371	0.3448	0.981176	0	2.07944	0.375	1.48841	0	0	0	0	0	0	0	0	0	1.21517	0	0	179.041
589	589	2009	SZ	main	1	west	C29	C	1996	10.5018	10.7881	-0.323974	-0.349934	0	0	0	1.42	0.274497	0.0306769	0.0773773	12.9798	12.1745	0.642196	0.087102	1.13425	10.5566	0.3734	0.143176	0	2.30259	0.4	1.75091	0	0	0	0	0	0	0	0	0	8.3912	0	0	127.624
589	589	2010	SZ	main	1	west	C29	C	1996	9.43308	9.69163	-0.572253	-0.311279	0	0	0	0.49	0.267899	-0.0059423	0.0639913	13.2138	12.13	0.706288	0.025463	1.26892	-10.4071	0.3422	1.3344	0	2.30259	0.4	1.76127	0	0	0	0	0	0	0	0	0	2.2806	0	0	98.8882
589	589	2011	SZ	main	1	west	C29	C	1996	9.16925	9.49586	-0.892877	-0.4831	0	0	0	0.2	0.305415	-0.0061388	0.0467061	13.4677	12.1107	0.695743	0.015305	1.20182	-10.6146	0.3518	0.663529	0	2.30259	0.4	1.74528	0	0	0	0	0	0	0	0	0	1.35891	0	0	170.636
589	589	2012	SZ	main	1	west	C29	C	1996	9.46075	9.71815	-0.698249	-0.658887	1	0.1692	1	0.26	0.29055	0.0005412	0.0334712	13.4203	12.2673	0.66665	0.018619	0.956176	11.5877	0.3681	0.231781	0	2.30259	0.4	1.80874	-0.698249	-0.698249	-0.118143	0.26	0.29055	0.26	0.29055	0.0439919	0.0491609	1.90719	0	1	244.398
589	589	2013	SZ	main	1	west	C29	C	1996	9.76622	10.0671	-0.0859599	-0.525372	0	0	0	0.36	0.262591	0.0023131	0.034784	13.5373	12.2203	0.685134	0.024373	0.905537	9.67499	0.3483	1.09161	0	2.30259	0.4	1.86609	0	0	0	0	0	0	0	0	0	2.30266	0	0	113.897
589	589	2014	SZ	main	1	west	C29	C	1996	9.72306	9.88195	-1.28618	-0.687334	1	0.103164	1	0.24	0.254606	0.0055586	0.0336756	13.7882	12.6386	0.612106	0.019302	0.643106	11.4839	0.5055	0.0255319	0	2.30259	0.4	1.90871	-1.28618	-1.28618	-0.132687	0.24	0.254606	0.24	0.254606	0.0247594	0.0262662	1.71609	0	0	123.635
589	589	2015	SZ	main	1	west	C29	C	1996	-10.1601	-10.3206	0.0226977	0.24557	0	0	0	-0.33	0.24242	0.0060699	0.0931355	13.9267	12.7503	0.688149	-0.02473	0.452831	10.9667	0.2722	0.469074	0	2.30259	0.4	2.02114	0	0	0	0	0	0	0	0	0	-2.31307	1	0	181.287
589	589	2016	SZ	main	1	west	C29	C	1996	7.29746	7.22755	0.266788	-0.128177	1	0.0232119	1	0.0196	0.142236	-0.0029134	0.043036	13.8574	12.8431	0.656792	0.001367	0.517246	10.0097	0.2734	0.408548	0	2.30259	0.4	2.07674	0.266788	0.266788	0.0061926	0.0196	0.142236	0.0196	0.142236	0.000455	0.0033016	0.14159	1	0	364.833
589	589	2017	SZ	main	1	west	C29	C	1996	-10.0065	-10.2026	0.0439332	0.127414	1	0.0999917	1	-0.29	0.216009	-0.0044281	0.0274764	13.7866	12.8249	0.656262	-0.022011	0.690996	10.027	0.2742	0.444386	0	2.30259	0.4	2.03145	0.0439332	0.0439332	0.004393	-0.29	0.216009	-0.29	0.216009	-0.0289976	0.0215992	-2.28185	1	1	363.874
589	589	2018	SZ	main	1	west	C29	C	1996	9.08447	9.27405	-0.112691	0.0672038	0	0	0	0.11	0.221576	-0.0058142	0.03683	13.8625	12.8512	0.674157	0.008731	0.675884	11.2026	0.2753	0.415246	0	2.30259	0.4	1.98714	0	0	0	0	0	0	0	0	0	0.841242	1	0	460.47
591	591	2008	SZ	main	1	west	D44	D	1996	7.66332	7.93308	0.502864	0.153896	1	0.214106	1	0.11	0.261029	-0.0074051	0.0844713	12.1941	10.3986	0.787047	0.010984	1.80098	9.73942	0.5584	0.912167	0	2.83321	0.294118	1.48841	0.502864	0.502864	0.107666	0.11	0.261029	0.11	0.261029	0.0235516	0.0558878	1.07725	0	0	179.041
591	591	2009	SZ	main	1	west	D44	D	1996	7.66119	7.93953	-0.817905	-0.465061	1	0.204777	1	0.1016	0.292633	0.0168875	0.0641398	12.2648	10.4581	0.791552	0.010369	1.86858	8.41073	0.5596	1.47919	0	2.83321	0.294118	1.75091	-0.817905	-0.817905	-0.167488	0.1016	0.292633	0.1016	0.292633	0.0208053	0.0599244	1.00153	0	0	127.624
591	591	2010	SZ	main	1	west	D44	D	1996	7.52981	7.81663	0.274647	0.17543	1	0.285474	1	0.0888	0.279765	0.0066534	0.077314	12.3437	10.5736	0.768555	0.008436	1.96711	9.3247	0.5128	1.21561	0	2.83321	0.294118	1.76127	0.274647	0.274647	0.0784047	0.0888	0.279765	0.0888	0.279765	0.0253501	0.0798656	0.81158	0	0	98.8882
591	591	2011	SZ	main	1	west	D44	D	1996	5.76063	7.11762	-1.11575	-0.825229	1	0.0546187	1	0.0382	0.285858	-0.0074504	0.0555973	12.5054	10.63	0.809792	0.001272	1.91568	9.15199	0.516	0.830667	0	2.70805	0.333333	1.74528	-1.11575	-1.11575	-0.0609407	0.0382	0.285858	0.0382	0.285858	0.0020864	0.0156132	0.117707	0	0	170.636
591	591	2012	SZ	main	1	west	D44	D	1996	7.55147	8.05478	-0.0164207	0.0391661	1	0.0254887	1	0.1107	0.286046	0.0033353	0.0411692	12.586	10.595	0.817918	0.006771	1.67487	9.85164	0.5188	0.664533	0	2.70805	0.333333	1.80874	-0.0164207	-0.0164207	-0.0004185	0.1107	0.286046	0.1107	0.286046	0.0028216	0.007291	0.650906	0	1	244.398
591	591	2013	SZ	main	1	west	D44	D	1996	7.61274	7.97066	-0.36177	-0.355563	1	0.0855694	1	0.1207	0.273896	0.0060243	0.0427872	12.667	10.7318	0.823249	0.00664	1.52086	-7.53201	0.5259	0.503434	0	2.70805	0.333333	1.86609	-0.36177	-0.36177	-0.0309564	0.1207	0.273896	0.1207	0.273896	0.0103282	0.0234371	0.638188	0	0	113.897
591	591	2014	SZ	main	1	west	D44	D	1996	-6.05377	6.41526	-0.266157	-0.178114	1	0.0560752	1	0.0141	0.252632	0.0129951	0.0515746	12.7142	10.7271	0.856287	-0.001311	1.46217	7.10898	0.4191	0.0169591	0	2.63906	0.285714	1.90871	-0.266157	-0.266157	-0.0149248	0.0141	0.252632	0.0141	0.252632	0.0007907	0.0141664	-0.12806	0	0	123.635
591	591	2016	SZ	main	1	west	D44	D	1996	11.1252	11.1963	0.298661	-0.0668228	0	0	0	0.525	0.105369	-0.0088151	0.0539329	14.9064	14.3674	0.612976	0.025849	0.165067	11.8197	0.4321	0.0911662	0	2.19722	0.333333	2.07674	0	0	0	0	0	0	0	0	0	2.27964	1	0	364.833
591	591	2017	SZ	main	1	west	D44	D	1996	11.303	11.3507	-0.624881	-0.624115	0	0	0	0.268	0.193892	-0.0002973	0.0436672	14.9644	14.5101	0.611733	0.026441	0.169767	12.0235	0.4309	0.0911662	0	2.19722	0.333333	2.03145	0	0	0	0	0	0	0	0	0	2.56948	1	1	363.874
591	591	2018	SZ	main	1	west	D44	D	1996	11.3567	11.4266	-0.0099526	-0.023008	0	0	0	0.287	0.21284	-0.0113547	0.0511688	15.0457	14.6476	0.623772	0.026012	0.153175	12.1149	0.43	0.0911662	0	2.19722	0.333333	1.98714	0	0	0	0	0	0	0	0	0	2.49971	1	0	460.47
593	593	2008	SZ	main	0	west	D45	D	1996	5.71864	6.15919	-1.06729	-0.689456	1	0.158385	1	0.01	0.239163	-0.01054	0.0928396	10.9837	10.3827	0.651312	0.005238	0.483396	8.3114	0.3586	0.0236605	0	2.19722	0.333333	1.48841	-1.06729	-1.06729	-0.169044	0.01	0.239163	0.01	0.239163	0.0015839	0.0378799	0.516929	0	0	179.041
593	593	2009	SZ	main	0	west	D45	D	1996	8.8736	8.93713	-0.361285	-0.264733	1	0.20149	1	0.32	0.267955	0.022086	0.0641933	10.9621	9.99391	0.519646	0.122537	0.565979	8.58326	0.3138	0.0344345	0	2.19722	0.333333	1.75091	-0.361285	-0.361285	-0.0727953	0.32	0.267955	0.32	0.267955	0.0644767	0.0539901	12.3873	0	0	127.624
593	593	2010	SZ	main	0	west	D45	D	1996	6.40579	6.76848	0.23252	-0.0622999	1	0.0447755	1	0.027	0.249932	-0.0003979	0.055261	11.1253	10.2551	0.583379	0.009646	0.452369	8.59667	0.2995	0.0471283	0	2.19722	0.333333	1.76127	0.23252	0.23252	0.0104112	0.027	0.249932	0.027	0.249932	0.0012089	0.0111908	0.891975	0	0	98.8882
593	593	2011	SZ	main	0	west	D45	D	1996	8.54295	8.86418	-0.142291	-0.420228	1	0.164192	1	0.23	0.297568	-0.0060701	0.0509852	11.0873	10.4376	0.488884	0.077033	0.836066	9.12683	0.2575	0.17938	0	2.19722	0.333333	1.74528	-0.142291	-0.142291	-0.0233631	0.23	0.297568	0.23	0.297568	0.0377641	0.0488582	7.85245	0	0	170.636
593	593	2012	SZ	main	0	west	D45	D	1996	7.39317	7.63234	-0.56525	-0.262478	1	0.0447755	1	0.07	0.300218	0.0006141	0.0413067	11.0466	10.4193	0.464663	0.025375	0.70342	7.1548	0.254	0.312703	0	2.19722	0.333333	1.80874	-0.56525	-0.56525	-0.0253094	0.07	0.300218	0.07	0.300218	0.0031343	0.0134424	2.59013	0	1	244.398
593	593	2013	SZ	main	0	west	D45	D	1996	8.27126	8.56893	-0.490943	0.155595	1	0.276131	1	0.18	0.249919	0.0026636	0.0452551	11.4142	10.3899	0.263404	0.051	0.599981	7.61967	0.2525	0.335362	0	2.19722	0.333333	1.86609	-0.490943	-0.490943	-0.135564	0.18	0.249919	0.18	0.249919	0.0497035	0.0690102	4.31577	0	0	113.897
593	593	2014	SZ	main	0	west	D45	D	1996	7.44828	7.75851	0.16711	0.272357	1	0.281024	1	0.061	0.256799	0.0032023	0.0403151	11.2498	10.4691	0.13501	0.020505	0.528942	7.74352	0.4291	0.29303	0	2.19722	0.333333	1.90871	0.16711	0.16711	0.0469621	0.061	0.256799	0.061	0.256799	0.0171425	0.0721667	2.2336	0	0	123.635
593	593	2015	SZ	main	0	west	D45	D	1996	7.25096	7.60018	-0.204569	-0.0231292	1	0.0360791	1	0.05	0.251656	0.0257063	0.145827	11.2775	10.5354	0.177676	0.018083	0.540598	8.60365	0.4815	0.109468	0	2.19722	0.333333	2.02114	-0.204569	-0.204569	-0.0073807	0.05	0.251656	0.05	0.251656	0.001804	0.0090795	1.78361	1	0	181.287
593	593	2016	SZ	main	0	west	D45	D	1996	-8.55014	-8.64007	0.390321	0.411335	1	0.335706	1	-0.169	0.152994	-0.0024733	0.0670909	11.9708	10.6655	0.300704	-0.043589	0.39941	-9.09919	0.5264	0.114358	0	2.07944	0.375	2.07674	0.390321	0.390321	0.131033	-0.169	0.152994	-0.169	0.152994	-0.0567343	0.0513609	-3.26895	1	0	364.833
593	593	2017	SZ	main	0	west	D45	D	1996	7.89417	8.22304	0.689605	0.573066	1	0.14639	1	0.067	0.253046	-0.0025884	0.0613438	12.0585	10.6933	0.357766	0.016221	0.293727	9.0081	0.5213	0.114358	0	1.94591	0.428571	2.03145	0.689605	0.689605	0.100951	0.067	0.253046	0.067	0.253046	0.0098081	0.0370434	1.55399	1	1	363.874
593	593	2018	SZ	main	0	west	D45	D	1996	-9.83286	-9.73447	-0.610063	0.19243	1	0.324372	1	-0.518	0.251788	-0.0022031	0.117613	12.0037	10.8378	0.432778	-0.110957	0.375668	7.24707	0.5042	0.0262069	0	2.19722	0.333333	1.98714	-0.610063	-0.610063	-0.197888	-0.518	0.251788	-0.518	0.251788	-0.168025	0.0816731	-11.4084	1	0	460.47
596	596	2008	SZ	main	1	中部	C15	C	1996	8.14539	8.95024	-0.525217	-0.247021	0	0	0	0.15	0.220779	-0.0157944	0.096938	11.9313	10.6076	0.418873	0.023744	0.9497	9.94156	0.6779	0.119902	0	2.19722	0.333333	1.48841	0	0	0	0	0	0	0	0	0	2.26876	0	0	179.041
596	596	2009	SZ	main	1	中部	C15	C	1996	9.54719	9.7172	-1.84611	-1.03689	1	0.242553	1	0.6	0.228586	0.0312633	0.0834083	11.8073	10.4836	0.398018	0.091204	0.873545	10.4629	0.6973	0.222364	0	2.19722	0.333333	1.75091	-1.84611	-1.84611	-0.447779	0.6	0.228586	0.6	0.228586	0.145532	0.0554442	10.4344	0	0	127.624
596	596	2010	SZ	main	1	中部	C15	C	1996	10.3538	10.6184	-0.391562	-0.621908	0	0	0	1.34	0.174219	0.0192356	0.0667926	12.1324	10.4343	0.435138	0.196019	1.17399	10.8546	0.6637	0.198454	0	2.07944	0.375	1.76127	0	0	0	0	0	0	0	0	0	16.8875	0	0	98.8882
596	596	2011	SZ	main	1	中部	C15	C	1996	10.9445	11.3505	-0.533505	-0.250787	0	0	0	2.34	0.149866	0.002761	0.0517432	12.9579	10.499	0.349073	0.185709	1.08463	11.0444	0.6246	0.180839	0	2.19722	0.333333	1.74528	0	0	0	0	0	0	0	0	0	13.3525	0	0	170.636
596	596	2012	SZ	main	1	中部	C15	C	1996	11.1922	11.485	-0.275789	-0.407569	0	0	0	1.44	0.182076	-0.0022261	0.0659614	13.1822	11.2692	0.364091	0.151957	0.87897	11.5962	0.6189	0.180839	0	2.19722	0.333333	1.80874	0	0	0	0	0	0	0	0	0	13.6694	0	1	244.398
596	596	2013	SZ	main	1	中部	C15	C	1996	11.0381	11.3527	-0.297806	-0.154318	0	0	0	1.24	0.234563	-0.0060171	0.0597983	13.2737	11.7492	0.356576	0.11182	0.82347	11.0639	0.6103	0.180839	0	2.07944	0.375	1.86609	0	0	0	0	0	0	0	0	0	10.693	0	0	113.897
596	596	2014	SZ	main	1	中部	C15	C	1996	10.9972	11.285	0.268047	0.027193	0	0	0	1.19	0.27101	0.011722	0.063176	13.3713	12.0577	0.348088	0.097632	0.760537	10.5649	0.6216	0.180805	0	2.19722	0.333333	1.90871	0	0	0	0	0	0	0	0	0	9.30912	0	0	123.635
596	596	2015	SZ	main	1	中部	C15	C	1996	11.1783	11.4786	0.300594	0.585569	0	0	0	1.42	0.242284	0.0018304	0.0617154	13.4847	12.0383	0.327075	0.105258	0.77275	11.2773	0.624	0.22177	0	2.19722	0.333333	2.02114	0	0	0	0	0	0	0	0	0	9.9619	1	0	181.287
596	596	2016	SZ	main	1	中部	C15	C	1996	11.3508	11.6533	0.0770599	-0.0566464	0	0	0	1.65	0.0969985	0.0059672	0.0558648	13.6804	12.1366	0.319987	0.106828	0.755953	11.6812	0.6235	0.218178	0	2.19722	0.333333	2.07674	0	0	0	0	0	0	0	0	0	9.73327	1	0	364.833
596	596	2017	SZ	main	1	中部	C15	C	1996	11.6829	11.9905	-0.596016	-0.445759	0	0	0	2.28	0.234798	0.0086223	0.0492289	13.8307	12.0964	0.326182	0.125494	0.737816	11.4413	0.6216	0.184555	0	2.19722	0.333333	2.03145	0	0	0	0	0	0	0	0	0	11.6739	1	1	363.874
596	596	2018	SZ	main	1	中部	C15	C	1996	12.0673	12.3754	-0.0188503	0.127137	0	0	0	3.37	0.217825	-0.0017389	0.0615866	14.0394	12.0805	0.35813	0.153636	0.766555	11.8782	0.6202	0.208876	0	2.19722	0.333333	1.98714	0	0	0	0	0	0	0	0	0	13.9163	1	0	460.47
597	597	2009	SZ	main	0	东北	C27	C	1996	10.7708	10.9757	-0.865951	-0.549274	0	0	0	1.43	0.319825	0.0172162	0.0646608	13.3178	11.864	0.662181	0.093506	1.00042	11.0283	0.5485	0.331218	1	2.19722	0.333333	1.75091	0	0	0	0	0	0	0	0	0	7.83171	0	0	127.624
597	597	2010	SZ	main	0	东北	C27	C	1996	8.65299	8.99329	0.0176322	-0.0435442	0	0	0	0.16	0.324246	-0.0067518	0.0547546	13.2366	11.9123	0.630044	0.009803	0.826398	10.1502	0.5375	0.0169027	1	2.19722	0.333333	1.76127	0	0	0	0	0	0	0	0	0	1.02174	0	0	98.8882
597	597	2011	SZ	main	0	东北	C27	C	1996	-10.5538	-10.5532	-0.311491	-0.0679587	1	0.0748929	1	-1.17	0.319058	-0.0144084	0.0657772	13.2832	11.9045	0.702104	-0.066779	0.676575	-10.0576	0.555	0.0169027	1	2.19722	0.333333	1.74528	-0.311491	-0.311491	-0.0233285	-1.17	0.319058	-1.17	0.319058	-0.0876247	0.0238952	-6.52604	0	0	170.636
597	597	2012	SZ	main	0	东北	C27	C	1996	6.29661	8.35354	-0.305311	0.0210637	1	0.0898715	1	0.02	0.339797	-0.001623	0.0545673	13.3036	11.8331	0.706934	0.000915	0.651441	9.06056	0.5264	0.0117126	1	2.07944	0.375	1.80874	-0.305311	-0.305311	-0.0274388	0.02	0.339797	0.02	0.339797	0.0017974	0.030538	0.0905566	0	1	244.398
597	597	2013	SZ	main	0	东北	C27	C	1996	-9.71233	-9.67385	-0.141816	-0.0982715	0	0	0	-0.5	0.335816	0.0036884	0.0599151	13.5351	11.9494	0.788334	-0.024388	0.571395	-10.1901	0.5301	0.0117126	1	2.19722	0.333333	1.86609	0	0	0	0	0	0	0	0	0	-2.18675	0	0	113.897
597	597	2014	SZ	main	0	东北	C27	C	1996	9.03385	9.26622	-1.25776	-0.71384	0	0	0	0.22	0.298034	0.009505	0.0562734	13.6615	12.0653	0.677917	0.010395	0.537384	8.45513	0.4827	0.0192875	1	2.19722	0.333333	1.90871	0	0	0	0	0	0	0	0	0	0.977742	0	0	123.635
597	597	2015	SZ	main	0	东北	C27	C	1996	-10.5768	-10.6137	0.167929	0.477107	0	0	0	-0.81	0.297851	0.0039094	0.091739	13.6754	12.7247	0.723788	-0.045426	0.444173	9.20734	0.4814	0.0182638	0	2.19722	0.444444	2.02114	0	0	0	0	0	0	0	0	0	-4.51129	1	0	181.287
597	597	2016	SZ	main	0	东北	C27	C	1996	7.87645	8.22759	-0.049616	0.151916	0	0	0	0.05	0.177348	0.0012178	0.0613143	13.7943	12.6926	0.751378	0.002851	0.520965	10.5572	0.4116	0.0199814	0	2.19722	0.444444	2.07674	0	0	0	0	0	0	0	0	0	0.269103	1	0	364.833
597	597	2017	SZ	main	0	东北	C27	C	1996	9.12759	9.23184	-0.893766	-0.568534	0	0	0	0.25	0.229495	0.0048663	0.0592314	13.8731	12.656	0.759463	0.009033	0.556969	-10.3129	0.3566	0.0249703	0	2.19722	0.444444	2.03145	0	0	0	0	0	0	0	0	0	0.86904	1	1	363.874
597	597	2018	SZ	main	0	东北	C27	C	1996	9.91031	9.96991	-0.743167	-0.138638	0	0	0	0.36	0.287161	-0.0014613	0.0538222	13.9741	12.5825	0.693411	0.01805	0.669292	10.258	0.543	0.0149799	0	2.19722	0.444444	1.98714	0	0	0	0	0	0	0	0	0	1.71835	1	0	460.47
598	598	2008	SZ	main	1	west	D46	D	1996	-7.17911	-7.56876	0.253706	0.109001	0	0	0	-0.03	0.233266	-0.0183007	0.107187	12.2348	11.3833	0.630833	-0.006909	1.24717	9.76106	0.2834	0.677	0	2.19722	0.333333	1.48841	0	0	0	0	0	0	0	0	0	-0.637329	0	0	179.041
598	598	2009	SZ	main	1	west	D46	D	1996	-9.39293	-9.53785	-0.363098	-0.136543	0	0	0	-0.38	0.266519	0.024003	0.0723317	12.2427	11.2505	0.691609	-0.058088	1.0757	8.89717	0.3419	0.0716402	0	2.19722	0.333333	1.75091	0	0	0	0	0	0	0	0	0	-5.7858	0	0	127.624
598	598	2010	SZ	main	1	west	D46	D	1996	10.0688	10.2332	0.438877	0.536592	0	0	0	0.53	0.275566	0.0128008	0.0620604	12.4638	11.6099	0.365283	0.096402	0.249872	10.4168	0.5794	0.302139	1	2.19722	0.333333	1.76127	0	0	0	0	0	0	0	0	0	9.11755	0	0	98.8882
598	598	2011	SZ	main	1	west	D46	D	1996	10.9816	11.1496	-0.230053	-0.0003576	0	0	0	0.51	0.284072	-0.0027802	0.0556499	13.4717	12.6756	0.474344	0.088507	0.288741	11.4412	0.5038	0.186089	1	2.19722	0.333333	1.74528	0	0	0	0	0	0	0	0	0	8.29016	0	0	170.636
598	598	2012	SZ	main	1	west	D46	D	1996	11.1931	11.3469	-0.501322	-0.53547	0	0	0	0.63	0.279234	-0.001248	0.0382622	13.6347	12.6894	0.478082	0.093334	0.276533	11.4911	0.49	0.201298	1	2.19722	0.333333	1.80874	0	0	0	0	0	0	0	0	0	8.70215	0	1	244.398
598	598	2013	SZ	main	1	west	D46	D	1996	11.2257	11.3879	-0.33652	-0.490144	0	0	0	0.26	0.257599	0.0128928	0.0683005	13.855	13.1215	0.346266	0.080039	0.25779	11.5894	0.445	0.568243	1	2.07944	0.375	1.86609	0	0	0	0	0	0	0	0	0	7.21258	0	0	113.897
598	598	2014	SZ	main	1	west	D46	D	1996	11.2404	11.4255	0.633709	0.298549	0	0	0	0.25	0.273984	0.0064352	0.0456513	14.0103	13.1555	0.383473	0.067523	0.241576	11.6727	0.4398	0.700833	1	2.19722	0.333333	1.90871	0	0	0	0	0	0	0	0	0	6.26656	0	0	123.635
598	598	2015	SZ	main	1	west	D46	D	1996	11.3532	11.5019	-0.143291	-0.0274359	0	0	0	0.28	0.248166	0.0021007	0.0824237	14.1663	13.234	0.414519	0.064679	0.232376	11.8012	0.4478	0.232597	0	2.07944	0.375	2.02114	0	0	0	0	0	0	0	0	0	6.00193	1	0	181.287
598	598	2016	SZ	main	1	west	D46	D	1996	11.3757	11.5533	-0.821241	-0.411552	0	0	0	0.29	0.185464	-0.0033702	0.0377073	14.3414	13.3544	0.459027	0.056023	0.196542	11.8635	0.454	0.232597	0	2.19722	0.333333	2.07674	0	0	0	0	0	0	0	0	0	5.15243	1	0	364.833
598	598	2017	SZ	main	1	west	D46	D	1996	11.4253	11.5975	-0.295977	-0.311757	0	0	0	0.3	0.23493	-0.0006881	0.0231037	14.4444	13.5062	0.456978	0.051362	0.209191	12.0181	0.4531	0.232597	0	2.19722	0.333333	2.03145	0	0	0	0	0	0	0	0	0	4.88486	1	1	363.874
598	598	2018	SZ	main	1	west	D46	D	1996	11.5216	11.6966	-0.316468	-0.298234	0	0	0	0.33	0.226708	-0.0049292	0.0325008	14.5537	13.5944	0.466923	0.050847	0.209679	12.1605	0.4621	0.233039	0	1.60944	0.6	1.98714	0	0	0	0	0	0	0	0	0	4.82137	1	0	460.47
599	599	2008	SZ	main	1	east	C29	C	1996	-10.3955	-10.4269	-0.924096	-0.438015	0	0	0	-0.66	0.293295	-0.0141363	0.0924934	12.8885	12.1686	0.703063	-0.085645	1.13623	7.96504	0.3022	0.0426681	0	2.19722	0.444444	1.48841	0	0	0	0	0	0	0	0	0	-8.26627	0	0	179.041
599	599	2009	SZ	main	1	east	C29	C	1996	10.1934	10.2048	-0.0812879	0.10052	0	0	0	0.51	0.293551	0.0270457	0.0866347	12.9752	12.2797	0.665519	0.064613	1.01568	10.5295	0.2387	0.118772	0	2.19722	0.444444	1.75091	0	0	0	0	0	0	0	0	0	6.19293	0	0	127.624
599	599	2010	SZ	main	1	east	C29	C	1996	8.20095	8.33062	-1.14028	-1.0035	0	0	0	0.07	0.312234	-0.0078458	0.0599923	13.0624	12.3188	0.685971	0.008076	1.28041	9.12003	0.2372	0.17359	0	2.19722	0.444444	1.76127	0	0	0	0	0	0	0	0	0	0.773907	0	0	98.8882
599	599	2011	SZ	main	1	east	C29	C	1996	8.19078	8.29433	-1.1988	-0.703912	0	0	0	0.07	0.296094	-0.0057321	0.0447605	13.1054	12.3106	0.691834	0.007496	1.31233	9.87167	0.25	0.103096	0	2.19722	0.444444	1.74528	0	0	0	0	0	0	0	0	0	0.73387	0	0	170.636
599	599	2012	SZ	main	1	east	C29	C	1996	7.64959	8.23348	-1.47115	-0.867396	0	0	0	0.04	0.330459	-0.0012149	0.0441331	13.0845	12.2755	0.680971	0.004316	1.2145	10.2171	0.2436	0.172119	0	2.19722	0.444444	1.80874	0	0	0	0	0	0	0	0	0	0.436166	0	1	244.398
599	599	2013	SZ	main	1	east	C29	C	1996	7.92516	8.52516	-3.13297	-1.1077	0	0	0	0.05	0.275645	0.0034376	0.0417269	13.0944	12.2341	0.679285	0.005717	1.08964	10.7705	0.2789	0.0495366	0	2.19722	0.333333	1.86609	0	0	0	0	0	0	0	0	0	0.568903	0	0	113.897
599	599	2014	SZ	main	1	east	C29	C	1996	8.66854	8.9733	-0.185895	-0.0399456	0	0	0	0.11	0.256702	0.0080745	0.040092	13.1326	12.1314	0.504491	0.011689	0.799376	10.9236	0.38	0.0324893	0	2.19722	0.333333	1.90871	0	0	0	0	0	0	0	0	0	1.15155	0	0	123.635
599	599	2015	SZ	main	1	east	C29	C	1996	8.68608	8.86132	-1.04455	-0.461319	1	0.0690638	1	0.09	0.259439	0.0173138	0.118669	13.2887	11.582	0.560562	0.010807	0.546488	9.42717	0.3378	0.0334478	0	2.07944	0.375	2.02114	-1.04455	-1.04455	-0.0721409	0.09	0.259439	0.09	0.259439	0.0062157	0.0179178	1.00258	1	0	181.287
599	599	2016	SZ	main	1	east	C29	C	1996	8.96083	9.15568	0.356594	-0.171141	0	0	0	0.14	0.182978	-0.002354	0.0665183	13.4937	12.0718	0.627498	0.011848	0.749288	7.98494	0.3452	0.0341813	0	2.19722	0.333333	2.07674	0	0	0	0	0	0	0	0	0	1.07498	1	0	364.833
599	599	2017	SZ	main	1	east	C29	C	1996	9.22973	9.42422	-0.51563	-0.326227	0	0	0	0.16	0.241916	-0.0037761	0.036791	13.6387	12.556	0.665051	0.013048	0.511611	-11.0171	0.3719	0.0348977	0	2.19722	0.333333	2.03145	0	0	0	0	0	0	0	0	0	1.21671	1	1	363.874
599	599	2018	SZ	main	1	east	C29	C	1996	7.96834	7.59353	0.14527	0.292333	0	0	0	0.03	0.254752	-0.0093466	0.0443208	13.7063	12.6227	0.570377	0.00333	0.431866	-10.039	0.4247	0.0466304	0	2.07944	0.375	1.98714	0	0	0	0	0	0	0	0	0	0.32213	1	0	460.47
600	600	2008	SZ	main	1	east	D44	D	1996	8.93386	9.08685	-0.228669	-0.295931	0	0	0	0.05	0.210626	-0.0163875	0.0898277	13.8225	13.4434	0.603696	0.007489	0.425712	10.8967	0.8181	0.0273545	0	2.19722	0.333333	1.48841	0	0	0	0	0	0	0	0	0	0.753128	0	0	179.041
600	600	2009	SZ	main	1	east	D44	D	1996	9.27423	9.69229	-0.315388	-0.354539	0	0	0	0.08	0.268991	0.0099044	0.065666	13.8229	13.4066	0.596122	0.010564	0.469172	11.3572	0.7767	0.0273545	0	2.19722	0.333333	1.75091	0	0	0	0	0	0	0	0	0	1.05811	0	0	127.624
600	600	2010	SZ	main	1	east	D44	D	1996	8.22474	8.95447	-2.49848	-1.11039	0	0	0	0.01	0.267483	-0.0023993	0.0813211	14.0083	13.3461	0.662253	0.003362	0.487405	11.555	0.7568	0.0273545	0	2.19722	0.333333	1.76127	0	0	0	0	0	0	0	0	0	0.307762	0	0	98.8882
600	600	2011	SZ	main	1	east	D44	D	1996	7.39491	8.44246	-0.134779	-0.218178	0	0	0	0.016	0.229925	-0.0032641	0.0394768	14.2602	13.2888	0.739262	0.001174	0.435107	9.70852	0.7632	0.0273545	0	2.19722	0.333333	1.74528	0	0	0	0	0	0	0	0	0	0.104336	0	0	170.636
600	600	2012	SZ	main	1	east	D44	D	1996	9.74324	10.1049	-0.143456	-0.213285	0	0	0	0.11	0.237206	-0.0002936	0.0261721	14.3467	13.316	0.751395	0.01045	0.393751	11.9232	0.777	0.0273818	0	2.19722	0.333333	1.80874	0	0	0	0	0	0	0	0	0	1.00171	0	1	244.398
600	600	2013	SZ	main	1	east	D44	D	1996	11.5837	11.7325	-0.517236	-0.646425	0	0	0	0.783	0.20405	0.0020541	0.0342374	14.4033	14.0566	0.712163	0.061318	0.497115	12.6234	0.7189	0.0340198	0	2.19722	0.333333	1.86609	0	0	0	0	0	0	0	0	0	5.96316	0	0	113.897
600	600	2014	SZ	main	1	east	D44	D	1996	12.4913	12.6565	-0.376351	0.0529999	0	0	0	1.321	0.237073	0.0181724	0.0446464	14.7424	14.2364	0.566119	0.113916	0.466399	13.0518	0.7542	0.165542	0	2.19722	0.333333	1.90871	0	0	0	0	0	0	0	0	0	10.5283	0	0	123.635
600	600	2015	SZ	main	1	east	D44	D	1996	12.4777	12.7012	-0.557371	-0.54806	0	0	0	1.141	0.223002	0.0049511	0.0848392	14.7651	14.2054	0.513648	0.102688	0.376663	12.7623	0.7556	0.165542	0	2.19722	0.333333	2.02114	0	0	0	0	0	0	0	0	0	10.1538	1	0	181.287
600	600	2016	SZ	main	1	east	D44	D	1996	12.1782	12.4179	-0.591516	-0.510133	0	0	0	0.811	0.118439	-0.0021104	0.0339415	14.8885	14.3076	0.546095	0.070621	0.34082	12.5657	0.7432	0.225117	1	2.07944	0.25	2.07674	0	0	0	0	0	0	0	0	0	6.65213	1	0	364.833
600	600	2017	SZ	main	1	east	D44	D	1996	10.3492	10.6699	-0.452448	-0.217373	0	0	0	0.094	0.252877	0.0019608	0.0954554	14.9522	14.4322	0.583054	0.010331	0.348592	11.7422	0.7079	0.368708	0	2.19722	0.333333	2.03145	0	0	0	0	0	0	0	0	0	1.00214	1	1	363.874
600	600	2018	SZ	main	1	east	D44	D	1996	11.0999	11.3876	-0.0914167	-0.0843948	0	0	0	0.241	0.241786	-0.0061006	0.0636764	14.974	14.3791	0.577558	0.020998	0.443551	12.4552	0.7082	0.368708	0	2.19722	0.333333	1.98714	0	0	0	0	0	0	0	0	0	2.07724	1	0	460.47
601	601	2008	SZ	main	0	east	D44	D	1996	-9.43506	-9.26682	0.842077	0.293377	0	0	0	-0.09	0.272263	-0.0158532	0.0635976	13.6221	13.3588	0.617894	-0.015314	0.274781	10.8565	0.2995	0.0102658	0	2.19722	0.333333	1.48841	0	0	0	0	0	0	0	0	0	-1.51917	0	0	179.041
601	601	2009	SZ	main	0	east	D44	D	1996	8.35543	8.57505	-0.77598	-0.637536	0	0	0	0.04	0.298882	0.0196285	0.0718551	13.6464	13.4832	0.626987	0.005098	0.20176	10.7712	0.2252	0.0864103	0	2.19722	0.333333	1.75091	0	0	0	0	0	0	0	0	0	0.503682	0	0	127.624
601	601	2010	SZ	main	0	east	D44	D	1996	8.82604	9.39089	-1.56594	-1.12456	0	0	0	0.08	0.294613	-0.0026632	0.0620689	13.6417	13.4796	0.619481	0.008083	0.251809	11.0452	0.2084	0.0936111	0	2.19722	0.333333	1.76127	0	0	0	0	0	0	0	0	0	0.810167	0	0	98.8882
601	601	2011	SZ	main	0	east	D44	D	1996	9.0727	9.49198	-0.0057829	0.0241601	0	0	0	0.09	0.288103	-0.0078228	0.0478882	13.6135	13.4064	0.602083	0.010515	0.254548	10.8801	0.2148	0.0936111	0	2.19722	0.333333	1.74528	0	0	0	0	0	0	0	0	0	1.06654	0	0	170.636
601	601	2012	SZ	main	0	east	D44	D	1996	9.60045	9.91578	-0.471126	-0.507463	0	0	0	0.15	0.256143	0.0023219	0.0315315	13.6515	13.467	0.603036	0.017735	0.258008	11.0735	0.2127	0.0936111	0	2.19722	0.333333	1.80874	0	0	0	0	0	0	0	0	0	1.74043	0	1	244.398
601	601	2013	SZ	main	0	east	D44	D	1996	10.0621	10.3408	-1.6595	-0.779674	1	0.0601545	0	0.2	0.235762	0.0050442	0.0344335	13.6751	13.4361	0.570881	0.02729	0.27242	11.3205	0.288	0.0198214	0	2.07944	0.375	1.86609	-1.6595	0	-0.0998264	0.2	0.235762	0	0	0.0120309	0.0141821	2.69719	0	0	113.897
601	601	2014	SZ	main	0	east	D44	D	1996	10.207	10.4214	-0.679052	-0.800376	1	0.0125862	0	0.24	0.272022	0.006414	0.0424278	13.6661	13.4683	0.535824	0.031318	0.347891	11.2381	0.2837	0.0198214	0	2.19722	0.333333	1.90871	-0.679052	0	-0.0085467	0.24	0.272022	0	0	0.0030207	0.0034237	3.146	0	0	123.635
601	601	2015	SZ	main	0	east	D44	D	1996	10.3141	10.6457	-0.18771	-0.4282	1	0.146113	0	0.26	0.248769	0.0225965	0.116549	13.6539	13.439	0.506576	0.035228	0.351322	11.3314	0.393	0.010395	0	2.3979	0.363636	2.02114	-0.18771	0	-0.0274268	0.26	0.248769	0	0	0.0379893	0.0363484	3.54438	1	0	181.287
601	601	2016	SZ	main	0	east	D44	D	1996	10.7434	11.0378	-0.115283	-0.169536	1	0.0092545	0	0.41	0.160186	-0.0028429	0.0604337	13.6914	13.4316	0.490746	0.053425	0.368928	11.6522	0.4033	0.010395	0	2.3979	0.363636	2.07674	-0.115283	0	-0.0010669	0.41	0.160186	0	0	0.0037944	0.0014824	5.24407	1	0	364.833
601	601	2017	SZ	main	0	east	D44	D	1996	10.7331	10.9923	0.856229	0.356401	1	0.0156402	0	0.41	0.230505	-0.0023677	0.0332132	13.7285	13.4902	0.482853	0.050942	0.399348	11.1053	0.4438	0.0104574	0	2.07944	0.25	2.03145	0.856229	0	0.0133916	0.41	0.230505	0	0	0.0064125	0.0036051	5.00153	1	1	363.874
601	601	2018	SZ	main	0	east	D44	D	1996	10.3636	10.6526	0.243905	0.372839	0	0	0	0.28	0.208926	-0.0107665	0.0490825	13.8174	13.4722	0.519525	0.03303	0.357384	11.1163	0.4363	0.0104574	0	2.19722	0.333333	1.98714	0	0	0	0	0	0	0	0	0	3.16248	1	0	460.47
608	608	2008	SZ	main	0	west	K70	K	1996	8.97662	9.50522	-0.553249	-0.545389	0	0	0	0.05	0.227979	-0.0222687	0.107303	13.2511	7.87066	0.634051	0.014197	0.271521	-9.9195	0.5097	0.0385185	0	1.94591	0.428571	1.48841	0	0	0	0	0	0	0	0	0	1.39192	0	0	179.041
608	608	2009	SZ	main	0	west	K70	K	1996	10.3124	10.6941	-0.819396	-0.707998	0	0	0	0.5	0.25168	0.0280329	0.101267	13.562	7.78476	0.701256	0.04477	0.146957	11.7839	0.4758	0.0385185	0	1.94591	0.428571	1.75091	0	0	0	0	0	0	0	0	0	3.8788	0	0	127.624
608	608	2010	SZ	main	0	west	K70	K	1996	10.7094	11.0832	-0.252701	-0.299001	0	0	0	0.58	0.24696	-0.000813	0.0485675	13.3789	7.8531	0.555911	0.062959	0.427807	-11.1741	0.4674	0.0385185	0	1.94591	0.428571	1.76127	0	0	0	0	0	0	0	0	0	6.92852	0	0	98.8882
608	608	2011	SZ	main	0	west	K70	K	1996	9.83795	9.92158	-1.67547	-1.1766	0	0	0	0.23	0.260661	-0.0109971	0.0511455	13.3466	7.79979	0.511386	0.029455	0.126819	-8.99238	0.4662	0.0385185	0	1.94591	0.428571	1.74528	0	0	0	0	0	0	0	0	0	2.99382	0	0	170.636
608	608	2012	SZ	main	0	west	K70	K	1996	10.2039	10.3849	-0.415969	-0.0293248	0	0	0	0.35	0.242291	0.0088048	0.0333608	13.4342	7.78867	0.507563	0.041275	0.083442	-10.9992	0.4662	0.0385185	0	1.94591	0.428571	1.80874	0	0	0	0	0	0	0	0	0	3.95433	0	1	244.398
608	608	2013	SZ	main	0	west	K70	K	1996	9.84132	10.1209	0.443429	0.0354377	0	0	0	0.26	0.202737	-0.001772	0.0345199	13.6602	8.20819	0.595973	0.024423	0.089643	-10.7095	0.4657	0.0385185	0	1.94591	0.428571	1.86609	0	0	0	0	0	0	0	0	0	2.19529	0	0	113.897
608	608	2014	SZ	main	0	west	K70	K	1996	-10.8629	-10.7162	0.344627	0.337267	0	0	0	-0.78	0.241459	0.0003709	0.0323953	13.9323	8.15662	0.612349	-0.048373	0.125886	-9.70827	0.4156	0.044526	0	1.94591	0.428571	1.90871	0	0	0	0	0	0	0	0	0	-4.64523	0	0	123.635
608	608	2015	SZ	main	0	west	K70	K	1996	8.82953	9.98837	0.529301	0.304344	0	0	0	0.03	0.204704	0.0088762	0.0850473	13.8404	8.01582	0.597069	0.006359	0.060268	-7.35443	0.4216	0.0440545	0	1.94591	0.428571	2.02114	0	0	0	0	0	0	0	0	0	0.666493	1	0	181.287
608	608	2016	SZ	main	0	west	K70	K	1996	-10.6894	-10.5294	0.176622	0.223154	1	0.0208009	0	-0.62	0.0995578	0.0134186	0.0660294	13.7954	7.89815	0.62328	-0.043773	0.063786	9.77535	0.4631	0.0440545	0	1.94591	0.428571	2.07674	0.176622	0	0.0036739	-0.62	0.0995578	0	0	-0.0128966	0.0020709	-4.47805	1	0	364.833
608	608	2017	SZ	main	0	west	K70	K	1996	9.85318	10.3203	0.690333	0.131104	1	0.0732686	0	0.2	0.222749	-0.007264	0.044701	13.4891	7.05953	0.490094	0.022354	0.062813	9.60568	0.5342	0.0304284	0	1.94591	0.428571	2.03145	0.690333	0	0.0505797	0.2	0.222749	0	0	0.0146537	0.0163205	2.63588	1	1	363.874
608	608	2018	SZ	main	0	west	K70	K	1996	9.04466	9.63425	-2.19975	-1.0148	1	0.0860099	0	0.02	0.224724	-0.0006002	0.0968936	13.3975	6.97195	0.433104	0.012281	0.041866	-6.84662	0.5597	0.0237796	0	1.94591	0.428571	1.98714	-2.19975	0	-0.1892	0.02	0.224724	0	0	0.0017202	0.0193285	1.28708	1	0	460.47
609	609	2008	SZ	main	0	east	S90	S	1996	9.53667	10.117	0.248884	0.463968	0	0	0	0.47	0.262684	-0.0202212	0.132465	11.5503	7.51101	0.213445	0.127873	0.604744	-8.37331	0.4034	0.038421	0	2.07944	0.375	1.48841	0	0	0	0	0	0	0	0	0	13.3501	0	0	179.041
609	609	2009	SZ	main	0	east	S90	S	1996	7.31369	7.42271	-0.356799	-0.390105	0	0	0	0.0498	0.286454	0.0120661	0.0798552	11.5706	7.38962	0.215066	0.01431	0.013944	-6.10928	0.3468	0.038421	0	2.07944	0.375	1.75091	0	0	0	0	0	0	0	0	0	1.41661	0	0	127.624
609	609	2010	SZ	main	0	east	S90	S	1996	8.91009	9.21878	-0.887337	-0.677373	0	0	0	0.247	0.292734	-0.0045713	0.0486115	11.6153	7.32563	0.245094	0.068349	0.087601	-10.1095	0.3352	0.0450454	0	1.79176	0.5	1.76127	0	0	0	0	0	0	0	0	0	6.68541	0	0	98.8882
609	609	2011	SZ	main	0	east	S90	S	1996	9.71308	9.81114	0.213825	0.200169	0	0	0	0.5542	0.276749	-0.0049114	0.0619326	11.8807	7.31527	0.306599	0.129546	0.006196	10.5798	0.3391	0.0518163	0	2.07944	0.375	1.74528	0	0	0	0	0	0	0	0	0	11.4449	0	0	170.636
609	609	2012	SZ	main	0	east	S90	S	1996	9.01812	8.34341	-0.316445	-0.488144	0	0	0	0.2837	0.293507	0.0011497	0.0546521	11.9712	8.45832	0.320264	0.054213	0.109696	9.78382	0.3413	0.0542798	1	2.19722	0.333333	1.80874	0	0	0	0	0	0	0	0	0	5.21802	0	1	244.398
609	609	2013	SZ	main	0	east	S90	S	1996	9.21956	9.34892	-0.447731	-0.128746	0	0	0	0.349	0.295514	0.0026807	0.0471334	12.0966	8.23717	0.348552	0.059828	0.186107	9.05016	0.3417	0.0542798	1	2.19722	0.333333	1.86609	0	0	0	0	0	0	0	0	0	5.63022	0	0	113.897
609	609	2014	SZ	main	0	east	S90	S	1996	9.35705	9.67691	-0.930338	-0.385163	0	0	0	0.4039	0.281514	0.0158359	0.0638567	12.1419	8.33217	0.313943	0.063138	0.337316	7.82499	0.3254	0.0143333	1	2.19722	0.333333	1.90871	0	0	0	0	0	0	0	0	0	6.17399	0	0	123.635
609	609	2015	SZ	main	0	east	S90	S	1996	7.50393	8.29872	-0.59042	-0.589116	0	0	0	0.0765	0.27544	0.0096859	0.12745	12.1972	8.49905	0.342105	0.00941	0.235706	8.07354	0.3487	0.0132564	1	2.19722	0.333333	2.02114	0	0	0	0	0	0	0	0	0	0.915656	1	0	181.287
609	609	2016	SZ	main	0	east	S90	S	1996	9.49554	9.43443	-0.692067	-0.192881	1	0.0500839	0	0.45	0.140136	0.0049964	0.089308	12.2628	7.58052	0.319399	0.064894	0.06416	-8.08301	0.3493	0.0127812	1	2.07944	0.375	2.07674	-0.692067	0	-0.0346614	0.45	0.140136	0	0	0.0225378	0.0070186	6.28346	1	0	364.833
609	609	2017	SZ	main	0	east	S90	S	1996	9.50557	9.7129	-0.438142	-0.502756	1	0.0558028	0	0.46	0.231101	-0.0065879	0.0465889	12.0739	7.43661	0.100147	0.069446	0.140201	-10.6701	0.354	0.0294868	1	1.60944	0.4	2.03145	-0.438142	0	-0.0244495	0.46	0.231101	0	0	0.0256693	0.0128961	7.66657	1	1	363.874
609	609	2018	SZ	main	0	east	S90	S	1996	-8.72567	-8.78068	-0.369434	-0.57299	1	0.237723	1	-0.2	0.207893	-0.0108744	0.0795394	12.6	6.80252	0.489026	-0.026109	0.012502	-11.7943	0.3525	0.0522418	1	1.60944	0.4	1.98714	-0.369434	-0.369434	-0.0878232	-0.2	0.207893	-0.2	0.207893	-0.0475447	0.0494209	-2.07685	1	0	460.47
610	610	2008	SZ	main	1	west	N78	N	1996	6.96591	7.23657	0.011613	0.136614	0	0	0	0.0543	0.189913	-0.0145572	0.101522	11.193	10.4314	0.419143	0.015718	0.442443	8.20366	0.4863	0.0277491	0	2.19722	0.333333	1.48841	0	0	0	0	0	0	0	0	0	1.45947	0	0	179.041
610	610	2009	SZ	main	1	west	N78	N	1996	-5.67123	-5.46005	-0.793677	-0.696347	1	0.0508265	0	-0.0155	0.281619	0.0201148	0.0848399	11.431	10.4299	0.543992	-0.003525	0.484477	9.6332	0.4731	0.0379553	0	2.19722	0.333333	1.75091	-0.793677	0	-0.0403398	-0.0155	0.281619	0	0	-0.0007878	0.0143137	-0.315176	0	0	127.624
610	610	2010	SZ	main	1	west	N78	N	1996	7.90857	8.24713	-0.946135	-0.64294	1	0.0406612	0	0.137	0.245435	0.009865	0.0657596	11.4842	10.4435	0.569959	0.028586	0.623026	-8.78991	0.4475	0.065121	0	2.19722	0.333333	1.76127	-0.946135	0	-0.038471	0.137	0.245435	0	0	0.0055706	0.0099797	2.79986	0	0	98.8882
610	610	2011	SZ	main	1	west	N78	N	1996	7.92066	8.11632	-0.258636	-0.159562	0	0	0	0.14	0.298456	-0.0088088	0.0644313	11.1061	10.4373	0.344432	0.033633	0.946292	9.00579	0.3598	0.133182	0	2.19722	0.333333	1.74528	0	0	0	0	0	0	0	0	0	4.13607	0	0	170.636
610	610	2012	SZ	main	1	west	N78	N	1996	7.65678	8.05232	-0.356919	-0.849404	0	0	0	0.1074	0.301771	0.0012917	0.0488002	11.0484	10.1694	0.269678	0.032683	1.31622	8.89778	0.3582	0.133734	0	2.19722	0.333333	1.80874	0	0	0	0	0	0	0	0	0	3.36529	0	1	244.398
610	610	2013	SZ	main	1	west	N78	N	1996	6.74786	7.25855	-0.107357	-0.0123289	0	0	0	0.0436	0.310587	0.0013712	0.0462039	11.071	10.167	0.27882	0.013408	1.05571	-7.15275	0.3717	0.13542	0	2.19722	0.333333	1.86609	0	0	0	0	0	0	0	0	0	1.32585	0	0	113.897
610	610	2014	SZ	main	1	west	N78	N	1996	-7.64073	-7.58174	0.137611	0.133957	0	0	0	-0.106	0.261957	0.0101073	0.0434274	10.9623	10.0672	0.242374	-0.034136	1.14624	-4.27473	0.4399	0.0410573	0	2.19722	0.333333	1.90871	0	0	0	0	0	0	0	0	0	-3.60944	0	0	123.635
610	610	2015	SZ	main	1	west	N78	N	1996	6.75748	6.97524	0.391667	0.0820476	0	0	0	0.047	0.295357	0.0133563	0.105804	11.6587	10.0008	0.280705	0.009927	0.87725	-9.30982	0.3954	0.100213	0	2.07944	0.375	2.02114	0	0	0	0	0	0	0	0	0	0.743715	1	0	181.287
610	610	2016	SZ	main	1	west	N78	N	1996	6.81316	7.40703	-0.579152	-0.366398	0	0	0	0.0453	0.119776	0.0014919	0.0792812	11.8363	9.94181	0.388244	0.007167	0.630496	-8.52351	0.3453	0.063911	0	2.19722	0.333333	2.07674	0	0	0	0	0	0	0	0	0	0.658349	1	0	364.833
610	610	2017	SZ	main	1	west	N78	N	1996	-7.60715	-7.62417	-0.0102339	0.124392	1	0.0427037	0	-0.0784	0.21507	-0.0047851	0.0417538	11.8515	10.0126	0.416292	-0.014454	0.524085	-9.55102	0.3644	0.063911	0	2.07944	0.375	2.03145	-0.0102339	0	-0.000437	-0.0784	0.21507	0	0	-0.003348	0.0091843	-1.43452	1	1	363.874
610	610	2018	SZ	main	1	west	N78	N	1996	9.06435	9.34729	-0.843197	-0.624672	0	0	0	0.4066	0.226239	-0.0046062	0.0951258	11.7024	9.9579	0.279825	0.066182	0.678425	-8.72599	0.3069	0.233248	0	2.07944	0.375	1.98714	0	0	0	0	0	0	0	0	0	7.15036	1	0	460.47
612	612	2008	SZ	main	0	中部	C32	C	1996	10.4125	10.6796	-0.5109	-0.351796	1	0.0549561	0	0.693	0.282366	-0.027821	0.114328	12.9085	12.4746	0.548336	0.089113	1.61207	10.8612	0.4425	0.0263397	0	2.19722	0.333333	1.48841	-0.5109	0	-0.0280771	0.693	0.282366	0	0	0.0380846	0.0155177	8.24097	0	0	179.041
612	612	2009	SZ	main	0	中部	C32	C	1996	9.86843	10.1335	0.0639314	0.286452	0	0	0	0.402	0.272572	0.0307198	0.0943511	12.8776	12.3992	0.494623	0.048569	1.28348	11.1958	0.4542	0.027179	1	2.07944	0.375	1.75091	0	0	0	0	0	0	0	0	0	4.93322	0	0	127.624
612	612	2010	SZ	main	0	中部	C32	C	1996	9.35669	9.09339	0.477717	0.298717	0	0	0	0.241	0.282164	-0.002546	0.0677475	12.8882	12.1411	0.483829	0.029415	1.42145	10.4842	0.3858	0.022493	0	2.19722	0.333333	1.76127	0	0	0	0	0	0	0	0	0	2.92598	0	0	98.8882
612	612	2011	SZ	main	0	中部	C32	C	1996	10.5487	10.5517	-0.801031	-0.603744	0	0	0	0.794	0.306831	-0.0122244	0.0515429	13.1067	12.0979	0.502092	0.085723	1.34212	10.2069	0.3778	0.022493	0	2.07944	0.25	1.74528	0	0	0	0	0	0	0	0	0	7.74638	0	0	170.636
612	612	2012	SZ	main	0	中部	C32	C	1996	-7.33684	-9.13728	0.741063	0.0589473	0	0	0	-0.032	0.228528	0.0009328	0.0457377	13.3296	12.0053	0.602019	-0.002774	1.10605	10.3895	0.3713	0.0232784	0	2.19722	0.333333	1.80874	0	0	0	0	0	0	0	0	0	-0.249685	0	1	244.398
612	612	2013	SZ	main	0	中部	C32	C	1996	10.1663	10.2276	-0.69126	-0.683913	1	0.0102652	0	0.413	0.24649	0.0007695	0.0433667	13.4864	12.7734	0.399113	0.03898	0.841516	-8.08848	0.4565	0.0153149	0	2.3979	0.454545	1.86609	-0.69126	0	-0.0070959	0.413	0.24649	0	0	0.0042395	0.0025303	3.61514	0	0	113.897
612	612	2014	SZ	main	0	中部	C32	C	1996	10.4814	10.6144	-1.87177	-1.01141	0	0	0	0.305	0.282878	0.02283	0.124555	13.7263	12.6739	0.48312	0.043627	0.642525	12.0099	0.4545	0.0101797	0	2.3979	0.454545	1.90871	0	0	0	0	0	0	0	0	0	3.89695	0	0	123.635
612	612	2015	SZ	main	0	中部	C32	C	1996	-8.7407	-9.11967	-0.194048	-0.324574	1	0.0831363	0	-0.053	0.273666	-0.0027977	0.0857519	13.668	12.5972	0.447863	-0.007035	0.524139	-8.37643	0.3903	0.0201839	0	2.07944	0.375	2.02114	-0.194048	0	-0.0161324	-0.053	0.273666	0	0	-0.0044062	0.0227516	-0.724624	1	0	181.287
612	612	2016	SZ	main	0	中部	C32	C	1996	9.20255	9.4951	0.1476	-0.154001	1	0.0838786	0	0.084	0.17596	0.0169048	0.0850856	13.4984	12.5108	0.378894	0.012472	0.4935	10.043	0.4298	0.0181984	1	2.19722	0.333333	2.07674	0.1476	0	0.0123805	0.084	0.17596	0	0	0.0070458	0.0147593	1.36249	1	0	364.833
612	612	2017	SZ	main	0	中部	C32	C	1996	9.77413	9.86834	0.20511	0.33787	1	0.348082	0	0.148	0.231859	-0.0030091	0.0457812	13.5231	12.4988	0.369023	0.023832	0.680364	9.6086	0.5874	0.0104266	1	2.19722	0.333333	2.03145	0.20511	0	0.0713951	0.148	0.231859	0	0	0.0515161	0.080706	2.35414	1	1	363.874
612	612	2018	SZ	main	0	中部	C32	C	1996	-10.6967	-10.749	0.107041	0.137478	1	0.377563	1	-0.371	0.230358	-0.0150835	0.0553141	13.5204	12.5327	0.432418	-0.059308	0.658509	11.3372	0.5889	0.0105424	0	2.19722	0.333333	1.98714	0.107041	0.107041	0.0404146	-0.371	0.230358	-0.371	0.230358	-0.140076	0.0869747	-5.93898	1	0	460.47
615	615	2008	SZ	main	0	中部	K70	K	1996	-9.70897	-9.75408	-0.313392	-0.0971719	0	0	0	-0.78	0.301901	-0.0184884	0.08581	11.5622	10.3803	0.448769	-0.114506	0.42013	7.996	0.3833	0.0203257	0	2.19722	0.333333	1.48841	0	0	0	0	0	0	0	0	0	-15.6732	0	0	179.041
615	615	2009	SZ	main	0	中部	K70	K	1996	9.86714	9.92015	-0.874636	-0.976742	1	0.316158	1	0.91	0.259572	0.0318121	0.0887046	11.762	10.3235	0.387968	0.165307	0.532655	8.50174	0.3858	0.0132625	0	2.19722	0.333333	1.75091	-0.874636	-0.874636	-0.276523	0.91	0.259572	0.91	0.259572	0.287704	0.0820658	15.0335	0	0	127.624
615	615	2010	SZ	main	0	中部	K70	K	1996	5.81762	-6.39883	0.704331	0.458814	1	0.21495	0	0.02	0.285513	-0.0067885	0.0668913	11.7115	10.2173	0.402406	0.002687	0.548573	-9.33133	0.3394	0.0147568	0	2.19722	0.333333	1.76127	0.704331	0	0.151396	0.02	0.285513	0	0	0.004299	0.0613709	0.275629	0	0	98.8882
615	615	2011	SZ	main	0	中部	K70	K	1996	-8.89675	-9.13002	0.265476	0.511938	1	0.21495	0	-0.35	0.343328	-0.0135936	0.0434	11.6745	10.1622	0.468715	-0.061027	0.637698	-7.52944	0.2964	0.0147568	0	2.19722	0.333333	1.74528	0.265476	0	0.057064	-0.35	0.343328	0	0	-0.0752324	0.0737982	-6.2176	0	0	170.636
615	615	2012	SZ	main	0	中部	K70	K	1996	6.04747	6.78398	-0.814246	-0.752616	1	0.0519659	0	0.02	0.33811	0.0063005	0.0516672	11.8954	10.2316	0.564787	0.003203	0.552861	9.29207	0.3165	0.0147568	0	2.19722	0.333333	1.80874	-0.814246	0	-0.042313	0.02	0.33811	0	0	0.0010393	0.0175702	0.288579	0	1	244.398
615	615	2013	SZ	main	0	中部	K70	K	1996	-8.20978	-8.44863	0.11365	-0.243292	1	0.103932	0	-0.17	0.249868	0.0070956	0.0465703	11.6986	10.2312	0.495739	-0.027541	0.482332	-8.69447	0.3088	0.0160431	0	2.19722	0.333333	1.86609	0.11365	0	0.0118118	-0.17	0.249868	0	0	-0.0176684	0.0259693	-3.05357	0	0	113.897
615	615	2014	SZ	main	0	中部	K70	K	1996	7.36196	7.61589	0.183013	0.0731918	1	0.327558	1	0.07	0.250983	0.0119013	0.0562061	11.9128	10.4516	0.47627	0.011685	0.515554	9.54454	0.2431	0.02625	0	2.19722	0.333333	1.90871	0.183013	0.183013	0.0599474	0.07	0.250983	0.07	0.250983	0.0229291	0.0822117	1.05585	0	0	123.635
615	615	2015	SZ	main	0	中部	K70	K	1996	10.1792	10.485	-0.322577	-0.142582	1	0.575038	1	0.61	0.241792	0.0212401	0.140945	13.5067	10.8032	0.733866	0.037592	0.344302	12.1079	0.5814	0.048234	0	2.19722	0.333333	2.02114	-0.322577	-0.322577	-0.185494	0.61	0.241792	0.61	0.241792	0.350773	0.13904	3.58833	1	0	181.287
615	615	2016	SZ	main	0	中部	K70	K	1996	9.85289	10.0217	0.125502	0.179247	1	0.317448	1	0.14	0.172437	0.0092007	0.0803609	13.4324	10.8047	0.713112	0.026854	0.599231	11.3209	0.5664	0.048234	1	2.19722	0.333333	2.07674	0.125502	0.125502	0.0398405	0.14	0.172437	0.14	0.172437	0.0444427	0.0547397	2.78898	1	0	364.833
615	615	2017	SZ	main	0	中部	K70	K	1996	10.6475	10.8851	0.0115564	-0.175741	1	0.372406	1	0.4	0.248574	0.0044206	0.110975	13.7273	10.7354	0.693009	0.052697	0.349974	-11.1008	0.541	0.0482673	0	2.19722	0.333333	2.03145	0.0115564	0.0115564	0.0043037	0.4	0.248574	0.4	0.248574	0.148962	0.0925704	4.5968	1	1	363.874
615	615	2018	SZ	main	0	中部	K70	K	1996	9.45788	9.87426	-1.03048	-0.614353	1	0.191484	1	0.2	0.25419	-0.0093924	0.0763298	14.0213	10.9062	0.757065	0.011837	0.266939	11.6013	0.5448	0.0485537	0	2.07944	0.375	1.98714	-1.03048	-1.03048	-0.197321	0.2	0.25419	0.2	0.25419	0.0382969	0.0486735	1.04268	1	0	460.47
616	616	2009	SZ	main	0	东北	K70	K	1996	10.6446	10.9887	-0.269784	-0.134889	0	0	0	0.47	0.284047	0.022562	0.0872699	13.5343	10.116	0.611164	0.066301	0.540603	12.0215	0.2906	0.0644516	1	1.94591	0.428571	1.75091	0	0	0	0	0	0	0	0	0	5.55903	0	0	127.624
616	616	2010	SZ	main	0	东北	K70	K	1996	10.9048	11.2805	-1.02102	-0.770707	0	0	0	0.55	0.291049	-0.0025291	0.0451261	13.7254	10.3918	0.622181	0.065241	0.368469	-11.6467	0.2875	0.0805645	1	1.94591	0.428571	1.76127	0	0	0	0	0	0	0	0	0	5.95666	0	0	98.8882
616	616	2011	SZ	main	0	东北	K70	K	1996	10.4886	10.8486	-0.435177	-0.253919	1	0.139136	1	0.3	0.279722	-0.00439	0.0416855	13.8026	10.3164	0.620365	0.037772	0.226853	-11.7551	0.2913	0.0470118	0	1.94591	0.428571	1.74528	-0.435177	-0.435177	-0.0605489	0.3	0.279722	0.3	0.279722	0.0417409	0.0389194	3.63695	0	0	170.636
616	616	2012	SZ	main	0	东北	K70	K	1996	10.3494	10.7681	-0.647536	-0.0068294	1	0.204722	1	0.27	0.268191	0.0061283	0.0499516	13.9674	9.98355	0.655948	0.029044	0.237632	11.7074	0.2773	0.0479137	0	1.60944	0.4	1.80874	-0.647536	-0.647536	-0.132565	0.27	0.268191	0.27	0.268191	0.0552749	0.0549046	2.68371	0	1	244.398
616	616	2013	SZ	main	0	东北	K70	K	1996	9.94453	10.2353	-2.84063	-1.14618	1	0.331677	1	0.15	0.265133	0.0023383	0.0628716	13.9766	9.52037	0.615793	0.017819	0.221645	-12.1363	0.2366	0.080241	0	1.94591	0.428571	1.86609	-2.84063	-2.84063	-0.942173	0.15	0.265133	0.15	0.265133	0.0497516	0.0879385	1.77376	0	0	113.897
616	616	2014	SZ	main	0	东北	K70	K	1996	9.92506	10.6338	-1.07117	-1.0121	0	0	0	0.13	0.258132	0.0079282	0.0497713	13.6663	9.65848	0.507899	0.020073	0.196509	-7.70421	0.2456	0.13875	0	1.94591	0.428571	1.90871	0	0	0	0	0	0	0	0	0	2.37246	0	0	123.635
616	616	2015	SZ	main	0	东北	K70	K	1996	10.0038	10.455	-1.48639	-0.573887	0	0	0	0.16	0.235022	0.0259844	0.169863	13.6835	9.09372	0.49434	0.025446	0.141716	10.2241	0.2577	0.047346	0	1.94591	0.428571	2.02114	0	0	0	0	0	0	0	0	0	2.52281	1	0	181.287
616	616	2016	SZ	main	0	东北	K70	K	1996	-10.7739	-10.7548	-0.306611	-0.279528	1	0.0965689	1	-0.3	0.154232	-0.0065801	0.0535647	13.6987	6.67829	0.511252	-0.054079	0.032464	8.43388	0.265	0.047346	0	1.94591	0.428571	2.07674	-0.306611	-0.306611	-0.0296091	-0.3	0.154232	-0.3	0.154232	-0.0289707	0.014894	-5.36715	1	0	364.833
616	616	2017	SZ	main	0	东北	K70	K	1996	6.67562	7.77555	-0.763407	-0.729264	1	0.11589	1	0.01	0.198114	-0.0076736	0.0447902	13.833	7.0648	0.572248	0.000831	0.01014	6.57304	0.2709	0.047346	0	1.94591	0.428571	2.03145	-0.763407	-0.763407	-0.0884715	0.01	0.198114	0.01	0.198114	0.0011589	0.0229595	0.0779125	1	1	363.874
619	619	2008	SZ	main	1	中部	C29	C	1996	9.0744	9.34955	-1.74941	-0.815425	0	0	0	0.199	0.278706	-0.0110672	0.0876126	12.5297	11.8179	0.324024	0.031067	1.53549	10.5161	0.4636	0.0340085	0	2.19722	0.333333	1.48841	0	0	0	0	0	0	0	0	0	3.15782	0	0	179.041
619	619	2009	SZ	main	1	中部	C29	C	1996	10.1306	10.3432	-0.649643	-0.580627	0	0	0	0.6153	0.275452	0.0211312	0.0490832	12.5395	11.8138	0.247199	0.09035	1.45635	9.85563	0.4341	0.0340085	0	2.07944	0.375	1.75091	0	0	0	0	0	0	0	0	0	8.99068	0	0	127.624
619	619	2010	SZ	main	1	中部	C29	C	1996	9.81746	10.0381	-0.0906433	-0.141054	0	0	0	0.4516	0.312117	-0.0048058	0.0523208	12.7182	12.0044	0.356334	0.059881	1.29303	10.1228	0.4278	0.0340085	0	1.79176	0.5	1.76127	0	0	0	0	0	0	0	0	0	5.49829	0	0	98.8882
619	619	2011	SZ	main	1	中部	C29	C	1996	9.35516	9.66893	0.226808	-0.0340808	0	0	0	0.2481	0.322684	-0.0099263	0.0463398	12.9136	11.9984	0.451667	0.031257	1.10145	-10.071	0.4383	0.0340085	0	2.19722	0.333333	1.74528	0	0	0	0	0	0	0	0	0	2.84818	0	0	170.636
619	619	2012	SZ	main	1	中部	C29	C	1996	10.0484	10.2727	-0.288982	0.009368	0	0	0	0.5602	0.262892	0.0121263	0.052526	13.0143	12.0451	0.457357	0.054103	0.982103	10.4695	0.4309	0.0340085	0	2.07944	0.25	1.80874	0	0	0	0	0	0	0	0	0	5.15136	0	1	244.398
619	619	2013	SZ	main	1	中部	C29	C	1996	9.68543	9.9065	-0.0810967	-0.112182	0	0	0	0.3876	0.280437	-0.003874	0.0434457	12.9821	12.0704	0.41399	0.036411	0.917571	10.4511	0.4248	0.0340085	0	2.19722	0.333333	1.86609	0	0	0	0	0	0	0	0	0	3.70052	0	0	113.897
619	619	2014	SZ	main	1	中部	C29	C	1996	9.40963	9.74488	-2.26613	-0.952963	0	0	0	0.3016	0.25668	0.0069297	0.0345778	12.9141	12.0538	0.353839	0.02904	0.928872	11.0256	0.4415	0.0340085	0	2.07944	0.375	1.90871	0	0	0	0	0	0	0	0	0	3.00618	0	0	123.635
619	619	2015	SZ	main	1	中部	C29	C	1996	9.37422	9.70352	-0.501353	-0.569943	0	0	0	0.2626	0.290644	0.0141028	0.110083	12.8763	11.9726	0.321319	0.029565	0.86057	10.6415	0.4436	0.0324814	0	2.19722	0.333333	2.02114	0	0	0	0	0	0	0	0	0	3.01353	1	0	181.287
619	619	2016	SZ	main	1	中部	C29	C	1996	9.07257	9.3966	-0.479318	-0.425635	0	0	0	0.211	0.112498	-0.0031543	0.0586069	12.8676	11.8881	0.312097	0.022385	0.818149	10.4186	0.4026	0.0689865	0	2.19722	0.333333	2.07674	0	0	0	0	0	0	0	0	0	2.24829	1	0	364.833
619	619	2017	SZ	main	1	中部	C29	C	1996	7.29855	7.97243	0.020395	-0.0726989	0	0	0	0.0251	0.240624	-0.0063462	0.038975	12.771	11.8332	0.252183	0.003998	0.835189	9.24398	0.3845	0.0887826	0	2.19722	0.333333	2.03145	0	0	0	0	0	0	0	0	0	0.420107	1	1	363.874
619	619	2018	SZ	main	1	中部	C29	C	1996	5.74684	8.13895	-0.25941	-0.332353	0	0	0	0.027	0.200971	-0.0085771	0.0348546	12.845	11.7831	0.30386	0.000857	0.845788	-9.87698	0.3832	0.104184	0	2.19722	0.333333	1.98714	0	0	0	0	0	0	0	0	0	0.0826584	1	0	460.47
620	620	2012	SZ	main	0	east	K70	K	1996	11.0152	11.2935	-0.384651	-0.0322914	1	0.482412	1	0.32	0.258561	0.0028893	0.0577875	13.8715	9.68612	0.712403	0.067936	0.275193	-9.90666	0.8079	0.101664	0	2.19722	0.333333	1.80874	-0.384651	-0.384651	-0.18556	0.32	0.258561	0.32	0.258561	0.154372	0.124733	5.74844	0	1	244.398
620	620	2013	SZ	main	0	east	K70	K	1996	10.8233	11.152	-0.867736	-0.663553	1	0.233809	1	0.32	0.241234	0.0019068	0.036519	14.4179	10.7167	0.806703	0.034697	0.179869	-12.786	0.8138	0.101664	0	2.19722	0.333333	1.86609	-0.867736	-0.867736	-0.202884	0.32	0.241234	0.32	0.241234	0.0748189	0.0564027	2.74728	0	0	113.897
620	620	2014	SZ	main	0	east	K70	K	1996	10.6048	10.9444	-1.28147	-0.72407	1	0.179346	1	0.26	0.271888	0.0081384	0.0694275	14.7196	10.627	0.848133	0.018775	0.16299	-12.2124	0.767	0.196955	0	2.19722	0.333333	1.90871	-1.28147	-1.28147	-0.229828	0.26	0.271888	0.26	0.271888	0.04663	0.0487621	1.63307	0	0	123.635
620	620	2015	SZ	main	0	east	K70	K	1996	10.2679	10.5752	-0.189944	-0.137086	1	0.175421	1	0.17	0.255288	0.0126836	0.117362	15.0391	11.8622	0.800459	0.009812	0.158347	-12.5777	0.6796	0.201993	0	2.19722	0.333333	2.02114	-0.189944	-0.189944	-0.0333202	0.17	0.255288	0.17	0.255288	0.0298216	0.0447828	0.846977	1	0	181.287
620	620	2016	SZ	main	0	east	K70	K	1996	10.7718	11.2115	-0.447286	-0.954325	1	0.261803	1	0.28	0.169755	-0.0008828	0.0703735	15.3101	12.8517	0.843706	0.012126	0.191243	-11.5026	0.6649	0.294532	0	2.19722	0.333333	2.07674	-0.447286	-0.447286	-0.117101	0.28	0.169755	0.28	0.169755	0.073305	0.0444425	1.06914	1	0	364.833
620	620	2017	SZ	main	0	east	K70	K	1996	11.3653	11.6717	-0.393099	-0.409693	1	0.464452	1	0.45	0.260668	-0.0070316	0.0304623	15.4505	12.9229	0.840289	0.017999	0.15524	11.4455	0.665	0.294532	0	2.19722	0.333333	2.03145	-0.393099	-0.393099	-0.182576	0.45	0.260668	0.45	0.260668	0.209003	0.121068	1.68196	1	1	363.874
620	620	2018	SZ	main	0	east	K70	K	1996	11.7358	12.1534	0.364234	0.0097021	1	0.134867	1	0.63	0.22499	-0.0062112	0.0397187	15.4945	13.4657	0.813805	0.023789	0.266534	12.859	0.7475	0.125864	0	2.07944	0.375	1.98714	0.364234	0.364234	0.049123	0.63	0.22499	0.63	0.22499	0.0849659	0.0303436	2.33137	1	0	460.47
623	623	2008	SZ	main	0	东北	C27	C	1996	11.3921	11.4174	0.0349828	-0.0169779	1	0.0819732	1	1.5	0.262894	-0.0185104	0.109587	13.2669	11.3124	0.109864	0.155257	0.162547	10.0649	0.4077	0.0557883	0	1.94591	0.428571	1.48841	0.0349828	0.0349828	0.0028677	1.5	0.262894	1.5	0.262894	0.12296	0.0215503	15.3388	0	0	179.041
623	623	2009	SZ	main	0	东北	C27	C	1996	11.8389	11.8574	-0.625971	-0.513828	1	0.0326498	1	2.38	0.240915	0.0227639	0.0798405	13.4817	11.2529	0.0840291	0.214135	0.158506	9.96659	0.3751	0.0505757	0	1.94591	0.428571	1.75091	-0.625971	-0.625971	-0.0204378	2.38	0.240915	2.38	0.240915	0.0777064	0.0078658	19.3436	0	0	127.624
623	623	2010	SZ	main	0	东北	C27	C	1996	11.7403	11.767	-0.94359	-0.896687	0	0	0	2.16	0.248136	-0.004806	0.0701812	13.5796	11.1357	0.0826049	0.166697	0.147848	9.7655	0.3305	0.0559529	0	1.94591	0.428571	1.76127	0	0	0	0	0	0	0	0	0	15.8931	0	0	98.8882
623	623	2011	SZ	main	0	东北	C27	C	1996	12.1975	12.4139	-0.841828	-0.327639	1	0.0170051	1	2.88	0.26488	-0.0052326	0.0496037	13.8236	11.2577	0.0977966	0.220586	0.127397	9.29011	0.3455	0.063617	0	1.94591	0.428571	1.74528	-0.841828	-0.841828	-0.0143154	2.88	0.26488	2.88	0.26488	0.0489746	0.0045043	19.6707	0	0	170.636
623	623	2012	SZ	main	0	东北	C27	C	1996	11.0819	11.131	-0.0723864	-0.0895466	1	0.181343	1	0.72	0.260173	0.0026577	0.0431856	13.9073	11.5895	0.110211	0.061768	0.137387	10.2124	0.3091	0.116798	0	1.94591	0.428571	1.80874	-0.0723864	-0.0723864	-0.0131268	0.72	0.260173	0.72	0.260173	0.130567	0.0471805	5.92868	0	1	244.398
623	623	2013	SZ	main	0	东北	C27	C	1996	11.5733	11.6876	-0.658942	-0.523459	1	0.0190063	1	1.18	0.211193	0.0024894	0.0554394	14.0067	11.771	0.11983	0.092094	0.169661	9.90956	0.3172	0.0651081	0	1.94591	0.428571	1.86609	-0.658942	-0.658942	-0.0125241	1.18	0.211193	1.18	0.211193	0.0224275	0.004014	8.77391	0	0	113.897
623	623	2014	SZ	main	0	东北	C27	C	1996	11.862	11.9085	-0.909161	-0.986707	1	0.0229194	1	1.58	0.209477	0.0139678	0.0480193	14.1354	11.9951	0.0806487	0.109584	0.173142	10.271	0.2898	0.118088	0	1.94591	0.428571	1.90871	-0.909161	-0.909161	-0.0208374	1.58	0.209477	1.58	0.209477	0.0362127	0.0048011	10.2966	0	0	123.635
623	623	2015	SZ	main	0	东北	C27	C	1996	12.4691	12.4951	0.242827	0.44478	1	0.147825	1	2.9	0.219002	0.0002491	0.0700031	14.5003	12.099	0.113463	0.154854	0.138959	10.5663	0.3169	0.124019	0	1.94591	0.428571	2.02114	0.242827	0.242827	0.0358958	2.9	0.219002	2.9	0.219002	0.428691	0.0323739	13.118	1	0	181.287
623	623	2016	SZ	main	0	东北	C27	C	1996	12.0172	12.0669	-3.37387	-1.66438	1	0.0845447	1	1.89	0.142274	0.0018293	0.0586436	14.5255	12.2682	0.072096	0.082432	0.13624	10.4158	0.3991	0.05332	0	1.94591	0.428571	2.07674	-3.37387	-3.37387	-0.285243	1.89	0.142274	1.89	0.142274	0.159789	0.0120285	8.14061	1	0	364.833
623	623	2017	SZ	main	0	东北	C27	C	1996	12.1255	12.172	0.181957	-0.106875	1	0.0574318	1	1.6	0.205963	-0.0005429	0.0283089	14.5973	12.2493	0.0603057	0.087458	0.141096	10.1522	0.4189	0.05332	0	1.94591	0.428571	2.03145	0.181957	0.181957	0.0104501	1.6	0.205963	1.6	0.205963	0.0918909	0.0118288	8.44283	1	1	363.874
623	623	2018	SZ	main	0	东北	C27	C	1996	11.4346	11.5018	-0.941497	-0.805339	1	0.094171	1	0.8043	0.197487	-0.0076725	0.0364887	14.718	12.2395	0.138458	0.039779	0.143001	10.4563	0.4059	0.05332	0	1.94591	0.428571	1.98714	-0.941497	-0.941497	-0.0886617	0.8043	0.197487	0.8043	0.197487	0.0757418	0.0185975	3.74984	1	0	460.47
625	625	2008	SZ	main	1	west	C36	C	1997	7.4917	8.13233	0.345558	0.216279	0	0	0	0.01	0.256513	-0.0319936	0.0844854	14.2452	12.7168	0.498392	0.001207	0.900076	10.789	0.4865	0.23601	0	2.70805	0.333333	1.48841	0	0	0	0	0	0	0	0	0	0.116679	0	0	179.041
625	625	2009	SZ	main	1	west	C36	C	1997	11.5952	11.5982	-1.25665	-0.342167	0	0	0	0.46	0.248839	0.0346273	0.111434	14.7104	12.6601	0.636533	0.054507	1.26527	12.5819	0.4984	0.327698	0	2.56495	0.384615	1.75091	0	0	0	0	0	0	0	0	0	4.43684	0	0	127.624
625	625	2010	SZ	main	1	west	C36	C	1997	12.2089	12.2014	0.556176	0.239414	0	0	0	0.87	0.256981	-0.0063655	0.047469	14.9292	12.964	0.652501	0.072012	1.18738	12.5044	0.49	0.404513	0	2.70805	0.333333	1.76127	0	0	0	0	0	0	0	0	0	6.58563	0	0	98.8882
625	625	2011	SZ	main	1	west	C36	C	1997	11.4357	11.4602	1.12783	0.645606	0	0	0	0.2	0.253005	-0.0065084	0.0424584	15.1111	13.5334	0.599021	0.027417	0.786439	9.93894	0.4854	0.246193	0	2.70805	0.333333	1.74528	0	0	0	0	0	0	0	0	0	2.5338	0	0	170.636
625	625	2012	SZ	main	1	west	C36	C	1997	11.8601	11.7962	0.41026	-0.0150799	0	0	0	0.31	0.232605	0.0124778	0.0493649	15.3441	13.9663	0.666268	0.034241	0.712951	10.8433	0.5072	0.252416	0	2.70805	0.333333	1.80874	0	0	0	0	0	0	0	0	0	3.06826	0	1	244.398
625	625	2013	SZ	main	1	west	C36	C	1997	12.7566	12.7116	-0.316473	-0.342249	0	0	0	0.75	0.247681	0.0127917	0.0672011	15.4901	14.1333	0.650706	0.069731	0.773642	12.1187	0.4572	0.289014	0	2.70805	0.333333	1.86609	0	0	0	0	0	0	0	0	0	6.4996	0	0	113.897
625	625	2014	SZ	main	1	west	C36	C	1997	13.5302	13.533	-0.33877	-0.109759	0	0	0	1.62	0.25461	0.0080964	0.0474651	15.7569	14.1916	0.63472	0.120966	0.851385	12.8426	0.4332	0.303178	0	2.56495	0.384615	1.90871	0	0	0	0	0	0	0	0	0	10.7881	0	0	123.635
625	625	2015	SZ	main	1	west	C36	C	1997	13.8077	13.8167	-0.363418	-0.555237	0	0	0	2.13	0.247952	0.0038245	0.0763812	16.0062	14.1456	0.617804	0.124732	0.839359	13.2021	0.4522	0.130803	0	2.56495	0.384615	2.02114	0	0	0	0	0	0	0	0	0	11.0973	1	0	181.287
625	625	2016	SZ	main	1	west	C36	C	1997	13.8428	13.8499	-0.162582	-0.478549	0	0	0	2.19	0.170228	-0.001015	0.0378571	16.1812	14.2525	0.592971	0.104904	0.801762	12.34	0.4755	0.140965	0	2.56495	0.461539	2.07674	0	0	0	0	0	0	0	0	0	9.64848	1	0	364.833
625	625	2017	SZ	main	1	west	C36	C	1997	13.4882	13.4843	0.201069	0.527095	0	0	0	1.49	0.190589	-0.0021376	0.0248222	16.1775	14.4597	0.552763	0.067801	0.752576	-11.8274	0.5015	0.0971021	0	2.56495	0.538462	2.03145	0	0	0	0	0	0	0	0	0	6.7924	1	1	363.874
625	625	2018	SZ	main	1	west	C36	C	1997	11.1891	11.0947	-0.253952	-0.0148694	0	0	0	0.14	0.179047	-0.010744	0.0416077	16.0508	14.6113	0.506327	0.007248	0.664265	-12.8707	0.5012	0.0111594	0	2.63906	0.571429	1.98714	0	0	0	0	0	0	0	0	0	0.773739	1	0	460.47
626	626	2008	SZ	main	0	east	F51	F	1996	7.12171	7.64886	-0.375624	-0.323868	1	0.22716	1	0.0149	0.226804	-0.0107937	0.083918	12.2084	8.82003	0.813949	0.00521	7.65087	10.9537	0.6643	0.0137741	0	2.3979	0.363636	1.48841	-0.375624	-0.375624	-0.0853269	0.0149	0.226804	0.0149	0.226804	0.0033847	0.0515209	0.61782	0	0	179.041
626	626	2009	SZ	main	0	east	F51	F	1996	9.11161	9.39907	-0.401197	-0.260843	0	0	0	0.2044	0.235385	0.0140216	0.0607349	12.4377	8.76455	0.818829	0.040034	5.73902	-8.49985	0.6611	0.0137741	0	2.3979	0.363636	1.75091	0	0	0	0	0	0	0	0	0	3.59331	0	0	127.624
626	626	2010	SZ	main	0	east	F51	F	1996	9.4157	9.75908	0.139069	-0.211894	0	0	0	0.2902	0.241173	0.000672	0.053627	12.8627	8.92068	0.842081	0.038507	6.64394	-11.2002	0.6664	0.0137741	0	2.3979	0.363636	1.76127	0	0	0	0	0	0	0	0	0	3.18408	0	0	98.8882
626	626	2011	SZ	main	0	east	F51	F	1996	8.68609	9.07373	-1.39773	-0.858018	1	0.0962963	0	0.1499	0.19503	0.002194	0.0697938	13.1151	8.9909	0.831046	0.013423	7.10136	10.3009	0.6801	0.0140348	0	2.3979	0.363636	1.74528	-1.39773	0	-0.134597	0.1499	0.19503	0	0	0.0144348	0.0187807	1.19265	0	0	170.636
626	626	2012	SZ	main	0	east	F51	F	1996	8.52566	8.90604	1.10325	0.211099	0	0	0	0.0779	0.256201	-0.0002052	0.0782823	13.1325	9.04747	0.821884	0.01007	7.25073	6.06393	0.644	0.0154823	0	2.3979	0.363636	1.80874	0	0	0	0	0	0	0	0	0	0.998287	0	1	244.398
626	626	2013	SZ	main	0	east	F51	F	1996	9.51369	9.91846	-0.333842	-0.265987	1	0.118518	0	0.1808	0.249761	0.0038082	0.050788	13.2324	8.94387	0.832431	0.025475	8.50088	-9.691	0.6377	0.0154823	0	2.3979	0.363636	1.86609	-0.333842	0	-0.0395664	0.1808	0.249761	0	0	0.0214281	0.0296013	2.42644	0	0	113.897
626	626	2014	SZ	main	0	east	F51	F	1996	10.9627	11.2504	-0.634339	-0.262755	1	0.237037	0	1.1486	0.208333	0.0107737	0.04201	13.595	8.84305	0.819093	0.08481	6.71015	-9.80579	0.6351	0.0154823	0	2.3979	0.363636	1.90871	-0.634339	0	-0.150362	1.1486	0.208333	0	0	0.272261	0.0493827	7.19142	0	0	123.635
626	626	2016	SZ	main	0	east	F51	F	1996	10.921	11.3598	-0.398013	-0.429408	1	0.099727	1	0.75	0.200596	0.0056933	0.0755983	14.0252	8.80552	0.740831	0.052814	7.2314	7.67768	0.5898	0.0240385	0	2.48491	0.416667	2.07674	-0.398013	-0.398013	-0.0396927	0.75	0.200596	0.75	0.200596	0.0747952	0.0200048	4.48594	1	0	364.833
626	626	2017	SZ	main	0	east	F51	F	1996	-10.5245	-10.0465	0.398689	-0.0830629	1	0.1318	1	-0.32	0.227603	-0.0098494	0.0643289	13.7107	8.61437	0.704507	-0.034884	9.51589	-10.6879	0.5898	0.0240385	1	2.56495	0.384615	2.03145	0.398689	0.398689	0.0525472	-0.32	0.227603	-0.32	0.227603	-0.042176	0.029998	-4.13299	1	1	363.874
626	626	2018	SZ	main	0	east	F51	F	1996	9.14029	9.65461	-0.398606	0.260044	0	0	0	0.08	0.226819	-0.0120582	0.0634366	13.4526	8.39642	0.612464	0.011683	8.27334	-11.5909	0.6123	0.0240315	1	2.56495	0.384615	1.98714	0	0	0	0	0	0	0	0	0	1.34027	1	0	460.47
630	630	2008	SZ	main	1	中部	C32	C	1996	11.0656	11.3402	0.267741	-0.083399	0	0	0	0.49	0.232865	-0.020561	0.0962533	14.4719	13.5825	0.644369	0.032764	1.91357	12.5608	0.5826	1.45949	0	2.3979	0.363636	1.48841	0	0	0	0	0	0	0	0	0	3.31662	0	0	179.041
630	630	2009	SZ	main	1	中部	C32	C	1996	11.1802	11.3317	-1.15589	-1.29225	0	0	0	0.47	0.237572	0.0276539	0.0886272	14.6859	13.738	0.712469	0.033225	1.42527	11.0218	0.5961	0.612043	0	2.30259	0.4	1.75091	0	0	0	0	0	0	0	0	0	3.00241	0	0	127.624
630	630	2010	SZ	main	1	中部	C32	C	1996	11.52	11.7134	-0.702694	-0.75073	0	0	0	0.69	0.211483	0.0114892	0.0694667	14.984	13.8352	0.742978	0.035936	1.83061	-13.2655	0.6077	0.474333	0	2.48491	0.333333	1.76127	0	0	0	0	0	0	0	0	0	3.13039	0	0	98.8882
630	630	2011	SZ	main	1	中部	C32	C	1996	11.941	12.1369	-0.513676	-0.481983	0	0	0	1.02	0.2657	-0.0126108	0.0576196	14.987	13.8026	0.645426	0.046669	2.15169	12.975	0.5495	0.431917	0	2.48491	0.333333	1.74528	0	0	0	0	0	0	0	0	0	4.75516	0	0	170.636
630	630	2012	SZ	main	1	中部	C32	C	1996	11.265	11.5904	-1.00967	-0.635846	0	0	0	0.65	0.247316	0.0034155	0.04586	15.1991	13.8212	0.697281	0.021631	2.14134	-11.1801	0.545	0.639876	0	2.63906	0.357143	1.80874	0	0	0	0	0	0	0	0	0	1.95632	0	1	244.398
630	630	2013	SZ	main	1	中部	C32	C	1996	10.9153	11.1636	0.341372	0.0054109	0	0	0	0.4	0.237023	-0.0112167	0.0394096	15.1955	14.1011	0.699186	0.013814	1.91272	10.9926	0.5429	0.740429	0	2.56495	0.384615	1.86609	0	0	0	0	0	0	0	0	0	1.38396	0	0	113.897
630	630	2014	SZ	main	1	中部	C32	C	1996	10.4262	10.7016	-1.56442	-0.483849	0	0	0	0.19	0.251792	0.0098741	0.0568964	15.3615	14.232	0.666115	0.007493	1.97299	12.3423	0.5666	0.087694	0	2.30259	0.4	1.90871	0	0	0	0	0	0	0	0	0	0.718824	0	0	123.635
630	630	2016	SZ	main	1	中部	C32	C	1996	10.3872	10.8506	-1.05098	-0.442999	0	0	0	0.02	0.214165	-0.0015289	0.056134	15.3105	14.2578	0.60694	0.00731	1.95297	13.0895	0.4184	0.549306	0	2.48491	0.333333	2.07674	0	0	0	0	0	0	0	0	0	0.727482	1	0	364.833
630	630	2017	SZ	main	1	中部	C32	C	1996	11.2134	11.5512	0.037687	0.0790354	0	0	0	0.05	0.237402	-0.0004769	0.0342508	15.3798	14.2089	0.611346	0.016045	1.78445	-11.2533	0.4533	0.11822	0	2.48491	0.333333	2.03145	0	0	0	0	0	0	0	0	0	1.55083	1	1	363.874
630	630	2018	SZ	main	1	中部	C32	C	1996	11.4927	11.8041	0.320889	0.166448	0	0	0	0.07	0.230218	-0.0070668	0.0302794	15.3628	14.4105	0.585336	0.020658	1.78308	13.2472	0.4535	0.11822	0	2.48491	0.333333	1.98714	0	0	0	0	0	0	0	0	0	2.08575	1	0	460.47
631	631	2009	SZ	main	0	东北	K70	K	1996	10.2615	10.6726	-0.152092	0.209128	0	0	0	0.27	0.245593	0.971133	4.5177	13.4894	8.45021	0.818693	0.047661	0.269275	11.5257	0.8244	0.173703	0	2.19722	0.333333	1.75091	0	0	0	0	0	0	0	0	0	3.96414	0	0	127.624
631	631	2010	SZ	main	0	东北	K70	K	1996	10.6546	11.0079	-0.552279	-0.509698	0	0	0	0.41	0.291833	-0.0069676	0.0512599	13.7677	7.70834	0.816424	0.050614	0.225115	-12.3512	0.7949	0.229439	0	2.19722	0.333333	1.76127	0	0	0	0	0	0	0	0	0	4.44665	0	0	98.8882
631	631	2011	SZ	main	0	东北	K70	K	1996	10.8636	11.1435	0.648365	0.158977	0	0	0	0.5	0.327987	-0.0107728	0.0451839	13.8789	7.70699	0.786991	0.051753	0.213684	10.6597	0.7949	0.229439	0	2.19722	0.333333	1.74528	0	0	0	0	0	0	0	0	0	4.90293	0	0	170.636
631	631	2012	SZ	main	0	东北	K70	K	1996	10.9754	11.2994	-0.0808279	0.157656	0	0	0	0.56	0.267308	0.0154211	0.076478	13.9178	7.64154	0.746061	0.053762	0.254568	11.5083	0.7949	0.229439	0	2.19722	0.333333	1.80874	0	0	0	0	0	0	0	0	0	5.27353	0	1	244.398
631	631	2013	SZ	main	0	东北	K70	K	1996	11.0184	11.2232	0.0698726	0.380132	0	0	0	0.58	0.231815	-0.006663	0.0569541	14.0688	7.37582	0.766583	0.050904	0.234391	-11.4654	0.7955	0.229439	0	2.19722	0.333333	1.86609	0	0	0	0	0	0	0	0	0	4.73372	0	0	113.897
631	631	2014	SZ	main	0	东北	K70	K	1996	10.9759	11.2701	-1.27467	-0.35082	0	0	0	0.56	0.243524	0.0092074	0.0702213	13.9941	7.27569	0.704834	0.04633	0.388936	-10.5348	0.7402	0.214548	0	2.19722	0.333333	1.90871	0	0	0	0	0	0	0	0	0	4.88906	0	0	123.635
631	631	2015	SZ	main	0	东北	K70	K	1996	10.3948	10.7008	-0.428534	-0.0603586	0	0	0	0.22	0.233978	0.0218235	0.114557	13.9888	7.00615	0.683589	0.027415	0.291364	12.6693	0.7621	0.214548	0	2.19722	0.333333	2.02114	0	0	0	0	0	0	0	0	0	2.74881	1	0	181.287
631	631	2016	SZ	main	0	东北	K70	K	1996	10.4945	10.8127	-0.732546	-0.646773	0	0	0	0.16	0.136	-0.0033697	0.072325	14.3247	7.03478	0.662786	0.025316	0.254831	12.7083	0.7809	0.0560603	0	2.19722	0.333333	2.07674	0	0	0	0	0	0	0	0	0	2.17044	1	0	364.833
631	631	2017	SZ	main	0	东北	K70	K	1996	11.2354	11.489	-0.597882	-0.444329	0	0	0	0.31	0.234645	-0.001768	0.0257363	14.1297	8.62844	0.553553	0.04996	0.440589	12.1921	0.7635	0.0560603	0	2.19722	0.333333	2.03145	0	0	0	0	0	0	0	0	0	5.53384	1	1	363.874
631	631	2018	SZ	main	0	东北	K70	K	1996	11.6126	11.8244	0.2868	-0.0258872	0	0	0	0.42	0.205067	-0.0048367	0.0428708	14.049	8.68789	0.487119	0.083946	0.206347	11.8891	0.7617	0.0560603	0	2.19722	0.333333	1.98714	0	0	0	0	0	0	0	0	0	8.74718	1	0	460.47
632	632	2008	SZ	main	1	east	F51	F	1996	6.9926	8.12837	0.219822	-0.042857	1	0.104987	1	0.0216	0.283388	-0.0194907	0.0803725	12.6584	9.02973	0.801206	0.00336	0.88013	10.1127	0.3565	0.0566919	0	2.07944	0.375	1.48841	0.219822	0.219822	0.0230785	0.0216	0.283388	0.0216	0.283388	0.0022677	0.0297521	0.34623	0	0	179.041
632	632	2009	SZ	main	1	east	F51	F	1996	7.76003	8.54958	-1.70794	-0.579529	1	0.0829181	1	0.044	0.272688	0.0192361	0.0721854	12.6127	9.53232	0.783497	0.007629	0.807802	10.6589	0.235	0.0855924	0	2.19722	0.333333	1.75091	-1.70794	-1.70794	-0.141619	0.044	0.272688	0.044	0.272688	0.0036484	0.0226108	0.780724	0	0	127.624
632	632	2010	SZ	main	1	east	F51	F	1996	7.51864	8.75625	-2.20701	-1.633	0	0	0	0.0338	0.273248	0.0028047	0.0852636	12.7324	9.54937	0.800281	0.005766	1.16476	8.80613	0.2043	0.222963	0	2.07944	0.375	1.76127	0	0	0	0	0	0	0	0	0	0.544107	0	0	98.8882
632	632	2011	SZ	main	1	east	F51	F	1996	7.29752	8.15762	0.328586	0.506562	0	0	0	0.0244	0.30099	-0.0093548	0.0460306	12.8373	9.52446	0.814329	0.004133	1.24656	-10.148	0.2022	0.222963	0	2.07944	0.375	1.74528	0	0	0	0	0	0	0	0	0	0.39273	0	0	170.636
632	632	2012	SZ	main	1	east	F51	F	1996	7.33441	8.14296	-0.746378	-0.740957	0	0	0	0.0298	0.269866	0.0041371	0.0533967	13.1081	9.42165	0.723404	0.003514	1.07144	9.51648	0.203	0.222963	0	1.94591	0.428571	1.80874	0	0	0	0	0	0	0	0	0	0.310829	0	1	244.398
632	632	2013	SZ	main	1	east	F51	F	1996	7.70452	8.85892	-0.131219	-0.231081	0	0	0	0.0302	0.190208	0.0052761	0.0452206	13.2503	9.44649	0.744141	0.004098	0.965736	-9.78016	0.3534	0.0366329	0	1.94591	0.428571	1.86609	0	0	0	0	0	0	0	0	0	0.390381	0	0	113.897
632	632	2014	SZ	main	1	east	F51	F	1996	5.70295	8.07964	0.183734	0.243703	0	0	0	0.026	0.229981	0.0052207	0.0559561	13.2924	10.2846	0.758119	0.000516	0.750881	-9.9963	0.3765	0.0365587	1	1.94591	0.428571	1.90871	0	0	0	0	0	0	0	0	0	0.0505743	0	0	123.635
632	632	2015	SZ	main	1	east	F51	F	1996	8.18495	9.10622	-0.0126676	0.0533741	0	0	0	0.0261	0.247485	0.0207863	0.132739	13.4805	10.614	0.809664	0.005484	0.706897	10.6653	0.3392	0.0362651	1	1.94591	0.428571	2.02114	0	0	0	0	0	0	0	0	0	0.501407	1	0	181.287
632	632	2016	SZ	main	1	east	F51	F	1996	8.2926	9.17943	-0.124545	-0.0251616	0	0	0	0.0356	0.108243	-0.00191	0.0590767	13.4235	10.5211	0.791871	0.005743	0.707287	10.0888	0.3278	0.0364113	1	1.94591	0.428571	2.07674	0	0	0	0	0	0	0	0	0	0.591148	1	0	364.833
632	632	2017	SZ	main	1	east	F51	F	1996	8.72237	9.7642	-0.955087	-0.127784	0	0	0	0.0527	0.236035	-0.0055955	0.0406501	13.4656	10.7076	0.792013	0.008894	0.965126	10.3197	0.3149	0.0364113	1	1.79176	0.5	2.03145	0	0	0	0	0	0	0	0	0	0.871058	1	1	363.874
632	632	2018	SZ	main	1	east	F51	F	1996	8.05125	9.8689	-0.513901	-0.58703	1	0.126375	0	0.0712	0.23574	-0.0076626	0.0509529	13.5635	10.9014	0.797246	0.004234	0.946364	11.2735	0.4045	0.014288	0	1.94591	0.428571	1.98714	-0.513901	0	-0.0649442	0.0712	0.23574	0	0	0.0089979	0.0297917	0.403688	1	0	460.47
635	635	2008	SZ	main	1	west	C26	C	1996	8.97781	8.93541	0.498167	0.311983	0	0	0	0.303	0.260431	-0.0169931	0.112096	12.8939	12.6484	0.806885	0.020579	0.526101	6.41979	0.3517	0.0402018	0	2.19722	0.333333	1.48841	0	0	0	0	0	0	0	0	0	1.99198	0	0	179.041
635	635	2009	SZ	main	1	west	C26	C	1996	8.95481	9.12718	-0.455544	-0.442119	0	0	0	0.317	0.273644	0.0223377	0.0921323	12.835	12.6715	0.758208	0.020038	0.484685	8.90862	0.3424	0.0458714	0	2.19722	0.333333	1.75091	0	0	0	0	0	0	0	0	0	2.06462	0	0	127.624
635	635	2010	SZ	main	1	west	C26	C	1996	9.47868	9.59804	-0.616109	-0.410246	0	0	0	0.722	0.294656	-0.0027523	0.0516725	12.8155	12.6229	0.745928	0.035203	0.664236	9.94507	0.3186	0.0671084	0	2.19722	0.333333	1.76127	0	0	0	0	0	0	0	0	0	3.55511	0	0	98.8882
635	635	2011	SZ	main	1	west	C26	C	1996	9.25357	9.20406	-0.331907	-0.591404	0	0	0	0.59	0.266851	-0.0017097	0.058859	12.8347	12.5497	0.731939	0.028112	0.753965	9.65657	0.3198	0.0671084	0	2.19722	0.333333	1.74528	0	0	0	0	0	0	0	0	0	2.78446	0	0	170.636
635	635	2012	SZ	main	1	west	C26	C	1996	8.01848	8.2846	0.999175	0.646408	0	0	0	0.112	0.296382	-0.0064551	0.0469368	12.801	12.5624	0.26082	0.007959	0.713134	9.94482	0.6089	0.152985	0	2.19722	0.333333	1.80874	0	0	0	0	0	0	0	0	0	0.837448	0	1	244.398
635	635	2013	SZ	main	1	west	C26	C	1996	8.94913	9.26639	-0.894951	-0.493023	0	0	0	0.254	0.269817	0.0033728	0.0457094	12.7804	12.4934	0.227402	0.021459	0.763462	10.1981	0.5722	0.152985	0	2.19722	0.333333	1.86609	0	0	0	0	0	0	0	0	0	2.1683	0	0	113.897
635	635	2014	SZ	main	1	west	C26	C	1996	8.56206	8.92222	-0.311916	-0.170496	0	0	0	0.17	0.265975	0.0058408	0.0375779	12.6434	12.4303	0.106284	0.01573	0.581346	10.7893	0.5634	0.152985	0	2.19722	0.333333	1.90871	0	0	0	0	0	0	0	0	0	1.68848	0	0	123.635
635	635	2015	SZ	main	1	west	C26	C	1996	7.99663	8.3046	0.145854	0.103204	0	0	0	0.098	0.259035	0.0071963	0.0872167	12.6584	12.3481	0.111514	0.009521	0.543448	9.37188	0.5361	0.502451	0	2.19722	0.333333	2.02114	0	0	0	0	0	0	0	0	0	0.945004	1	0	181.287
635	635	2016	SZ	main	1	west	C26	C	1996	9.30378	9.60586	-0.598048	-0.615926	0	0	0	0.36	0.209352	0.0213512	0.0900534	12.7159	12.2592	0.130624	0.033919	0.493072	9.9035	0.5359	0.507426	0	2.07944	0.375	2.07674	0	0	0	0	0	0	0	0	0	3.29703	1	0	364.833
635	635	2017	SZ	main	1	west	C26	C	1996	9.14113	9.4596	1.21354	0.458052	0	0	0	0.31	0.243356	-0.0138214	0.0722386	12.7496	12.1619	0.13317	0.027549	0.580193	10.5157	0.5857	0.115168	0	2.07944	0.375	2.03145	0	0	0	0	0	0	0	0	0	2.70931	1	1	363.874
635	635	2018	SZ	main	1	west	C26	C	1996	7.8953	8.16846	-0.584879	-0.54261	0	0	0	0.09	0.245824	-0.0051324	0.0810505	12.6559	12.0805	0.156592	0.00816	0.603986	9.85711	0.5853	0.115168	0	1.94591	0.428571	1.98714	0	0	0	0	0	0	0	0	0	0.856082	1	0	460.47
636	636	2008	SZ	main	1	east	C39	C	1996	-10.6755	-10.7448	0.86295	0.445297	0	0	0	-0.64	0.3016	-0.0243202	0.108097	12.5766	11.6649	0.374641	-0.13206	0.587802	9.88934	0.272	0.0612416	0	2.56495	0.384615	1.48841	0	0	0	0	0	0	0	0	0	-14.9415	0	0	179.041
636	636	2009	SZ	main	1	east	C39	C	1996	8.62534	8.70718	-0.457532	-0.619761	0	0	0	0.09	0.267101	0.0270628	0.0843229	12.5023	11.5633	0.30569	0.019945	0.597311	10.1988	0.2538	0.0612416	0	2.56495	0.384615	1.75091	0	0	0	0	0	0	0	0	0	2.07145	0	0	127.624
636	636	2010	SZ	main	1	east	C39	C	1996	10.0089	10.1049	0.89858	0.33162	0	0	0	0.33	0.26741	0.0080459	0.0601879	12.7056	11.4961	0.26868	0.07426	0.679626	10.6399	0.2259	0.139313	0	2.56495	0.384615	1.76127	0	0	0	0	0	0	0	0	0	6.74263	0	0	98.8882
636	636	2011	SZ	main	1	east	C39	C	1996	9.7115	9.85582	-1.03083	-0.868127	1	0.0909137	1	0.25	0.309575	-0.0114258	0.0490904	12.7097	11.6087	0.305384	0.048023	0.605701	10.1366	0.2499	0.0594463	0	2.56495	0.384615	1.74528	-1.03083	-1.03083	-0.0937169	0.25	0.309575	0.25	0.309575	0.0227284	0.0281446	4.9875	0	0	170.636
636	636	2012	SZ	main	1	east	C39	C	1996	8.85763	8.99545	-0.850259	-1.21916	0	0	0	0.1	0.284627	0.000807	0.0500471	12.7004	11.6436	0.329583	0.021334	0.632799	9.3673	0.2708	0.0350288	0	2.56495	0.384615	1.80874	0	0	0	0	0	0	0	0	0	2.14337	0	1	244.398
636	636	2013	SZ	main	1	east	C39	C	1996	9.092	9.28749	-0.811208	-0.431641	0	0	0	0.13	0.291888	-0.0010498	0.040512	12.8659	11.6574	0.402173	0.024858	0.624166	9.19245	0.2708	0.0350288	0	2.19722	0.444444	1.86609	0	0	0	0	0	0	0	0	0	2.29624	0	0	113.897
636	636	2014	SZ	main	1	east	C39	C	1996	9.16022	9.35493	-0.126452	-0.0475274	0	0	0	0.14	0.234168	0.0101189	0.0415176	13.1389	11.6899	0.258933	0.021249	0.502213	9.0014	0.323	0.0512933	0	2.19722	0.444444	1.90871	0	0	0	0	0	0	0	0	0	1.87112	0	0	123.635
636	636	2015	SZ	main	1	east	C39	C	1996	8.77617	9.08601	-0.571703	-0.492134	1	0.0634675	1	0.08	0.242702	0.0142014	0.12448	13.3982	11.982	0.273826	0.011101	0.332365	7.41338	0.3027	0.0512276	0	2.19722	0.444444	2.02114	-0.571703	-0.571703	-0.0362845	0.08	0.242702	0.08	0.242702	0.0050774	0.0154037	0.983282	1	0	181.287
636	636	2016	SZ	main	1	east	C39	C	1996	9.14221	9.43707	0.297646	0.129387	0	0	0	0.16	0.156613	-0.002297	0.0653661	13.4064	12.0672	0.319639	0.014121	0.419382	9.98548	0.2984	0.0512276	0	2.19722	0.444444	2.07674	0	0	0	0	0	0	0	0	0	1.40631	1	0	364.833
636	636	2017	SZ	main	1	east	C39	C	1996	10.1737	10.3449	-1.05013	-0.973928	0	0	0	0.28	0.24085	0.0055932	0.0596247	13.358	12.2558	0.276182	0.040403	0.517324	10.6112	0.2756	0.0667667	0	2.19722	0.444444	2.03145	0	0	0	0	0	0	0	0	0	4.14039	1	1	363.874
636	636	2018	SZ	main	1	east	C39	C	1996	11.5413	11.715	-0.293482	-0.213147	0	0	0	1.14	0.23236	0.0017362	0.0883335	13.465	12.2876	0.215138	0.153875	0.685033	11.8926	0.2643	0.0958373	0	2.19722	0.444444	1.98714	0	0	0	0	0	0	0	0	0	14.607	1	0	460.47
637	637	2008	SZ	main	0	east	C25	C	1996	7.01748	7.23463	0.474539	0.192605	0	0	0	0.025	0.300832	-0.0137929	0.0861513	11.163	10.0082	0.018299	0.01439	4.87852	7.45094	0.553	0.02	0	2.19722	0.333333	1.48841	0	0	0	0	0	0	0	0	0	1.58345	0	0	179.041
[truncated: 18,925 more rows]
